# Supplementary material for: Genome-wide chromatin accessibility landscape and dynamics of transcription factor networks during ovule and fiber development in cotton
Source: BMC Biol. 2023 Jul 31;21:165. doi: 10.1186/s12915-023-01665-4 (PMC10391996; doi:10.1186/s12915-023-01665-4)
Supplement: Supplementary file 2 — Additional file 2: Table S1. Summary of DNase-seq data sets. [file 12915_2023_1665_MOESM2_ESM.xlsx]

## Sheet: Sheet1
Table S1. Summary of DNase-seq data sets.
DPA	Tissue	Replicate	Reads	Unique reads	Pearson correlation coefficients (5 Kb windows)	Rescue Ratio (Ideal Replication Peakset Length/True Replication Peakset Length) (0.5-2)	Consistent PEAKS after IDR.
0	ovule	1	63060803	19287010	0.95	0.89	33576
	ovule	2	103665705	31809398
3	ovule	1	64997124	20056878	0.99	0.885	57501
	ovule	2	129122976	39919018
8	fiber	1	123660769	42467679	0.99	0.875	94636
	fiber	2	47233927	16376739
12	fiber	1	110147988	30401257	0.99	0.717	93072
	fiber	2	106121295	31281565
15	fiber	1	74526253	25478943	0.99	0.949	117136
	fiber	2	130606620	44560515
18	fiber	1	118614759	39456925	0.99	0.904	102326
	fiber	2	113366599	36055064
