# Supplementary material for: Genome-wide chromatin accessibility landscape and dynamics of transcription factor networks during ovule and fiber development in cotton
Source: BMC Biol. 2023 Jul 31;21:165. doi: 10.1186/s12915-023-01665-4 (PMC10391996; doi:10.1186/s12915-023-01665-4)
Supplement: Supplementary file 3 — Additional file 3: Table S2. Summary of functional validation of DHSs using a fluorescence reporting assay. [file 12915_2023_1665_MOESM3_ESM.xlsx]

## Sheet: Sheet1
Table S2. Summary of functional validation of DHSs using a fluorescence reporting assay
Locus ID	Chromosoma position			RFP activity
	chromosome	start	end		distance (bp)
enhancer1	A01	42588370	42588853	﹢	1245
enhancer2	A09	6397453	6397521	﹢	1105
enhancer3	A09	64170704	64170906	﹢	1073
enhancer4	A05	30236540	30236679	﹢	8462
enhancer5	A08	80214796	80214909	﹢	901
enhancer6	A06	118939954	118940069	﹢	757
enhancer7	A06	115142720	115142941	﹢	2019
enhancer8	A09	77681654	77681788	﹢	784
enhancer9	A01	31745297	31745508	﹣	2039
enhancer10	A10	115063008	115063250	﹣	816
enhancer11	A12	91185206	91185314	﹣	6999
enhancer12	A03	77404894	77405134	﹣	3218
