# Supplementary material for: Genome-wide chromatin accessibility landscape and dynamics of transcription factor networks during ovule and fiber development in cotton
Source: BMC Biol. 2023 Jul 31;21:165. doi: 10.1186/s12915-023-01665-4 (PMC10391996; doi:10.1186/s12915-023-01665-4)
Supplement: Supplementary file 4 — Additional file 4: Table S3. Summary of gene expression and epigenetic modification in centromere regions. [file 12915_2023_1665_MOESM4_ESM.xlsx]

## Sheet: centromere_gene
chrom	start	end	gene id	strand	CenH3 binding	FPKM						DHS (promoter)						H3K4me3						H3K27me3
						0 DPA	3 DPA	8 DPA	12 DPA	15 DPA	18 DPA	0 DPA	3 DPA	8 DPA	12 DPA	15 DPA	18 DPA	0 DPA	3 DPA	8 DPA	12 DPA	15 DPA	18 DPA	0 DPA	3 DPA	8 DPA	12 DPA	15 DPA	18 DPA
A01	66021359	66021853	GH_A01G1475	+	non	0	0	0	0	0	0	non	non	non	non	non	non	non	non	non	non	non	non	non	non	non	non	non	non
A01	66305126	66305359	GH_A01G1476	-	non	0	0	0	0	0	0	non	non	non	non	non	non	non	non	non	non	non	non	non	non	non	non	non	non
A01	66746118	66746479	GH_A01G1477	-	non	0	0	0	0	0	0	non	non	non	non	non	non	non	non	non	non	non	non	non	non	non	non	non	non
A01	66807101	66807595	GH_A01G1478	+	non	0	0	0	0	0	0	non	non	non	non	non	non	non	non	non	non	non	non	non	non	non	non	non	non
A01	66811525	66812019	GH_A01G1479	+	non	0	0	0	0	0	0	non	non	non	non	non	non	non	non	non	non	non	non	non	non	non	non	non	non
A01	66844895	66845389	GH_A01G1480	+	non	0	0	0	0	0	0	non	non	non	non	non	non	non	non	non	non	non	non	non	non	non	non	non	non
A01	66961066	66961509	GH_A01G1481	+	non	0	0	0	0	0	0	non	non	non	non	non	non	non	non	non	non	non	non	non	non	non	non	non	non
A01	66961766	66962458	GH_A01G1482	+	non	0	0	0	0	0	0	non	non	non	non	non	non	non	non	non	non	non	non	non	non	non	non	non	non
A01	67238030	67238524	GH_A01G1483	-	non	0	0	0	0	0	0	non	non	non	non	non	non	non	non	non	non	non	non	non	non	non	non	non	non
A01	67293069	67294139	GH_A01G1484	+	non	0	0	0	0	0	0	non	non	non	non	non	non	non	non	non	non	non	non	non	non	non	non	non	non
A02	69342408	69343595	GH_A02G1195	-	non	2.44792	1.6927	2.07865	0.962678	1.55816	0.617084	non	non	non	non	non	non	H3K4me3	H3K4me3	H3K4me3	H3K4me3	H3K4me3	H3K4me3	non	non	non	non	non	non
A02	69662061	69696931	GH_A02G1300	+	CenH3 binding	0	0	0.0123724	0.00291143	0	0	non	non	non	non	non	non	non	non	non	non	non	non	non	non	non	non	non	non
A02	69723201	69723695	GH_A02G1301	-	non	0	0	0	0.256374	0	0	non	non	non	non	non	non	non	non	non	non	non	non	non	non	non	non	non	non
A02	69924431	69924925	GH_A02G1302	-	non	0	0	0	0	0	0	non	non	non	non	non	non	non	non	non	non	non	non	non	non	non	non	non	non
A02	70069485	70069865	GH_A02G1303	-	non	0	0	0	0	0	0	non	non	non	non	non	non	non	non	non	non	non	non	non	non	non	non	non	non
A02	70095807	70096339	GH_A02G1304	+	non	0	0	0	0	0	0	non	non	non	non	non	non	non	non	non	non	non	non	non	non	non	non	non	non
A02	70312664	70313734	GH_A02G1305	+	non	0	0	0	0	0	0	non	non	non	non	non	non	non	non	non	non	non	non	non	non	non	non	non	non
A02	70436812	70437015	GH_A02G1306	-	CenH3 binding	0	0	0	0	0	0	non	non	non	non	non	non	non	non	non	non	non	non	non	non	non	non	non	non
A02	70494509	70494720	GH_A02G1307	+	CenH3 binding	0	0	0	0	0	0	non	non	non	non	non	non	non	non	non	non	non	non	non	non	non	non	non	non
A02	70524135	70524629	GH_A02G1299	-	non	0	0	0	0	0	0	non	non	non	non	non	non	non	non	non	non	non	non	non	non	non	non	non	non
A03	40161469	40163195	GH_A03G1024	+	CenH3 binding	0	0	0	0	0	0	non	non	non	non	non	non	non	non	non	non	non	non	non	non	non	non	non	non
A03	40192277	40192771	GH_A03G1025	+	non	0	0	0	0	0	0	non	non	non	non	non	non	non	non	non	non	non	non	non	non	non	non	non	non
A03	40195432	40195926	GH_A03G1026	-	non	0	0	0	0	0	0	non	non	non	non	non	non	non	non	non	non	non	non	non	non	non	non	non	non
A03	40435827	40449043	GH_A03G1027	+	CenH3 binding	0	0	0	0	0	0	non	non	non	non	non	non	non	non	non	non	non	non	non	non	non	non	non	non
A03	40605834	40606328	GH_A03G1028	+	non	0	0	0	0	0	0	non	non	non	non	non	non	non	non	non	non	non	non	non	non	non	non	non	non
A04	34073717	34073997	GH_A04G0675	-	non	0	0	0	0	0	0	non	non	non	non	non	non	non	non	non	non	non	non	non	non	non	non	non	non
A04	34106766	34107260	GH_A04G0676	-	non	0	0	0	0	0	0	non	non	non	non	non	non	non	non	non	non	non	non	non	non	non	non	non	non
A04	34111192	34111686	GH_A04G0677	-	non	0	0	0	0	0	0	non	non	non	non	non	non	non	non	non	non	non	non	non	non	non	non	non	non
A04	34313733	34314227	GH_A04G0678	-	non	0	0	0	0	0	0	non	non	non	non	non	non	non	non	non	non	non	non	non	non	non	non	non	non
A04	34399377	34417344	GH_A04G0679	-	CenH3 binding	0	0	0	0	0	0	non	non	non	non	non	non	non	non	non	non	non	non	non	non	non	non	non	non
A04	34535073	34535338	GH_A04G0680	+	CenH3 binding	0	0	0	0	0	0	non	non	non	non	non	non	non	non	non	non	non	non	non	non	non	non	non	non
A04	34550001	34550537	GH_A04G0681	+	CenH3 binding	0	0	0	0	0	0	non	non	non	non	non	non	non	non	non	non	non	non	non	non	non	non	non	non
A04	34584052	34585050	GH_A04G0682	-	non	0	0	0	0	0	0	non	non	non	non	non	non	non	non	non	non	non	non	non	non	non	non	non	non
A04	34748366	34748898	GH_A04G0683	+	non	0	0	0	0	0	0	non	non	non	non	non	non	non	non	non	non	non	non	non	non	non	non	non	non
A04	34831741	34832235	GH_A04G0684	-	non	0	0	0	0	0	0	non	non	non	non	non	non	non	non	non	non	non	non	non	non	non	non	non	non
A04	34876156	34877231	GH_A04G0685	+	non	0	0	0	0	0	0	non	non	non	non	non	non	non	non	non	non	non	non	non	non	non	non	non	non
A04	34988411	34988905	GH_A04G0686	-	non	0	0	0	0	0	0	non	non	non	non	non	non	non	non	non	non	non	non	non	non	non	non	non	non
A04	35424425	35425283	GH_A04G0687	+	CenH3 binding	0	0	0	0	0	0	non	non	non	non	non	non	non	non	non	non	non	H3K4me3	non	non	non	non	non	non
A04	35488069	35488482	GH_A04G0688	+	CenH3 binding	0.0316619	0	0.143356	0	0.521673	0	non	non	non	non	non	non	H3K4me3	non	non	H3K4me3	non	H3K4me3	non	non	non	non	non	H3K27me3
A05	55900496	55900990	GH_A05G3270	+	non	0	0	0	0	0	0	non	non	non	non	non	non	non	non	non	non	non	non	non	non	non	non	non	non
A05	56350849	56351227	GH_A05G3271	+	CenH3 binding	0	0	0	0	0	0	non	non	non	non	non	non	non	non	non	non	non	non	non	non	non	non	non	non
A05	56384939	56385433	GH_A05G3272	+	CenH3 binding	0	0	0	0	0	0	non	non	non	non	non	non	non	non	non	non	non	non	non	non	non	non	non	non
A06	55085392	55085732	GH_A06G1182	+	CenH3 binding	0	0	0	0	0	0	non	non	non	non	non	non	non	non	non	non	non	non	non	non	non	non	non	non
A06	55160276	55160770	GH_A06G1183	-	non	0	0	0	0	0	0	non	non	non	non	non	non	non	non	non	non	non	non	non	non	non	non	non	non
A06	55341470	55341964	GH_A06G1184	+	CenH3 binding	0	0	0	0	0	0	non	non	non	non	non	non	non	non	non	non	non	non	non	non	non	non	non	non
A06	55522925	55523265	GH_A06G1185	+	non	0	0	0	0	0	0	non	non	non	non	non	non	non	non	non	non	non	non	non	non	non	non	non	non
A06	55709135	55709589	GH_A06G1186	-	non	0	0	0	0	0	0	non	non	non	non	non	non	non	non	non	non	non	non	non	non	non	non	non	non
A06	55866964	55867369	GH_A06G1187	+	CenH3 binding	0	0	0	0	0	0	non	non	non	non	non	non	non	non	non	non	non	non	non	non	non	non	non	non
A06	55896047	55896588	GH_A06G1188	+	non	0	0	0	0	0	0	non	non	non	non	non	non	non	non	non	non	non	non	non	non	non	non	non	non
A06	55901945	55902987	GH_A06G1189	+	non	0	0	0	0	0	0	non	non	non	non	non	non	non	non	non	non	non	non	non	non	non	non	non	non
A06	56189826	56190320	GH_A06G1190	+	non	0	0	0	0	0	0	non	non	non	non	non	non	non	non	non	non	non	non	non	non	non	non	non	non
A06	56194404	56194898	GH_A06G1191	+	non	0	0	0	0	0	0	non	non	non	non	non	non	non	non	non	non	non	non	non	non	non	non	non	non
A06	56722262	56722756	GH_A06G1192	-	non	0	0	0	0	0	0	non	non	non	non	non	non	non	non	non	non	non	non	non	non	non	non	non	non
A06	56912041	56912535	GH_A06G1193	-	non	0	0	0	0	0	0	non	non	non	non	non	non	non	non	non	non	non	non	non	non	non	non	non	non
A06	56916113	56916607	GH_A06G1194	-	non	0	0	0	0	0	0	non	non	non	non	non	non	non	non	non	non	non	non	non	non	non	non	non	non
A06	56920279	56920773	GH_A06G1195	-	non	0	0	0	0	0	0	non	non	non	non	non	non	non	non	non	non	non	non	non	non	non	non	non	non
A07	60253438	60253976	GH_A07G1837	-	CenH3 binding	0	0	0	0	0	0	non	non	non	non	non	non	non	non	non	non	non	non	non	non	non	non	non	non
A07	60528710	60529204	GH_A07G1838	+	non	0	0	0	0.088048	0	0	non	non	non	non	non	non	non	non	non	non	non	non	non	non	non	non	non	non
A08	51324393	51324887	GH_A08G1069	+	non	0	0	0	0	0	0	non	non	non	non	non	non	non	non	non	non	non	non	non	non	non	non	non	non
A08	51701490	51701908	GH_A08G1070	+	CenH3 binding	0	0	0	0	0	0	non	non	non	non	non	non	non	non	non	non	non	non	non	non	non	non	non	non
A08	51708263	51708603	GH_A08G1071	-	CenH3 binding	0	0	0	0	0	0	non	non	non	non	non	non	non	non	non	non	non	non	non	non	non	non	non	non
A08	51801896	51802390	GH_A08G1072	+	non	0	0	0	0	0	0	non	non	non	non	non	non	non	non	non	non	non	non	non	non	non	non	non	non
A08	51817213	51817707	GH_A08G1073	+	non	0	0	0	0	0	0	non	non	non	non	non	non	non	non	non	non	non	non	non	non	non	non	non	non
A08	51830086	51830580	GH_A08G1074	-	non	0	0	0	0	0	0	non	non	non	non	non	non	non	non	non	non	non	non	non	non	non	non	non	non
A08	52133731	52134225	GH_A08G1075	+	non	0	0	0	0	0	0	non	non	non	non	non	non	non	non	non	non	non	non	non	non	non	non	non	non
A08	52162746	52163240	GH_A08G1076	-	non	0	0	0	0	0	0	non	non	non	non	non	non	non	non	non	non	non	non	non	non	non	non	non	non
A08	52358921	52360342	GH_A08G1077	+	CenH3 binding	0	0	0	0	0	0	non	non	non	non	non	non	non	non	non	non	non	non	non	non	non	non	non	non
A09	19065392	19066450	GH_A09G0476	+	CenH3 binding	0	0	0	0	0	0	non	non	non	non	non	non	non	non	non	non	non	non	non	non	non	non	non	non
A09	19147562	19148769	GH_A09G0477	+	non	0	0	0	0	0	0	non	non	non	non	non	non	non	non	non	non	non	non	non	non	non	non	non	non
A09	19156108	19156602	GH_A09G0478	-	non	0	0	0	0	0	0	non	non	non	non	non	non	non	non	non	non	non	non	non	non	non	non	non	non
A09	19159446	19159940	GH_A09G0479	-	non	0	0	0	0	0	0	non	non	non	non	non	non	non	non	non	non	non	non	non	non	non	non	non	non
A09	19594132	19594626	GH_A09G0480	+	non	0	0	0	0	0	0	non	non	non	non	non	non	non	non	non	non	non	non	non	non	non	non	non	non
A09	19668186	19668467	GH_A09G0481	+	CenH3 binding	0	0	0	0	0	0	non	non	non	non	non	non	non	non	non	non	non	non	H3K27me3	H3K27me3	H3K27me3	H3K27me3	H3K27me3	H3K27me3
A09	19669114	19669297	GH_A09G0482	-	non	32.6025	39.9236	79.7975	13.0373	123.471	148.723	non	non	non	non	non	non	non	non	non	non	non	non	H3K27me3	H3K27me3	H3K27me3	H3K27me3	H3K27me3	H3K27me3
A09	19757860	19758354	GH_A09G0483	-	non	0	0	0	0	0	0	non	non	non	non	non	non	non	non	non	non	non	non	non	non	non	non	non	non
A09	19762290	19762784	GH_A09G0484	-	CenH3 binding	0	0	0.0626026	0	0	0	non	non	non	non	non	non	non	non	non	non	non	non	non	non	non	non	non	non
A09	20093080	20093574	GH_A09G0485	+	non	0	0	0	0	0	0	non	non	non	non	non	non	non	non	non	non	non	non	non	non	non	non	non	non
A10	47418692	47419762	GH_A10G1221	-	non	0	0	0	0	0	0	non	non	non	non	non	non	non	non	non	non	non	non	non	non	non	non	non	non
A10	47587965	47588459	GH_A10G1222	-	non	0	0	0	0	0	0	non	non	non	non	non	non	non	non	non	non	non	non	non	non	non	non	non	non
A10	48019114	48019608	GH_A10G1223	-	non	0	0	0	0	0	0	non	non	non	non	non	non	non	non	non	non	non	non	non	non	non	non	non	non
A10	48024773	48025267	GH_A10G1224	-	non	0	0	0.157433	0	0	0	non	non	non	non	non	non	non	non	non	non	non	non	non	non	non	non	non	non
A10	48372076	48372570	GH_A10G1225	-	non	0	0	0	0	0	0	non	non	non	non	non	non	non	non	non	non	non	non	non	non	non	non	non	non
A11	71577404	71577633	GH_A11G2394	-	non	0	0	0	0	0	0	non	non	non	non	non	non	non	non	non	non	non	non	non	non	non	non	non	non
A11	72001764	72004245	GH_A11G2395	+	CenH3 binding	0	0	0	0	0	0	non	non	non	non	non	non	non	non	non	non	non	non	non	non	non	non	non	non
A12	34565767	34566882	GH_A12G0843	+	non	0	0	0	0	0	0	non	non	non	non	non	non	non	non	non	non	non	non	non	non	non	non	non	non
A12	34736499	34737809	GH_A12G0844	+	non	0	0	0	0	0	0	non	non	non	non	non	non	non	non	non	non	non	non	non	non	non	non	non	non
A12	34913717	34914211	GH_A12G0845	+	non	0	0	0	0	0	0	non	non	non	non	non	non	non	non	non	non	non	non	non	non	non	non	non	non
A12	34920300	34920794	GH_A12G0846	+	non	0	0	0	0	0	0	non	non	non	non	non	non	non	non	non	non	non	non	non	non	non	non	non	non
A12	34967764	34968258	GH_A12G0847	+	non	0	0	0	0	0	0	non	non	non	non	non	non	non	non	non	non	non	non	non	non	non	non	non	non
A12	35086665	35314014	GH_A12G0848	-	CenH3 binding	0	5.08e-05	0.00418897	0.00775545	0	0.000153914	non	non	non	non	non	non	non	non	non	non	non	non	non	non	non	H3K27me3	H3K27me3	H3K27me3
A13	34565402	34565896	GH_A13G0929	+	non	0	0	0	0	0	0	non	non	non	non	non	non	non	non	non	non	non	non	non	non	non	non	non	non
A13	34684246	34684740	GH_A13G0930	+	non	0	0	0	0	0	0	non	non	non	non	non	non	non	non	non	non	non	non	non	non	non	non	non	non
D01	34205977	34207687	GH_D01G1519	+	CenH3 binding	0	0	0	0	0	0	non	non	non	non	non	non	non	non	non	non	non	non	non	non	non	non	non	non
D01	34300006	34300509	GH_D01G1520	+	CenH3 binding	0	0	0	0	0	0	non	non	non	non	non	non	non	non	non	non	non	non	non	non	non	non	non	non
D01	34550571	34551065	GH_D01G1521	+	non	0	0	0	0	0	0	non	non	non	non	non	non	non	non	non	non	non	non	non	non	non	non	non	non
D01	34554995	34555489	GH_D01G1522	+	CenH3 binding	0	0	0.0512494	0	0	0	non	non	non	non	non	non	non	non	non	non	non	non	non	non	non	non	non	non
D01	34563965	34564459	GH_D01G1523	+	non	0	0	0	0	0	0	non	non	non	non	non	non	non	non	non	non	non	non	non	non	non	non	non	non
D01	34681147	34681641	GH_D01G1524	+	non	0	0	0	0	0	0	non	non	non	non	non	non	non	non	non	non	non	non	non	non	non	non	non	non
D03	13580167	13581209	GH_D03G0652	+	CenH3 binding	0	0	0	0	0	0	non	non	non	non	non	non	non	non	non	non	non	non	non	non	non	non	non	non
D03	13800417	13801690	GH_D03G0653	+	non	0	0	0	0	0	0	non	non	non	non	non	non	non	non	non	non	non	non	non	non	non	non	non	non
D03	14053955	14054811	GH_D03G0654	-	CenH3 binding	0	0	0	0	0	0	non	non	non	non	non	non	non	non	non	non	non	non	non	non	non	non	non	non
D03	14306531	14307058	GH_D03G0655	+	non	0	0	0	0	0	0	non	non	non	non	non	non	non	non	non	non	non	non	non	non	non	non	non	non
D03	14554020	14554514	GH_D03G0656	-	non	0	0	0	0	0	0	non	non	non	non	non	non	non	non	non	non	non	non	non	non	non	non	non	non
D03	14870902	14872017	GH_D03G0657	-	CenH3 binding	0	0	0	0	0	0	non	non	non	non	non	non	non	H3K4me3	H3K4me3	H3K4me3	H3K4me3	non	H3K27me3	non	non	H3K27me3	non	non
D04	25981819	25982676	GH_D04G0962	-	CenH3 binding	0	0	0	0	0	0	non	non	non	non	non	non	non	non	non	non	non	non	non	non	non	non	non	non
D04	26134523	26157152	GH_D04G0963	+	CenH3 binding	0	0.00107054	0.00480264	0.00727711	0	0	non	non	non	non	non	non	non	non	non	non	non	non	non	non	non	non	non	non
D04	26234149	26234370	GH_D04G0964	-	CenH3 binding	0	0	0	0	0	0	non	non	non	non	non	non	non	non	non	non	non	non	non	non	non	non	non	non
D04	26253556	26253739	GH_D04G0965	+	non	8.11394	16.2185	0	0	10.8091	0	non	non	non	non	non	non	non	non	non	non	non	non	H3K27me3	non	H3K27me3	H3K27me3	H3K27me3	H3K27me3
D04	26459818	26460312	GH_D04G0966	+	non	0	0	0	0	0	0	non	non	non	non	non	non	non	non	non	non	non	non	non	non	non	non	non	non
D04	26464267	26464761	GH_D04G0967	+	non	0	0	0	0	0	0	non	non	non	non	non	non	non	non	non	non	non	non	non	non	non	non	non	non
D05	42155718	42156022	GH_D05G3297	+	non	0	0	0	0	0	0	non	non	non	non	non	non	non	non	non	non	non	non	non	non	non	non	non	non
D06	34224894	34228163	GH_D06G1339	+	CenH3 binding	0	0	0	0	0	0	non	non	non	non	non	non	non	non	non	non	non	non	non	non	non	non	non	non
D06	34289056	34289476	GH_D06G1340	+	CenH3 binding	0	0	0	0	0	0	non	non	non	non	non	non	non	non	non	non	non	non	non	non	non	non	non	non
D06	34344115	34344609	GH_D06G1341	-	CenH3 binding	0	0	0	0	0	0	non	non	non	non	non	non	non	non	non	non	non	non	non	non	non	non	non	non
D06	34385725	34386846	GH_D06G1342	-	non	0	0	0	0	0	0	non	non	non	non	non	non	non	non	non	non	non	non	non	non	non	non	non	non
D06	34560859	34561353	GH_D06G1343	-	non	0	0	0	0	0	0	non	non	non	non	non	non	non	non	non	non	non	non	non	non	non	non	non	non
D06	34581376	34582446	GH_D06G1344	-	non	0	0	0	0	0	0	non	non	non	non	non	non	non	non	non	non	non	non	non	non	non	non	non	non
D06	34658004	34678157	GH_D06G1345	-	CenH3 binding	0	0	0	0	0	0	non	non	non	non	non	non	non	non	non	non	non	non	non	non	non	non	non	non
D06	35001268	35001762	GH_D06G1346	-	non	0	0	0	0	0	0	non	non	non	non	non	non	non	non	non	non	non	non	non	non	non	non	non	non
D06	35136614	35139679	GH_D06G1347	-	CenH3 binding	0	0	0	0	0	0	non	non	non	non	non	non	non	non	non	non	non	non	non	non	non	non	non	non
D07	41218206	41219063	GH_D07G1908	+	non	0	0	0	0	0	0	non	non	non	non	non	non	non	non	non	non	non	non	non	non	non	non	non	non
D07	41235882	41236376	GH_D07G1909	+	non	0	0	0	0	0	0	non	non	non	non	non	non	non	non	non	non	non	non	non	non	non	non	non	non
D07	41271332	41271826	GH_D07G1910	+	non	0	0	0	0	0	0	non	non	non	non	non	non	non	non	non	non	non	non	non	non	non	non	non	non
D07	41294510	41295206	GH_D07G1911	-	CenH3 binding	0	0	0	0	0	0	non	non	non	non	non	non	non	non	non	non	non	non	non	non	non	non	non	non
D07	41399729	41401158	GH_D07G1912	+	CenH3 binding	0	0	0	0	0	0	non	non	non	non	non	non	non	non	non	non	non	non	non	non	non	non	non	non
D07	41895703	41895866	GH_D07G1913	-	CenH3 binding	0	0	0	0	0	0	non	non	non	non	non	non	non	non	non	non	non	non	non	non	non	non	non	non
D10	38909679	38910749	GH_D10G1673	+	non	0	0	0	0	0	0	non	non	non	non	non	non	non	non	non	non	non	non	non	non	non	non	non	non
D10	39013802	39014839	GH_D10G1674	-	non	0	0	0	0	0	0	non	non	non	non	non	non	non	non	non	non	non	non	non	non	non	non	non	non
D10	39018203	39018657	GH_D10G1675	-	non	0	0	0	0	0	0	non	non	non	non	non	non	non	non	non	non	non	non	non	non	non	non	non	non
D11	43759476	43759970	GH_D11G2452	-	non	0	0	0.255171	0.112218	0	0	non	non	non	non	non	non	non	non	non	non	non	non	non	non	non	non	non	non
D11	44118509	44119366	GH_D11G2453	+	CenH3 binding	0	0	0	0	0	0	non	non	non	non	non	non	non	non	non	non	non	non	non	non	non	non	non	non
D11	44187464	44188606	GH_D11G2454	-	CenH3 binding	0	0	0	0	0	0	non	non	non	non	non	non	non	non	non	non	non	non	non	non	non	non	non	non
D11	44315407	44316477	GH_D11G2455	+	non	0	0	0	0	0	0	non	non	non	non	non	non	non	non	non	non	non	non	non	non	non	non	non	non
D11	44336082	44336576	GH_D11G2456	+	CenH3 binding	0	0	0	0	0	0	non	non	non	non	non	non	non	non	non	non	non	non	non	non	non	non	non	non
D11	44387984	44389054	GH_D11G2457	+	CenH3 binding	0	0	0.0129381	0	0	0	non	non	non	non	non	non	non	non	non	non	non	non	non	non	non	non	non	non
D12	18062231	18075453	GH_D12G0781	+	non	8.82271	8.50687	8.62338	11.5502	10.9853	8.86993	DHS	DHS	non	DHS	DHS	non	H3K4me3	H3K4me3	H3K4me3	H3K4me3	H3K4me3	H3K4me3	non	non	non	non	non	non
D12	18667718	18668574	GH_D12G0782	+	CenH3 binding	0	0	0	0	0	0	non	non	non	non	non	non	non	non	non	non	non	non	non	non	non	non	non	non
D13	30579929	30580786	GH_D13G1073	+	CenH3 binding	0	0	0	0	0	0	non	non	non	non	non	non	non	non	non	non	non	non	non	non	non	non	non	non
D13	30613572	30626088	GH_D13G1074	-	CenH3 binding	0	0	0	0	0	0	non	non	non	non	non	non	non	non	non	non	non	non	non	non	non	non	non	non
D13	30836866	30837360	GH_D13G1075	+	CenH3 binding	0	0	0	0	0	0	non	non	non	non	non	non	non	non	non	non	non	non	non	non	non	non	non	non
D13	30840864	30841358	GH_D13G1076	+	non	0	0	0	0	0	0	non	non	non	non	non	non	non	non	non	non	non	non	non	non	non	non	non	non
D13	30844853	30845347	GH_D13G1077	+	non	0	0	0	0	0	0	non	non	non	non	non	non	non	non	non	non	non	non	non	non	non	non	non	non
D13	31157125	31157619	GH_D13G1078	+	CenH3 binding	0	0	0	0	0	0	non	non	non	non	non	non	non	non	non	non	non	non	non	non	non	non	non	non
D13	31179586	31180080	GH_D13G1079	-	CenH3 binding	0	0	0	0	0	0	non	non	non	non	non	non	non	non	non	non	non	non	non	non	non	non	non	non
D13	31182297	31182791	GH_D13G1080	-	non	0	0	0	0	0	0	non	non	non	non	non	non	non	non	non	non	non	non	non	non	non	non	non	non
D13	31186908	31187402	GH_D13G1081	-	non	0	0	0	0	0	0	non	non	non	non	non	non	non	non	non	non	non	non	non	non	non	non	non	non
