# Supplementary material for: Genome-wide chromatin accessibility landscape and dynamics of transcription factor networks during ovule and fiber development in cotton
Source: BMC Biol. 2023 Jul 31;21:165. doi: 10.1186/s12915-023-01665-4 (PMC10391996; doi:10.1186/s12915-023-01665-4)
Supplement: Supplementary file 5 — Additional file 5: Table S4. Summary of DEGs and DOCRs. [file 12915_2023_1665_MOESM5_ESM.xlsx]

## Sheet: Sheet1
Table S4. Summary of DEGs and DOCRs.

## Sheet: DOCRs
peaks	0 DPA	8 DPA	12 DPA	15 DPA	18 DPA
A01:89121-89411	23.7712	6.7657	9.09769	7.73333	7.73333
A01:338738-338925	16.8639	3.95895	3.91384	3.50229	3.50229
A01:702768-703901	67.8913	19.1903	31.0808	31.5313	31.5313
A01:3027500-3028334	52.3966	18.6085	22.9223	17.4794	17.4794
A01:3564777-3564989	19.1663	5.05441	4.72688	4.37252	4.37252
A01:4095047-4095650	31.6743	11.5746	20.001	14.0198	14.0198
A01:5839119-5839418	17.175	3.64537	3.4821	5.85139	5.85139
A01:6062069-6062442	32.5455	13.2632	11.8929	16.1847	16.1847
A01:6091432-6092365	54.0764	15.4768	17.2814	21.601	21.601
A01:6917403-6917643	18.8552	3.66806	5.92121	6.12366	6.12366
A01:6956269-6956852	30.4299	20.622	16.5693	11.5399	11.5399
A01:7090842-7091079	13.9393	2.24767	4.29514	3.79593	3.79593
A01:8219887-8220076	12.259	2.82944	2.79518	8.46208	8.46208
A01:8506032-8506648	33.8525	12.995	19.4402	14.172	14.172
A01:8682006-8682576	31.0521	11.3178	17.7889	12.7038	12.7038
A01:8703527-8704027	35.2837	13.4973	16.2385	9.48447	9.48447
A01:8988032-8988546	36.4039	12.6701	17.3319	13.0081	13.0081
A01:9021788-9022426	35.8438	17.2222	17.8898	17.2071	17.2071
A01:9039070-9039452	23.0247	7.58162	7.87813	8.3206	8.3206
A01:9141058-9141504	31.0521	12.4132	15.4254	10.7898	10.7898
A01:9224915-9225272	23.149	10.4565	15.8319	7.45037	7.45037
A01:9375830-9375975	12.508	3.95895	3.53255	1.31603	1.31603
A01:9409985-9410179	14.8104	3.9476	3.15125	7.14605	7.14605
A01:9502701-9502978	20.0375	5.37935	6.32773	5.54707	5.54707
A01:9597425-9597841	32.2965	7.61566	9.83506	8.90788	8.90788
A01:9840041-9840380	22.2156	7.61566	10.6229	9.77811	9.77811
A01:10082156-10082690	29.4962	13.5314	11.4864	7.60253	7.60253
A01:10242508-10242817	27.1316	6.743	8.64072	6.71094	6.71094
A01:11250552-11251248	45.7383	18.0608	16.5945	16.6198	16.6198
A01:11723379-11723852	50.4053	20.5993	27.4978	21.1872	21.1872
A01:11983508-11984282	57.7479	23.7197	24.7531	19.001	19.001
A01:12072286-12072682	28.0028	6.49751	7.52206	6.55878	6.55878
A01:12296129-12296434	21.7177	8.17474	7.39594	5.84071	5.84071
A01:12422324-12422652	23.6469	6.48616	9.86028	9.19084	9.19084
A01:12534859-12535197	23.958	4.50668	8.36032	6.8631	6.8631
A01:12599107-12599468	26.8205	8.48833	8.02948	9.78879	9.78879
A01:12719215-12719430	17.424	4.23849	5.53992	3.50229	3.50229
A01:12725742-12726755	57.2504	30.5421	37.6385	27.0173	27.0173
A01:12748855-12749228	24.207	6.46346	6.27728	9.20152	9.20152
A01:12753669-12754139	38.2084	14.6496	20.0514	17.087	17.087
A01:12780079-12780342	17.984	5.35665	10.5724	5.99287	5.99287
A01:12941455-12941749	22.0288	6.19527	4.72688	4.95979	4.95979
A01:13030890-13031686	37.9594	15.5109	14.2059	11.8443	11.8443
A01:13191158-13191515	24.767	8.73382	11.8424	7.73333	7.73333
A01:13224544-13225181	34.4125	12.4132	16.3141	8.75572	8.75572
A01:13631113-13631571	29.683	11.2497	11.335	9.03868	9.03868
A01:13959595-13959850	19.7264	6.20662	5.89599	3.79593	3.79593
A01:14157531-14157944	31.4253	10.1429	12.5798	11.3771	11.3771
A01:14221010-14221297	20.0375	7.61566	7.11554	2.4799	2.4799
A01:14284675-14284869	16.8639	3.9476	3.53255	5.84071	5.84071
A01:14299969-14300241	18.8552	6.49751	5.53992	5.54707	5.54707
A01:14400085-14400462	23.0247	8.48833	8.38555	8.90788	8.90788
A01:14524765-14525005	20.5976	3.65671	5.92121	4.52468	4.52468
A01:14587212-14587987	44.2445	18.329	19.4149	25.3756	25.3756
A01:14650046-14650176	12.8191	1.68859	2.38866	6.5481	6.5481
A01:14684367-14685041	37.3372	11.3178	15.8319	13.1282	13.1282
A01:14822441-14822640	18.8552	1.96813	4.37081	4.81832	4.81832
A01:14939766-14940200	28.2517	8.46563	9.42854	7.16741	7.16741
A01:15012302-15012488	16.3659	7.32478	8.64072	5.25343	5.25343
A01:15025940-15026276	17.3618	6.77705	7.14077	4.07888	4.07888
A01:15179101-15179371	17.984	6.46346	7.11554	4.3832	4.3832
A01:15191177-15191795	44.5556	9.2929	12.1985	10.9527	10.9527
A01:15273918-15274412	31.3632	13.8336	13.0872	9.20152	9.20152
A01:15275841-15276174	23.3979	2.81809	4.65121	5.39491	5.39491
A01:15409295-15409539	20.5354	5.61349	9.47898	7.43969	7.43969
A01:15524094-15524923	50.9032	16.9199	28.5631	20.7201	20.7201
A01:15668468-15668864	19.7264	5.93843	6.80992	8.15777	8.15777
A01:15725759-15726197	30.1809	7.33613	14.918	6.70026	6.70026
A01:15820767-15821456	31.8612	12.7041	11.8424	10.659	10.659
A01:16009018-16010034	65.2157	14.3587	31.7173	23.6351	23.6351
A01:16046381-16046698	23.5222	6.47481	10.9789	9.33231	9.33231
A01:16065244-16065637	24.207	10.7246	13.8246	5.98219	5.98219
A01:16140499-16140724	17.984	1.69994	6.30251	6.4173	6.4173
A01:16352197-16352930	33.5414	10.1088	13.3424	14.0198	14.0198
A01:16409766-16410469	45.4272	16.9653	25.21	14.4549	14.4549
A01:16426111-16426319	16.3038	4.79757	3.17648	3.79593	3.79593
A01:16524521-16524894	28.8118	14.0791	9.42854	10.6483	10.6483
A01:16608673-16608908	17.424	5.65889	3.53255	6.8631	6.8631
A01:17034381-17034650	12.0101	2.82944	9.42854	2.4799	2.4799
A01:17059637-17060168	26.5715	7.58162	9.86028	11.8336	11.8336
A01:17120591-17121029	32.6698	13.2859	15.375	11.6601	11.6601
A01:17332650-17333102	33.7278	9.82929	13.3676	12.4208	12.4208
A01:17555567-17555932	21.0955	6.77705	6.75947	7.74401	7.74401
A01:17611012-17611288	19.1663	5.92708	7.47162	8.02697	8.02697
A01:17653119-17653364	16.2417	5.08846	3.12603	4.23104	4.23104
A01:17713118-17713300	15.6816	3.09763	3.88862	4.95979	4.95979
A01:17867075-17867547	27.5674	12.9383	13.6985	12.1058	12.1058
A01:17906862-17907182	22.9	13.2405	10.6985	9.19084	9.19084
A01:17997431-17997653	16.4285	4.52938	4.7521	6.56946	6.56946
A01:18011782-18012395	34.1636	13.8563	12.2742	15.3252	15.3252
A01:18131713-18131933	14.8726	3.66806	5.56514	4.08956	4.08956
A01:18307186-18307374	14.0014	3.38852	3.98951	3.05649	3.05649
A01:18364599-18364880	24.2691	8.45428	11.1303	5.25343	5.25343
A01:18372317-18372778	33.3545	7.33613	18.2206	7.57049	7.57049
A01:18538389-18538857	30.8031	11.0042	11.4359	13.1496	13.1496
A01:19575580-19576255	40.3865	14.9404	21.9831	13.7369	13.7369
A01:19579955-19580864	50.7785	19.9949	28.5912	21.9053	21.9053
A01:19586164-19586462	21.4066	9.58379	11.5368	6.72162	6.72162
A01:20111277-20111651	23.958	8.73382	7.16599	13.7262	13.7262
A01:20740468-20740740	25.3892	5.35665	6.65858	4.66616	4.66616
A01:20813451-20813905	27.3184	11.0042	14.6628	11.5293	11.5293
A01:20919116-20919605	26.3847	9.02471	14.2563	14.5857	14.5857
A01:20966237-20966554	24.3312	9.86333	13.3424	8.46208	8.46208
A01:20993108-20993694	33.0434	12.6928	13.4433	9.76743	9.76743
A01:20998052-20998242	15.1215	3.38852	3.96429	3.06717	3.06717
A01:21113352-21113474	8.58749	2.53855	4.7521	1.31603	1.31603
A01:21140487-21141395	57.5615	20.8789	23.584	20.8722	20.8722
A01:21178985-21179489	35.2837	9.92007	12.1985	6.56946	6.56946
A01:21643561-21643771	11.7611	5.94977	7.47162	3.20865	3.20865
A01:21703907-21704259	26.6337	7.88386	16.1123	9.35367	9.35367
A01:21990276-21990507	17.7351	5.07711	7.54729	6.42798	6.42798
A01:22133828-22134341	36.9639	15.8018	21.627	16.3476	16.3476
A01:22633686-22634581	65.091	20.0516	26.71	15.9018	15.9018
A01:22638610-22639678	67.5802	24.4788	30.6491	27.2789	27.2789
A01:22675206-22675514	23.0247	7.30208	9.42854	4.95979	4.95979
A01:22681935-22682682	49.223	14.6382	25.3109	16.6305	16.6305
A01:22734946-22735260	23.3358	7.32478	6.7847	8.16845	8.16845
A01:22890027-22890367	27.4427	9.32695	17.3571	8.46208	8.46208
A01:22949749-22950698	58.6816	23.6402	29.1743	23.6458	23.6458
A01:22974448-22974808	23.0868	6.45211	7.44639	10.8005	10.8005
A01:23041205-23041618	28.8118	11.2951	9.04724	9.34299	9.34299
A01:23121872-23122316	31.6122	7.04524	11.4359	8.46208	8.46208
A01:23128134-23128791	43.3111	11.8655	20.228	12.8453	12.8453
A01:23222979-23223250	19.3531	8.47698	9.86028	4.52468	4.52468
A01:23236122-23236300	12.8191	3.9476	5.89599	2.63206	2.63206
A01:23254452-23254682	15.4326	4.23849	6.7847	4.97047	4.97047
A01:23325198-23325535	24.5802	7.9179	9.52943	5.69923	5.69923
A01:23385744-23386132	21.7177	7.34747	13.4181	6.40662	6.40662
A01:23390322-23390925	38.3947	12.0996	18.044	14.3028	14.3028
A01:23439694-23439899	15.7437	3.66806	7.19121	5.98219	5.98219
A01:23482645-23484462	116.99	46.5553	52.6292	41.6244	41.6244
A01:23596336-23596396	7.71632	1.12951	1.19433	1.45751	1.45751
A01:23837051-23837521	29.7451	8.47698	12.8825	7.30889	7.30889
A01:23951881-23952209	22.5267	6.7657	7.85291	6.26514	6.26514
A01:24004436-24004902	30.5542	7.03389	11.1303	8.01629	8.01629
A01:24048987-24049277	23.149	7.8952	7.16599	3.9374	3.9374
A01:24053890-24054128	19.4153	2.25902	4.80255	2.77353	2.77353
A01:24168666-24168973	18.8552	4.49533	8.20898	7.72265	7.72265
A01:24184572-24184978	30.5542	8.73382	9.45376	6.72162	6.72162
A01:24358947-24359879	58.7438	22.8129	24.1418	20.285	20.285
A01:24366034-24366355	21.7177	5.64754	5.08295	4.52468	4.52468
A01:24371901-24373011	49.3472	22.5448	18.8571	19.5776	19.5776
A01:24441385-24441669	21.0955	6.21797	6.65858	9.20152	9.20152
A01:24819035-24819736	43.6222	14.9518	13.7741	11.0941	11.0941
A01:25077361-25077788	27.6917	8.45428	11.8929	14.4549	14.4549
A01:25103588-25103958	36.0302	14.9745	16.9254	13.4219	13.4219
A01:25204135-25204318	19.9754	3.9476	3.91384	3.20865	3.20865
A01:25226955-25227208	20.7844	4.51803	2.38866	6.71094	6.71094
A01:25230112-25230774	36.7771	11.4952	12.2489	17.6529	17.6529
A01:25303440-25303700	26.0114	2.53855	4.70166	4.67684	4.67684
A01:25306219-25306631	23.0868	6.75435	8.28465	6.4173	6.4173
A01:25397005-25397367	22.8378	7.63836	9.45376	10.2132	10.2132
A01:25468679-25469271	33.7278	15.254	15.4506	14.1506	14.1506
A01:25568406-25569014	34.7237	12.9837	15.5011	18.5338	18.5338
A01:25585023-25585562	36.2792	11.2951	12.1733	11.5293	11.5293
A01:25588892-25589583	40.4486	18.0721	26.48	14.8901	14.8901
A01:25590254-25590687	24.767	9.59514	15.3497	10.9313	10.9313
A01:25832104-25832444	21.7177	9.61784	9.52943	8.62492	8.62492
A01:25901555-25901895	18.6062	6.7657	7.14077	3.06717	3.06717
A01:25961640-25962363	41.6309	12.4019	18.958	12.4208	12.4208
A01:25983408-25983886	28.6876	6.49751	9.78461	8.91856	8.91856
A01:26014809-26015914	58.3084	23.4288	31.2321	20.8829	20.8829
A01:26102331-26102767	25.7003	11.0042	14.6376	7.15673	7.15673
A01:26142559-26143189	35.0348	10.4565	10.9285	12.541	12.541
A01:26148033-26148567	27.8785	9.3156	11.9181	6.70026	6.70026
A01:26190176-26190612	29.185	8.75652	9.86028	10.8112	10.8112
A01:26239330-26239704	19.3531	5.05441	5.97166	10.942	10.942
A01:26282018-26282791	54.5122	22.2425	25.21	27.7247	27.7247
A01:26295123-26295396	17.424	6.20662	6.65858	4.514	4.514
A01:26485772-26487413	102.241	34.6671	43.4559	39.9613	39.9613
A01:26504172-26504479	21.0955	5.93843	9.6051	5.83003	5.83003
A01:26540472-26540916	30.8031	6.75435	10.6229	8.62492	8.62492
A01:26558804-26559120	24.5802	7.37017	10.292	5.25343	5.25343
A01:26669917-26670768	40.1375	14.3587	20.1271	19.2626	19.2626
A01:26704236-26704624	20.7844	6.75435	6.27728	6.71094	6.71094
A01:26731086-26731308	18.2951	8.17474	5.1334	2.4799	2.4799
A01:26755935-26756222	22.6515	6.20662	7.77724	7.59185	7.59185
A01:26863567-26863882	24.8292	9.02471	9.45376	9.03868	9.03868
A01:26944132-26944419	19.1042	8.46563	7.01465	4.81832	4.81832
A01:27026182-27026626	26.1983	9.00202	14.5367	6.8631	6.8631
A01:27077283-27077594	24.5181	7.8952	8.3351	9.34299	9.34299
A01:27216366-27216759	21.1576	7.62701	7.80246	5.10127	5.10127
A01:27228337-27229454	68.8872	14.0564	18.1702	18.5338	18.5338
A01:27277764-27278421	33.6656	10.4678	14.1554	8.02697	8.02697
A01:27318713-27319149	24.4559	9.01336	9.45376	14.2921	14.2921
A01:27433403-27433713	25.3892	10.4792	14.6124	6.56946	6.56946
A01:27469731-27469916	13.7524	3.09763	2.31299	1.16387	1.16387
A01:27698798-27699021	15.6816	4.78622	6.70903	4.07888	4.07888
A01:27707322-27707636	24.0823	9.87468	12.2994	7.43969	7.43969
A01:28027452-28027856	27.3806	6.743	11.792	8.16845	8.16845
A01:28251308-28251781	33.4167	11.5973	13.1377	7.29821	7.29821
A01:28256317-28256486	14.2504	2.81809	3.55777	4.37252	4.37252
A01:28456041-28456623	34.6615	12.145	18.1702	10.3761	10.3761
A01:28469802-28470175	28.2517	13.4973	14.105	9.93027	9.93027
A01:28550286-28550620	25.1403	5.62484	7.0651	9.48447	9.48447
A01:28760322-28760557	16.3038	3.10898	4.39603	6.42798	6.42798
A01:28918262-28918610	27.0695	7.62701	7.11554	4.95979	4.95979
A01:29272404-29272861	27.6295	9.87468	9.04724	10.3654	10.3654
A01:29339274-29340161	48.9119	20.0629	21.1448	29.03	29.03
A01:29461859-29462009	12.8812	5.08846	3.15125	3.64377	3.64377
A01:29513047-29513676	34.3504	11.5746	13.7489	14.5964	14.5964
A01:29533930-29534301	23.149	10.4111	8.25943	14.1506	14.1506
A01:29649675-29650643	44.9292	16.5723	18.501	24.5053	24.5053
A01:29653560-29654076	29.7451	9.00202	9.02202	8.02697	8.02697
A01:29970814-29971111	21.9045	5.37935	6.35295	7.42901	7.42901
A01:30207898-30208338	29.5587	12.1564	16.645	8.47276	8.47276
A01:30211718-30212082	25.8872	9.27021	9.52943	6.87378	6.87378
A01:30238983-30239183	20.2865	3.66806	4.67643	3.21933	3.21933
A01:30553893-30554296	29.683	12.145	11.8929	10.0717	10.0717
A01:30747631-30748185	26.2604	9.02471	11.1303	14.172	14.172
A01:30804966-30805346	25.7625	5.08846	9.8855	6.2865	6.2865
A01:30835467-30835867	28.376	7.60432	4.7521	9.63663	9.63663
A01:30979382-30979736	19.7264	5.65889	6.27728	9.20152	9.20152
A01:31059836-31060180	20.8465	4.50668	6.93898	5.39491	5.39491
A01:31209090-31209252	15.1215	4.52938	3.91384	3.50229	3.50229
A01:31273239-31274058	51.4633	18.888	16.6954	20.5786	20.5786
A01:31296020-31296486	28.3139	5.62484	8.25943	7.72265	7.72265
A01:31328805-31329066	21.9667	7.05659	8.69117	6.71094	6.71094
A01:31357698-31357946	22.3399	3.93625	3.88862	3.94808	3.94808
A01:31424306-31424527	15.1837	3.66806	5.1334	4.23104	4.23104
A01:31460601-31461059	31.7364	6.45211	6.75947	12.4102	12.4102
A01:31573227-31573825	25.0781	14.1359	15.8067	11.5186	11.5186
A01:31589501-31589683	17.3618	5.63619	5.18385	4.514	4.514
A01:31827044-31827285	19.1663	5.05441	5.97166	6.8631	6.8631
A01:31828167-31828526	28.8739	6.47481	7.97903	6.8631	6.8631
A01:31909859-31910207	24.5181	5.3453	7.0651	5.40559	5.40559
A01:31939549-31940619	71.0028	20.8562	22.5157	21.0137	21.0137
A01:31968271-31968606	26.8826	7.92925	5.10818	8.48344	8.48344
A01:31993108-31993890	39.5775	14.6496	21.6018	14.7486	14.7486
A01:32075332-32075749	19.3531	5.62484	6.35295	7.00458	7.00458
A01:32313486-32314254	45.7378	19.7721	27.98	20.5786	20.5786
A01:32314267-32314943	48.974	10.1429	17.3067	16.0753	16.0753
A01:32333302-32333702	30.0562	8.74517	6.35295	9.48447	9.48447
A01:32352598-32353053	28.4386	9.02471	11.0042	9.34299	9.34299
A01:32355046-32355333	21.6556	7.04524	3.12603	4.95979	4.95979
A01:32371414-32372123	31.9233	12.4019	12.9863	12.1058	12.1058
A01:32564650-32564966	23.0868	7.31343	7.11554	6.85242	6.85242
A01:32651833-32652132	18.5441	7.90655	8.64072	4.23104	4.23104
A01:32669226-32669774	29.9941	14.6496	8.99679	6.87378	6.87378
A01:32831407-32831882	27.8785	9.56109	11.4611	13.7262	13.7262
A01:32908424-32908714	22.7757	8.47698	7.54729	7.15673	7.15673
A01:33040729-33040917	12.8812	1.96813	3.12603	5.54707	5.54707
A01:33092045-33092580	29.683	7.90655	11.8172	16.4784	16.4784
A01:33097187-33097430	18.233	6.50885	4.80255	2.77353	2.77353
A01:33135738-33135937	14.0014	5.37935	3.55777	3.79593	3.79593
A01:33403003-33403482	25.7625	11.5746	12.605	4.37252	4.37252
A01:33455996-33456163	13.4413	1.96813	3.96429	2.77353	2.77353
A01:33510958-33511406	28.5007	10.9815	12.2489	13.2911	13.2911
A01:33519507-33519919	33.4167	10.7473	12.9611	14.5857	14.5857
A01:33555181-33556352	69.8827	21.4606	35.0199	38.8295	38.8295
A01:33722524-33723108	28.6876	12.1337	15.3245	12.9761	12.9761
A01:33754694-33754877	14.3125	3.38852	1.60085	1.31603	1.31603
A01:33829237-33829441	14.6236	1.68859	3.12603	1.60967	1.60967
A01:33980096-33980602	32.4212	7.05659	7.82769	9.35367	9.35367
A01:34311255-34311519	22.5267	9.88603	9.07247	6.13434	6.13434
A01:34446733-34447056	23.6469	4.79757	6.98943	5.97151	5.97151
A01:34575299-34575942	44.2445	18.0494	17.7384	18.3817	18.3817
A01:34718079-34718457	14.8104	6.48616	5.1334	2.19694	2.19694
A01:34970098-34970294	14.7483	3.65671	3.10081	9.19084	9.19084
A01:35138362-35138663	19.4774	9.04741	6.32773	5.12263	5.12263
A01:35200346-35200647	24.5181	7.06793	4.7521	7.73333	7.73333
A01:35237586-35238090	26.8205	11.0042	13.4433	12.8346	12.8346
A01:35328851-35330236	88.8626	32.7557	41.1962	26.6702	26.6702
A01:35368447-35369285	51.2764	20.0629	22.897	17.5114	17.5114
A01:35494686-35494942	19.1663	9.04741	6.35295	2.92569	2.92569
A01:35688761-35689342	35.5948	9.56109	20.5084	11.2356	11.2356
A01:35708793-35709015	16.8018	4.20445	6.65858	5.40559	5.40559
A01:35745061-35745213	12.3212	2.5499	3.583	2.77353	2.77353
A01:35747248-35748145	60.9841	20.3084	22.8718	19.5562	19.5562
A01:35830027-35830314	21.6556	8.79057	13.0115	3.36081	3.36081
A01:35963938-35964492	35.159	11.586	12.5293	9.77811	9.77811
A01:35985125-35985638	28.9987	11.0042	16.188	12.573	12.573
A01:35995889-35996974	62.1042	22.2879	29.1995	33.5547	33.5547
A01:35999410-36000416	60.5487	19.4244	22.1092	25.517	25.517
A01:36185600-36185949	22.5889	6.48616	12.1985	7.89617	7.89617
A01:36237604-36238171	28.9987	11.5746	10.5976	14.6071	14.6071
A01:36496418-36496883	35.1595	11.8655	12.2994	10.942	10.942
A01:36557070-36557853	53.1435	19.5039	27.5482	15.6295	15.6295
A01:36792886-36793209	17.6729	3.93625	6.32773	4.07888	4.07888
A01:36818879-36819550	29.932	10.7133	13.2919	12.2794	12.2794
A01:36981145-36981390	16.8018	4.50668	4.77733	3.50229	3.50229
A01:37513370-37513607	16.5528	3.09763	5.1334	4.66616	4.66616
A01:37528177-37528708	30.492	11.0042	14.1806	15.173	15.173
A01:37531400-37531664	19.3531	5.35665	8.76684	5.83003	5.83003
A01:37726581-37726778	16.8639	5.35665	5.38858	3.79593	3.79593
A01:37736443-37736885	28.0028	9.86333	8.28465	5.67787	5.67787
A01:38021653-38021852	13.9393	5.368	3.53255	4.52468	4.52468
A01:38473951-38474504	33.5414	9.02471	11.4107	9.20152	9.20152
A01:38495339-38495797	26.2604	11.3064	12.2742	10.4962	10.4962
A01:38497717-38498566	40.4486	17.2335	22.8718	17.37	17.37
A01:38500795-38501337	41.8178	11.0155	14.1302	14.8794	14.8794
A01:38501656-38502088	26.1362	9.00202	15.6806	8.46208	8.46208
A01:38672800-38673014	12.259	2.52721	4.67643	4.08956	4.08956
A01:38717821-38718005	14.8104	3.08629	9.57988	8.30992	8.30992
A01:38875429-38875746	24.3312	8.48833	9.37809	7.45037	7.45037
A01:38936402-38937314	50.4053	21.1811	21.1448	22.602	22.602
A01:39075964-39076356	35.4701	14.6723	14.0797	11.0941	11.0941
A01:39134515-39135047	33.852	15.22	12.2237	12.3888	12.3888
A01:39188331-39188656	23.958	10.4338	7.92858	6.42798	6.42798
A01:39249025-39249257	18.2951	4.50668	4.32036	5.55775	5.55775
A01:39320677-39320963	19.4774	4.50668	5.51469	4.3832	4.3832
A01:39373769-39374450	43.6844	12.9723	14.1554	13.4432	13.4432
A01:39566678-39567050	29.9941	7.02254	9.37809	3.9374	3.9374
A01:39612478-39612693	15.4948	4.78622	3.53255	1.45751	1.45751
A01:39619730-39620060	21.4066	4.77487	8.51461	3.8066	3.8066
A01:39666155-39666589	25.4514	10.6906	9.35287	7.13538	7.13538
A01:39719831-39720285	25.6382	9.59514	8.66595	11.0941	11.0941
A01:39722957-39723390	24.4559	6.47481	10.2668	4.98115	4.98115
A01:40153310-40153698	27.9406	12.1223	9.57988	7.15673	7.15673
A01:40299894-40300187	19.4153	5.35665	6.73425	9.34299	9.34299
A01:40385869-40386193	22.8378	7.32478	6.63335	7.43969	7.43969
A01:40532639-40533094	28.1896	9.59514	10.9789	9.90891	9.90891
A01:40604629-40605172	33.6656	5.92708	6.27728	3.20865	3.20865
A01:40643912-40645012	58.6195	22.2652	25.8969	22.6127	22.6127
A01:40872841-40873187	27.1316	8.44294	9.40331	9.19084	9.19084
A01:40873551-40873992	31.4875	11.0155	9.40331	9.63663	9.63663
A01:40899331-40899642	20.7844	7.88386	6.75947	6.2865	6.2865
A01:40938845-40939102	19.9132	4.22714	7.16599	6.70026	6.70026
A01:41172797-41173022	19.7264	7.32478	6.30251	4.80764	4.80764
A01:41227496-41228203	41.3198	12.7041	14.2311	17.6636	17.6636
A01:41376132-41376544	27.5048	13.2632	11.0798	9.91959	9.91959
A01:41670991-41671346	23.958	6.7657	4.65121	9.03868	9.03868
A01:41688536-41688846	24.6423	5.368	7.14077	5.84071	5.84071
A01:42044981-42045683	41.0709	9.27021	9.47898	16.7613	16.7613
A01:42062986-42063200	15.9927	2.52721	6.73425	5.39491	5.39491
A01:42152413-42152881	35.5948	10.736	11.5116	8.46208	8.46208
A01:42240155-42240331	14.5615	3.95895	3.15125	2.4799	2.4799
A01:42549618-42550253	36.1549	12.6928	11.5116	16.7827	16.7827
A01:42572328-42572931	34.5989	11.8428	8.69117	11.6707	11.6707
A01:42610102-42610701	30.9274	10.4792	18.4253	14.0198	14.0198
A01:42642240-42642789	25.265	8.1407	10.6481	9.91959	9.91959
A01:42753905-42754224	19.7264	5.3226	3.93907	8.74504	8.74504
A01:42782693-42783755	57.6241	22.8583	32.1208	18.9689	18.9689
A01:42807859-42808121	19.1663	4.79757	3.53255	3.50229	3.50229
A01:43050769-43051278	41.133	16.6744	20.9906	17.5328	17.5328
A01:43377481-43378398	45.9868	21.7175	18.5262	20.4265	20.4265
A01:43382089-43382845	52.0855	13.2519	23.3036	25.9842	25.9842
A01:43406125-43406320	15.1837	1.40905	2.74473	4.23104	4.23104
A01:43413602-43414422	41.5688	12.077	20.7635	20.8616	20.8616
A01:43563171-43563442	18.9799	6.21797	5.51469	7.14605	7.14605
A01:43993325-43993927	36.7771	11.2724	16.645	17.3913	17.3913
A01:44044216-44044533	21.6556	5.06576	7.54729	6.42798	6.42798
A01:44183711-44184437	45.4889	11.8315	12.6555	13.1176	13.1176
A01:44195550-44195914	20.5354	5.65889	7.11554	8.8972	8.8972
A01:44200029-44200546	28.8118	8.73382	12.4789	10.2239	10.2239
A01:44401850-44402202	24.5181	5.3453	8.69117	8.3206	8.3206
A01:44443255-44443527	18.5441	3.93625	4.32036	2.91501	2.91501
A01:45591512-45592426	61.8552	23.1152	33.5451	23.9287	23.9287
A01:45616468-45616842	24.5181	6.47481	6.73425	5.83003	5.83003
A01:45620278-45620608	22.2156	5.62484	6.75947	4.23104	4.23104
A01:45637280-45638027	47.4802	14.6496	16.8749	18.3924	18.3924
A01:45798910-45800345	83.6351	30.474	40.6607	40.2977	40.2977
A01:45802573-45802803	20.2865	9.32695	8.74162	7.58117	7.58117
A01:45823702-45825470	103.299	30.9877	37.229	28.3226	28.3226
A01:45882157-45882432	19.3531	4.22714	5.51469	5.25343	5.25343
A01:45887020-45887696	44.5556	20.0289	25.5913	12.4102	12.4102
A01:46047576-46048743	68.3893	23.9425	34.8937	23.3521	23.3521
A01:46064898-46065280	26.7584	4.50668	5.97166	15.0422	15.0422
A01:46438006-46438338	28.2517	12.6928	12.7311	10.6377	10.6377
A01:46765014-46765783	39.6396	13.2859	16.4684	11.8122	11.8122
A01:46806314-46807078	50.9653	15.1973	27.1417	19.8285	19.8285
A01:46825213-46825798	33.4167	12.1337	18.9832	10.7791	10.7791
A01:46827135-46827648	30.741	9.01336	16.1376	12.5516	12.5516
A01:46971981-46972169	14.0014	3.66806	5.94644	2.18626	2.18626
A01:47111513-47111873	24.767	8.74517	11.335	9.34299	9.34299
A01:47421376-47421732	21.9667	7.9179	6.73425	6.71094	6.71094
A01:47617253-47617497	17.7351	4.50668	9.83506	3.50229	3.50229
A01:47773996-47774219	16.3038	5.64754	7.52206	3.51297	3.51297
A01:47793928-47794355	34.5368	13.8563	18.1449	16.0433	16.0433
A01:47814566-47814737	10.1435	2.53855	1.57563	3.20865	3.20865
A01:47981682-47982106	25.1403	7.8952	6.65858	5.99287	5.99287
A01:48016763-48016941	14.6236	3.10898	4.34559	4.80764	4.80764
A01:48167704-48168089	27.5048	5.91573	7.09032	7.59185	7.59185
A01:48174152-48174690	29.3719	14.1018	13.7741	7.30889	7.30889
A01:48267102-48267580	26.1362	10.1769	10.2164	6.71094	6.71094
A01:48491407-48491914	33.6656	7.9179	9.93595	5.10127	5.10127
A01:48531843-48532135	17.1129	4.79757	5.51469	4.08956	4.08956
A01:48536189-48536416	22.9	5.3453	3.96429	6.4173	6.4173
A01:48608600-48609558	61.9174	20.8221	19.2888	16.7827	16.7827
A01:48616876-48617583	33.8525	9.82929	20.9401	14.1613	14.1613
A01:48746182-48746366	16.2417	2.81809	5.51469	3.79593	3.79593
A01:48778554-48779660	70.0074	22.2539	24.4727	18.686	18.686
A01:48806863-48807182	25.0781	6.7657	8.18376	8.88652	8.88652
A01:49118886-49119109	16.5528	3.95895	5.56514	5.11195	5.11195
A01:49272084-49272319	18.7931	4.78622	5.18385	5.25343	5.25343
A01:49293435-49293695	18.5441	3.37717	5.89599	7.72265	7.72265
A01:49532797-49533663	53.7031	14.6609	17.8898	14.172	14.172
A01:49600584-49600845	19.6021	5.64754	3.50732	4.94911	4.94911
A01:49901273-49901971	47.1695	18.6312	20.9906	19.7191	19.7191
A01:50044862-50045483	23.958	9.30425	9.07247	8.1898	8.1898
A01:50119199-50119732	28.5628	12.6587	15.2489	13.7155	13.7155
A01:50143360-50144755	77.0389	29.9036	43.938	37.0783	37.0783
A01:50235444-50235663	20.4733	8.73382	10.2416	3.94808	3.94808
A01:50402072-50402448	24.0201	4.24984	6.35295	3.9374	3.9374
A01:50441723-50442202	36.9014	7.90655	12.3498	8.30992	8.30992
A01:50449247-50449743	24.767	8.74517	12.1733	12.6931	12.6931
A01:50506324-50506665	23.3979	5.90438	10.1155	6.2865	6.2865
A01:50708260-50708585	13.3792	7.32478	6.70903	3.79593	3.79593
A01:50753549-50753758	17.984	3.9476	4.7521	3.36081	3.36081
A01:50845250-50845510	24.0201	6.49751	5.18385	4.24172	4.24172
A01:51504201-51504571	17.0507	9.04741	4.34559	5.68855	5.68855
A01:51587542-51587891	22.8378	7.02254	9.91073	6.72162	6.72162
A01:51630025-51630647	32.4834	11.8542	11.0042	10.0611	10.0611
A01:51660360-51660829	29.0608	5.04306	7.47162	4.08956	4.08956
A01:51670984-51671820	31.6743	13.7769	11.1303	11.3878	11.3878
A01:51890002-51890508	30.8031	7.31343	15.0693	9.04936	9.04936
A01:51967862-51968378	33.2298	13.5654	10.2668	15.4667	15.4667
A01:52229454-52230160	31.8612	11.8542	14.2815	10.2239	10.2239
A01:52599924-52600322	28.1275	10.7133	11.0546	12.9761	12.9761
A01:52701757-52702160	23.149	8.46563	10.6985	8.02697	8.02697
A01:52777412-52777714	24.8292	6.48616	8.74162	9.62595	9.62595
A01:52831005-52831231	18.5441	3.08629	6.35295	2.04478	2.04478
A01:52844669-52845028	22.7757	6.743	8.3351	7.87481	7.87481
A01:53046720-53046876	12.8191	0.849968	0.787813	1.60967	1.60967
A01:53049950-53050625	37.0261	10.702	15.8067	15.9018	15.9018
A01:53368167-53368565	34.91	13.2632	14.6124	14.4549	14.4549
A01:53392295-53392977	33.9146	15.2654	20.8644	12.2473	12.2473
A01:53636018-53636466	30.1188	13.2972	14.2059	11.6707	11.6707
A01:53638583-53638862	18.7931	4.50668	8.66595	10.9313	10.9313
A01:53765180-53765667	32.9187	13.0064	13.0872	6.42798	6.42798
A01:53806864-53807503	43.0622	13.8223	13.4685	18.8168	18.8168
A01:53839996-53840204	18.2951	6.7657	6.73425	4.52468	4.52468
A01:54061527-54061985	26.5715	8.80191	9.8855	8.30992	8.30992
A01:54316456-54316897	28.5007	8.72248	10.2164	11.6601	11.6601
A01:54585111-54585833	44.307	16.3381	20.4327	17.5008	17.5008
A01:54589646-54590201	28.1896	10.736	17.2814	10.8005	10.8005
A01:54593558-54594170	37.6483	13.0177	14.5115	14.4443	14.4443
A01:54701444-54702061	31.1764	13.5541	16.2385	13.7262	13.7262
A01:54719974-54720954	59.8639	22.6242	24.7783	28.3333	28.3333
A01:54744737-54745080	26.1362	7.33613	11.6911	7.29821	7.29821
A01:54833640-54833791	15.9927	5.90438	7.85291	4.37252	4.37252
A01:54879502-54879956	23.6469	9.59514	15.0946	6.4173	6.4173
A01:54987106-54987459	23.0247	7.8952	9.04724	9.03868	9.03868
A01:55313946-55314540	33.9767	14.1132	11.5116	14.9007	14.9007
A01:55338703-55339330	42.3774	13.2746	16.9254	10.0717	10.0717
A01:55341547-55341794	19.6643	5.3453	7.14077	2.49058	2.49058
A01:55361035-55361389	17.424	6.743	9.40331	5.98219	5.98219
A01:55375846-55376060	16.5528	5.07711	5.51469	4.3832	4.3832
A01:55391686-55392190	24.5802	8.97932	15.6806	8.74504	8.74504
A01:55945093-55945297	14.2504	4.80892	5.51469	4.23104	4.23104
A01:56629367-56629658	23.5222	7.92925	5.89599	3.21933	3.21933
A01:56652930-56653099	15.1215	2.5499	3.15125	3.79593	3.79593
A01:56667906-56668227	24.7045	5.62484	5.89599	3.64377	3.64377
A01:56733585-56733996	26.5094	14.9631	18.4506	11.6707	11.6707
A01:56844319-56844595	20.0375	3.09763	5.46425	5.98219	5.98219
A01:56932629-56932873	18.1083	5.35665	7.11554	5.83003	5.83003
A01:56958456-56958954	29.3098	7.31343	10.2668	9.93027	9.93027
A01:57082587-57082966	23.958	6.47481	7.87813	10.3547	10.3547
A01:57200744-57200878	12.0101	2.52721	4.80255	2.77353	2.77353
A01:57307118-57307598	28.5007	7.34747	9.04724	5.41627	5.41627
A01:57408376-57408504	7.15624	1.4204	3.55777	0.728753	0.728753
A01:57514339-57515043	44.1202	14.9745	17.7384	16.0646	16.0646
A01:57531941-57532300	26.2604	5.92708	7.11554	7.42901	7.42901
A01:57657162-57658355	55.1969	22.8016	27.5735	24.0916	24.0916
A01:57701163-57701931	40.8219	17.7812	18.501	17.0763	17.0763
A01:57722470-57722634	12.0101	4.24984	5.15862	1.31603	1.31603
A01:57742943-57743103	15.1215	4.80892	5.08295	3.20865	3.20865
A01:57881047-57881576	33.9767	9.87468	13.3424	15.8911	15.8911
A01:57894807-57895255	24.2691	5.93843	9.83506	11.6707	11.6707
A01:58104315-58104656	21.1576	7.34747	6.27728	6.12366	6.12366
A01:58136606-58137019	29.3719	9.02471	9.47898	7.43969	7.43969
A01:58213763-58214149	28.9361	6.7657	10.8528	13.0081	13.0081
A01:58233117-58233411	24.207	6.7657	5.89599	8.30992	8.30992
A01:58239909-58240154	15.3705	2.24767	5.94644	4.95979	4.95979
A01:58867850-58868046	15.1215	3.37717	4.32036	5.84071	5.84071
A01:59188628-59189447	45.0535	13.5314	15.6806	16.7827	16.7827
A01:59210843-59211783	61.4816	13.8109	17.4076	18.2722	18.2722
A01:59225889-59226090	13.6903	5.35665	7.11554	4.24172	4.24172
A01:59337736-59337917	14.2504	3.38852	5.51469	2.4799	2.4799
A01:59516226-59516462	14.4993	3.9476	5.10818	3.35013	3.35013
A01:59587685-59588380	43.4354	12.7155	18.501	23.3415	23.3415
A01:59601719-59602012	20.2243	6.79974	4.70166	5.25343	5.25343
A01:59780496-59780674	10.8278	1.68859	3.88862	2.33842	2.33842
A01:59820065-59820328	19.291	7.06793	6.22684	9.63663	9.63663
A01:60124438-60124740	17.0507	8.20879	7.92858	5.83003	5.83003
A01:60143772-60144037	19.1663	2.81809	5.46425	5.98219	5.98219
A01:60267214-60267501	16.3038	6.49751	12.0976	5.25343	5.25343
A01:60427463-60427846	24.0201	6.20662	7.16599	7.00458	7.00458
A01:60505180-60505693	25.8251	12.145	13.1377	7.46105	7.46105
A01:60561891-60562539	34.5368	9.85198	14.8423	10.2025	10.2025
A01:60777734-60778268	34.4125	5.61349	11.4611	4.81832	4.81832
A01:60929395-60929927	33.4167	9.86333	13.0115	14.1506	14.1506
A01:61018700-61019065	20.5976	3.93625	5.0325	3.06717	3.06717
A01:61103692-61104072	19.9754	5.63619	9.04724	5.10127	5.10127
A01:61629473-61629679	16.4907	4.23849	7.87813	4.39388	4.39388
A01:61774934-61775118	17.6729	1.68859	4.29514	3.05649	3.05649
A01:61826386-61826824	21.2819	9.89738	9.19858	5.25343	5.25343
A01:62061249-62061776	24.5181	8.15205	10.6481	9.06004	9.06004
A01:62095714-62095998	21.1576	3.66806	7.16599	3.20865	3.20865
A01:62169442-62169643	16.3038	7.61566	4.34559	4.65548	4.65548
A01:62203318-62203758	30.3052	11.8428	14.8676	8.46208	8.46208
A01:62471400-62471811	24.8292	6.7657	7.49684	6.70026	6.70026
A01:62529619-62530289	39.3285	16.104	19.5944	19.8605	19.8605
A01:62609301-62609615	23.6469	5.62484	6.63335	9.06004	9.06004
A01:62626009-62626395	24.8292	7.92925	14.918	9.91959	9.91959
A01:62700963-62701392	35.3459	16.104	20.228	9.19084	9.19084
A01:62952086-62953066	54.0768	17.2108	23.9652	15.5975	15.5975
A01:63176735-63177295	38.6437	13.5541	17.3067	13.5847	13.5847
A01:63240077-63240195	14.0014	4.23849	7.85291	3.50229	3.50229
A01:63255026-63255555	39.3906	12.995	17.4328	11.5399	11.5399
A01:63258855-63259472	33.9146	10.1202	14.1554	16.0539	16.0539
A01:63496253-63496891	35.408	9.61784	14.5872	10.2239	10.2239
A01:63504494-63504987	29.1229	6.47481	7.44639	5.10127	5.10127
A01:63569842-63570826	52.085	14.1132	21.7027	18.2402	18.2402
A01:63620286-63620699	31.4253	10.1542	12.0976	9.78879	9.78879
A01:63625547-63625896	19.9754	9.34965	7.54729	3.65445	3.65445
A01:63634251-63635160	52.8945	22.5561	16.7993	16.772	16.772
A01:63821367-63822016	38.6442	18.3517	26.6848	13.4539	13.4539
A01:63961934-63962487	36.0923	8.75652	9.04724	5.68855	5.68855
A01:64070155-64070693	28.1896	10.7133	8.64072	10.2239	10.2239
A01:64435473-64435968	25.2029	12.9837	12.5798	9.93027	9.93027
A01:64479366-64479707	20.7844	7.8952	5.43902	7.00458	7.00458
A01:64548656-64548885	21.9667	6.47481	9.91073	6.42798	6.42798
A01:64571569-64571961	26.9448	8.46563	13.7489	10.8005	10.8005
A01:64669997-64670551	33.0434	5.63619	12.0976	13.4432	13.4432
A01:64881787-64882219	22.4646	14.3927	15.4506	9.62595	9.62595
A01:64977774-64977944	14.0014	4.23849	2.36344	2.18626	2.18626
A01:65234958-65235414	30.8653	6.7657	9.52943	5.69923	5.69923
A01:65235871-65236155	22.9	3.64537	3.10081	4.95979	4.95979
A01:65291181-65291623	31.3632	7.61566	11.5368	11.2356	11.2356
A01:65302078-65302655	38.7063	11.8201	13.2919	11.6601	11.6601
A01:65533363-65533891	31.3632	6.21797	8.97157	9.91959	9.91959
A01:66252195-66252428	17.424	3.95895	6.30251	5.11195	5.11195
A01:67187491-67187809	17.2997	5.368	12.2237	5.10127	5.10127
A01:67464982-67465179	15.6816	1.96813	3.91384	5.68855	5.68855
A01:67729863-67730248	20.5354	9.05876	12.7059	4.24172	4.24172
A01:67748698-67749173	26.2604	7.61566	10.3172	4.95979	4.95979
A01:68059967-68060303	22.8378	5.368	6.25206	5.68855	5.68855
A01:68317325-68317617	16.5528	4.78622	4.26991	5.25343	5.25343
A01:68578418-68579100	40.7597	16.6858	22.0336	14.8901	14.8901
A01:68659855-68660245	10.8278	1.40905	6.32773	2.4799	2.4799
A01:68673228-68673496	19.1042	4.82027	5.46425	5.83003	5.83003
A01:69166958-69167218	17.7351	4.79757	11.8424	3.94808	3.94808
A01:69170953-69171258	20.5354	3.95895	5.18385	2.33842	2.33842
A01:69579966-69580340	16.8639	5.37935	8.79207	6.13434	6.13434
A01:69616470-69616684	16.5528	6.21797	4.77733	1.31603	1.31603
A01:69660168-69660517	22.7757	7.92925	8.64072	10.2025	10.2025
A01:69714045-69714369	19.6643	4.22714	5.51469	4.95979	4.95979
A01:69737912-69738143	20.2865	4.23849	6.30251	3.51297	3.51297
A01:69864062-69864862	54.3879	19.6926	25.0587	24.3425	24.3425
A01:69870052-69870554	31.0521	12.9723	12.605	14.3028	14.3028
A01:69902086-69903270	75.9809	23.1606	23.3036	26.9959	26.9959
A01:70195053-70195585	35.5322	7.62701	8.20898	6.42798	6.42798
A01:70221465-70221819	26.5715	4.21579	5.53992	3.50229	3.50229
A01:70246378-70246910	28.5007	13.2746	10.292	15.0422	15.0422
A01:70291479-70291754	20.5976	2.80675	3.93907	3.64377	3.64377
A01:70434736-70435112	21.0955	7.07928	8.38555	4.37252	4.37252
A01:70507317-70507639	26.1983	3.92491	9.02202	4.08956	4.08956
A01:70570931-70571086	15.9927	2.80675	3.91384	2.33842	2.33842
A01:70606718-70607091	23.958	5.05441	4.7521	6.42798	6.42798
A01:70667025-70667601	32.4834	11.0042	12.6302	13.2804	13.2804
A01:70814581-70814815	19.1663	2.81809	8.2342	7.59185	7.59185
A01:71181943-71182148	19.7264	4.79757	7.09032	6.56946	6.56946
A01:71309381-71309701	23.0868	4.51803	5.51469	4.52468	4.52468
A01:71529794-71529985	18.3573	3.09763	2.79518	4.22036	4.22036
A01:72174279-72174594	28.5007	9.86333	9.47898	5.25343	5.25343
A01:72436402-72436771	29.434	8.73382	13.6732	5.10127	5.10127
A01:72681745-72682727	50.6542	20.2857	22.314	22.1883	22.1883
A01:72700241-72700531	20.2243	6.18392	9.78461	8.16845	8.16845
A01:72724447-72724690	16.4907	7.04524	5.56514	5.83003	5.83003
A01:72842161-72842315	17.175	4.80892	9.02202	4.08956	4.08956
A01:72859607-72860069	26.5094	10.7246	8.28465	9.35367	9.35367
A01:72862443-72862864	23.709	6.77705	6.30251	9.91959	9.91959
A01:72912188-72912507	21.2198	5.07711	5.92121	2.04478	2.04478
A01:73159284-73159634	21.4066	7.8952	9.47898	4.67684	4.67684
A01:73161032-73161308	19.042	6.48616	8.94635	5.84071	5.84071
A01:73204456-73205302	48.6629	14.9064	15.4254	10.0717	10.0717
A01:73286130-73286505	23.0247	6.77705	7.39594	7.30889	7.30889
A01:73294414-73294827	24.207	7.90655	8.38555	8.75572	8.75572
A01:73392114-73392413	18.7931	7.60432	6.27728	4.24172	4.24172
A01:73407416-73408023	35.9059	13.2405	14.0545	8.46208	8.46208
A01:73458278-73458564	21.3445	6.78839	8.18376	6.13434	6.13434
A01:73474150-73474615	29.7451	9.01336	15.7058	8.01629	8.01629
A01:73874772-73875073	19.4153	9.30425	10.6481	4.52468	4.52468
A01:74020992-74021232	17.6729	5.368	5.92121	4.08956	4.08956
A01:74039360-74039928	31.5501	7.04524	5.94644	8.59288	8.59288
A01:74051315-74051824	33.7903	15.7904	13.8498	10.3654	10.3654
A01:74080967-74081196	15.1215	2.53855	5.0325	4.67684	4.67684
A01:74137992-74138455	27.3806	9.3156	17.001	15.9018	15.9018
A01:74252117-74252490	24.2691	7.32478	10.9789	9.78879	9.78879
A01:74256202-74256486	21.4066	8.18609	9.93595	5.10127	5.10127
A01:74298674-74299139	36.2792	11.8201	10.5724	9.62595	9.62595
A01:74322174-74322598	29.2472	8.72248	13.7741	8.7664	8.7664
A01:74352491-74352843	21.7177	5.92708	9.04724	9.62595	9.62595
A01:74377343-74377860	28.0654	13.7996	20.5588	9.50583	9.50583
A01:74432115-74432456	18.482	4.77487	6.32773	6.4173	6.4173
A01:74435495-74436037	34.2257	8.45428	12.2742	13.1389	13.1389
A01:74762127-74762534	21.4687	5.368	7.49684	3.50229	3.50229
A01:75291750-75292351	29.3719	10.3997	21.9831	14.1506	14.1506
A01:75322284-75322738	32.2965	6.21797	7.75202	7.43969	7.43969
A01:75323964-75324575	28.5007	8.1634	8.99679	20.5679	20.5679
A01:75454373-75454665	23.0868	7.06793	8.76684	6.8631	6.8631
A01:75561635-75561977	19.3531	5.368	5.51469	8.02697	8.02697
A01:75605766-75606062	20.7223	9.2929	11.4611	7.73333	7.73333
A01:75695411-75695682	19.3531	2.81809	3.55777	3.78525	3.78525
A01:75699232-75700219	63.6597	29.8809	29.6565	21.1766	21.1766
A01:75959706-75960421	50.1563	14.6269	19.6953	14.7272	14.7272
A01:76057560-76057990	24.767	8.73382	9.42854	7.73333	7.73333
A01:76083590-76083742	13.6903	2.53855	3.53255	1.9033	1.9033
A01:76269854-76270061	16.3038	4.22714	6.27728	3.9374	3.9374
A01:76562760-76563087	22.7757	5.05441	10.292	6.9939	6.9939
A01:76914752-76914882	13.1302	3.39987	3.17648	3.9374	3.9374
A01:77129957-77130937	51.8986	16.5836	25.9978	22.9384	22.9384
A01:77366056-77367790	101.557	33.8398	40.9915	46.1063	46.1063
A01:77381913-77382181	13.6903	1.68859	3.55777	6.8631	6.8631
A01:77614525-77614699	17.175	3.10898	4.29514	6.85242	6.85242
A01:77731523-77731980	27.3806	16.0926	12.6807	10.5175	10.5175
A01:77806278-77806528	19.9754	5.91573	6.70903	4.95979	4.95979
A01:77820210-77820617	26.8205	6.48616	10.5472	11.5293	11.5293
A01:77861831-77861976	10.5167	1.96813	1.60085	6.85242	6.85242
A01:77886812-77887402	34.0389	11.5519	11.562	12.541	12.541
A01:77983458-77983936	29.7451	6.19527	12.2237	7.00458	7.00458
A01:78245634-78246670	59.0549	24.8151	21.9831	27.2575	27.2575
A01:78562558-78562787	18.2951	6.21797	5.53992	3.9374	3.9374
A01:79172523-79173040	23.2111	5.61349	8.2342	14.6071	14.6071
A01:79218312-79218626	18.7931	4.50668	3.60822	3.21933	3.21933
A01:79267251-79267599	21.5934	7.33613	7.0651	14.0092	14.0092
A01:79272756-79273531	45.9247	11.5406	15.6806	10.2239	10.2239
A01:79373904-79374464	35.408	11.3064	13.4181	9.34299	9.34299
A01:79442259-79442520	17.4861	8.22014	10.2164	5.11195	5.11195
A01:79556689-79557181	31.0521	11.8315	15.6554	14.1613	14.1613
A01:80018044-80018167	12.5701	1.97948	2.82041	2.4799	2.4799
A01:80349633-80349985	31.1764	10.4678	18.1954	5.11195	5.11195
A01:80366984-80367363	21.6556	6.47481	11.3855	6.58014	6.58014
A01:80413009-80413294	18.6062	6.7657	5.53992	8.02697	8.02697
A01:80651848-80652014	13.7524	1.40905	3.50732	2.62138	2.62138
A01:80861816-80862215	29.7451	7.61566	6.70903	7.58117	7.58117
A01:81015545-81015851	20.1622	6.20662	7.47162	3.79593	3.79593
A01:81035774-81036144	32.2344	9.3156	14.0545	13.1282	13.1282
A01:81042171-81043167	64.5935	13.7655	27.3969	25.2554	25.2554
A01:81109323-81110030	35.4701	16.3154	19.2888	12.2794	12.2794
A01:81247374-81247894	29.9941	10.9928	13.0368	9.06004	9.06004
A01:81631023-81631474	26.7584	6.77705	8.64072	7.30889	7.30889
A01:81664846-81665106	16.8639	11.5973	7.49684	6.27582	6.27582
A01:81726483-81726660	16.2417	5.35665	9.09769	4.81832	4.81832
A01:81843509-81844026	27.0695	8.44294	12.9863	9.34299	9.34299
A01:81938627-81939362	44.1202	13.2519	11.8172	9.77811	9.77811
A01:82014321-82014683	22.3399	6.7657	7.0651	4.67684	4.67684
A01:82326145-82326668	29.8698	11.8655	13.7993	11.8229	11.8229
A01:82394692-82395014	26.0736	12.4246	12.6807	10.0611	10.0611
A01:82494301-82494946	42.8132	20.3879	25.2353	12.856	12.856
A01:82546013-82546401	23.958	5.64754	9.80983	7.14605	7.14605
A01:83452119-83452238	12.5701	2.53855	2.36344	2.91501	2.91501
A01:83556749-83556930	13.7524	2.82944	4.72688	3.20865	3.20865
A01:83704274-83704631	23.3358	8.45428	10.3172	9.62595	9.62595
A01:83737589-83738011	25.7003	5.06576	7.09032	10.0717	10.0717
A01:83767524-83767879	21.7177	9.05876	7.11554	4.24172	4.24172
A01:83820492-83820941	26.0114	7.9406	9.83506	5.26411	5.26411
A01:83917504-83917716	14.5615	2.81809	4.32036	3.50229	3.50229
A01:84045582-84046352	54.0142	21.1471	18.5262	13.4432	13.4432
A01:84048657-84049178	27.1937	12.1223	12.1733	11.0941	11.0941
A01:84064962-84065514	35.5948	10.1429	16.5441	19.5669	19.5669
A01:84085969-84086185	15.4326	4.82027	3.96429	3.64377	3.64377
A01:84092977-84093472	31.6122	11.0042	11.0546	8.14709	8.14709
A01:84117871-84118659	43.6844	16.6517	18.8571	13.2804	13.2804
A01:84141947-84142730	45.3025	18.5972	21.5261	20.7201	20.7201
A01:84254837-84255152	23.6469	6.47481	6.27728	4.3832	4.3832
A01:84300223-84300782	26.1983	16.0699	8.28465	10.942	10.942
A01:84422877-84423114	14.8104	3.95895	3.96429	2.04478	2.04478
A01:84531334-84531998	42.1289	12.6928	19.0084	15.7603	15.7603
A01:84545883-84546475	33.4167	10.1429	10.5724	11.9644	11.9644
A01:84550234-84550856	36.2792	10.4565	11.5368	13.8463	13.8463
A01:84562350-84562803	27.1316	5.89303	9.86028	4.52468	4.52468
A01:84622820-84622986	15.9927	2.24767	2.33822	1.31603	1.31603
A01:84664267-84664689	27.6295	10.4111	9.09769	10.6483	10.6483
A01:84910745-84911277	100.872	48.0665	47.4454	49	49
A01:85208155-85208365	16.8018	6.20662	5.92121	3.9374	3.9374
A01:85221770-85222050	14.2504	5.92708	3.15125	3.79593	3.79593
A01:85227898-85228854	56.7525	17.7472	23.1774	23.3628	23.3628
A01:85352283-85352432	14.3125	2.82944	2.36344	0.728753	0.728753
A01:85408665-85408867	15.9306	2.82944	5.89599	4.24172	4.24172
A01:85420375-85420536	11.3879	1.68859	5.92121	2.63206	2.63206
A01:85870003-85870966	42.8132	16.0586	28.1595	26.7236	26.7236
A01:85900962-85901243	19.4153	6.49751	5.87076	3.21933	3.21933
A01:86024057-86024397	21.9667	5.92708	6.73425	4.66616	4.66616
A01:86143058-86143487	23.7712	7.61566	7.57251	7.29821	7.29821
A01:86169768-86170125	22.2156	9.03606	7.97903	8.16845	8.16845
A01:86185578-86186095	35.7191	10.7133	8.66595	10.6483	10.6483
A01:86229429-86229934	26.1983	8.15205	8.69117	4.829	4.829
A01:86255799-86256225	27.3184	8.17474	12.1228	8.46208	8.46208
A01:86350592-86350708	13.6903	2.52721	3.12603	5.25343	5.25343
A01:86543944-86544483	29.3719	8.72248	14.2563	13.4326	13.4326
A01:86609209-86609509	22.2778	7.62701	7.0651	5.39491	5.39491
A01:86756432-86756749	19.4153	3.93625	5.51469	4.94911	4.94911
A01:86781785-86782261	29.2476	13.2405	9.47898	13.7262	13.7262
A01:86852594-86852953	27.4427	7.90655	10.1911	9.77811	9.77811
A01:86930324-86931234	58.1216	24.8378	26.0231	21.2967	21.2967
A01:87020309-87020934	32.9187	8.15205	10.2416	15.7496	15.7496
A01:87054389-87054747	25.9493	8.75652	9.07247	11.0835	11.0835
A01:87090432-87090625	18.6062	3.66806	5.20907	4.23104	4.23104
A01:87298894-87299212	20.7844	5.07711	4.7521	2.4799	2.4799
A01:87360228-87360513	18.8552	5.07711	6.30251	5.68855	5.68855
A01:87472242-87472575	19.1663	2.53855	3.96429	4.514	4.514
A01:87681219-87681576	20.7844	4.49533	8.30988	7.29821	7.29821
A01:87694473-87694863	18.233	3.92491	6.32773	6.13434	6.13434
A01:87950226-87951031	53.2052	12.3792	19.9757	18.2402	18.2402
A01:87962693-87963058	22.7757	10.7246	18.5767	10.2132	10.2132
A01:88107357-88107548	16.926	7.34747	4.7521	6.85242	6.85242
A01:88124325-88125332	56.0681	18.9107	28.2099	24.5481	24.5481
A01:88127232-88127794	30.8653	10.4111	15.7563	7.74401	7.74401
A01:88130771-88131276	36.6524	8.74517	13.0368	9.77811	9.77811
A01:88262881-88263175	23.2732	8.17474	11.0294	5.84071	5.84071
A01:88325333-88325712	24.6423	6.49751	6.25206	5.41627	5.41627
A01:88513971-88514644	35.5948	15.7904	15.3245	14.7272	14.7272
A01:88577787-88578034	17.984	6.49751	3.55777	7.30889	7.30889
A01:88624704-88624999	20.5976	7.90655	6.32773	8.30992	8.30992
A01:88658747-88659103	19.9754	5.37935	8.3351	8.16845	8.16845
A01:88709686-88710034	19.9132	5.65889	7.03987	4.80764	4.80764
A01:88770622-88770938	24.0201	7.04524	4.29514	10.0611	10.0611
A01:88932440-88932815	20.7223	6.47481	7.82769	8.16845	8.16845
A01:89004638-89004843	16.926	5.91573	6.30251	3.64377	3.64377
A01:89030920-89031282	26.3226	10.7587	14.8928	6.4173	6.4173
A01:89096966-89097889	69.0736	10.3884	16.0619	23.9074	23.9074
A01:89526436-89526834	29.9941	6.47481	11.9433	5.99287	5.99287
A01:89671512-89672457	55.1969	19.4698	20.357	28.4214	28.4214
A01:89684583-89685012	22.8378	10.4224	10.6481	8.01629	8.01629
A01:89759150-89759472	18.7931	3.9476	7.44639	8.46208	8.46208
A01:89818454-89818965	40.635	9.87468	20.5084	9.76743	9.76743
A01:89833590-89833934	24.767	6.47481	11.8676	6.40662	6.40662
A01:90057146-90057273	14.5615	1.68859	2.33822	2.4799	2.4799
A01:90073517-90073772	19.1663	7.05659	5.56514	7.89617	7.89617
A01:90155740-90156306	29.932	9.58379	12.5798	12.7145	12.7145
A01:90174889-90175475	26.4473	6.20662	8.69117	5.40559	5.40559
A01:90382053-90382880	47.1069	12.961	12.9611	11.2249	11.2249
A01:90387123-90387449	23.149	7.90655	12.5041	8.90788	8.90788
A01:90485820-90486111	22.5267	8.19744	11.0294	11.9751	11.9751
A01:90705043-90705457	31.239	10.4224	11.1303	11.0835	11.0835
A01:90807421-90808751	78.7813	32.1626	29.6565	33.2824	33.2824
A01:90813457-90813934	29.3719	7.90655	11.0798	10.0717	10.0717
A01:90822946-90823532	35.9059	10.9701	15.7058	8.75572	8.75572
A01:90860141-90860498	27.4427	8.45428	11.5116	8.33128	8.33128
A01:90952153-90952549	30.9274	9.03606	8.30988	10.6483	10.6483
A01:91361368-91361559	16.5528	3.69076	4.72688	4.97047	4.97047
A01:91424877-91425428	29.0608	11.0042	9.50421	5.81935	5.81935
A01:91523197-91523538	26.2604	8.76787	10.7742	6.56946	6.56946
A01:91672376-91672561	16.3038	4.23849	3.4821	3.21933	3.21933
A01:91690124-91690500	20.0375	5.92708	7.92858	4.95979	4.95979
A01:91696583-91696849	19.4774	4.23849	7.09032	4.95979	4.95979
A01:91908492-91909063	28.5007	11.586	13.8246	7.45037	7.45037
A01:91954511-91954998	33.7278	10.9815	12.1985	13.574	13.574
A01:91958708-91959084	30.6163	12.7041	12.2994	14.8794	14.8794
A01:92176415-92177066	39.6396	14.1245	25.7174	13.1389	13.1389
A01:92247314-92247561	16.2417	5.06576	5.10818	3.36081	3.36081
A01:92264290-92264600	26.5715	12.1223	9.42854	7.45037	7.45037
A01:92397430-92397579	12.0101	3.09763	3.583	2.4799	2.4799
A01:92565641-92565808	10.5167	5.96112	5.15862	2.4799	2.4799
A01:92844843-92845306	29.932	9.01336	10.522	13.1282	13.1282
A01:93005899-93006059	16.6149	2.52721	6.30251	3.9374	3.9374
A01:93034029-93034589	33.8525	9.32695	11.4107	8.00561	8.00561
A01:93123142-93123341	15.3705	7.92925	9.47898	5.39491	5.39491
A01:93268362-93268529	12.5701	5.93843	7.0651	1.02239	1.02239
A01:93305900-93306087	16.3038	2.80675	4.29514	2.04478	2.04478
A01:93528115-93528589	29.434	12.0996	10.9789	7.59185	7.59185
A01:93744240-93744535	18.2951	5.63619	6.7847	3.50229	3.50229
A01:93923284-93923595	24.2691	9.89738	7.59773	5.68855	5.68855
A01:93973658-93973965	23.8959	4.50668	9.07247	10.5175	10.5175
A01:94204599-94204914	20.8465	9.03606	9.50421	7.29821	7.29821
A01:94277978-94278287	22.7757	6.77705	5.92121	8.3206	8.3206
A01:94420891-94421403	28.4386	8.43159	10.2164	12.2473	12.2473
A01:94522509-94522863	23.0868	2.52721	5.38858	3.06717	3.06717
A01:94543247-94543437	11.699	2.81809	2.76996	2.4799	2.4799
A01:94622782-94623121	30.3052	10.7473	10.7238	7.74401	7.74401
A01:94674656-94675511	51.6497	19.1676	28.8939	16.7934	16.7934
A01:94804446-94805281	49.9694	13.8223	15.3245	18.9689	18.9689
A01:94821108-94821755	35.657	10.1769	14.6124	16.7934	16.7934
A01:94951951-94952178	17.984	3.95895	3.10081	6.26514	6.26514
A01:94963432-94963714	23.8959	9.59514	9.07247	5.40559	5.40559
A01:94973149-94973550	23.709	4.79757	7.92858	6.12366	6.12366
A01:95076069-95077029	58.2458	16.3381	26.3287	25.4076	25.4076
A01:95132458-95132868	22.5267	6.20662	7.03987	10.0717	10.0717
A01:95424635-95425048	25.3892	8.45428	9.78461	7.59185	7.59185
A01:95749698-95749845	14.3125	2.81809	3.12603	3.50229	3.50229
A01:95765331-95765859	31.3011	8.73382	10.3172	11.0835	11.0835
A01:95994139-95994940	46.7337	12.6928	13.7741	18.686	18.686
A01:96013414-96013819	27.6917	5.62484	7.03987	10.3547	10.3547
A01:96035782-96036309	34.5989	9.58379	12.5798	12.0952	12.0952
A01:96045035-96045306	21.0955	7.04524	11.0042	11.6707	11.6707
A01:96079279-96079523	21.3445	6.21797	9.55465	6.2865	6.2865
A01:96094749-96095296	27.3184	11.2951	12.5293	10.942	10.942
A01:96116966-96117484	23.149	9.93142	11.8172	9.19084	9.19084
A01:96122983-96124104	63.0375	20.6334	29.6313	19.687	19.687
A01:96198403-96198739	21.4066	7.03389	7.90336	4.23104	4.23104
A01:96456600-96456871	20.4733	6.46346	7.14077	8.4514	8.4514
A01:96694941-96695332	22.5889	5.92708	8.25943	3.9374	3.9374
A01:96771111-96771594	33.4167	8.75652	13.4937	5.98219	5.98219
A01:96789553-96790170	37.1503	8.73382	14.105	7.29821	7.29821
A01:97033306-97033854	34.2878	12.961	13.4937	9.19084	9.19084
A01:97039188-97039501	25.2645	5.89303	8.30988	8.16845	8.16845
A01:97080599-97080953	25.6382	6.47481	10.6229	11.5293	11.5293
A01:97113947-97114403	22.8378	4.22714	10.3425	5.84071	5.84071
A01:97184809-97185149	20.2243	6.49751	7.11554	3.35013	3.35013
A01:97191270-97191499	16.2417	3.10898	3.15125	3.20865	3.20865
A01:97210158-97210719	29.9941	7.29073	12.1985	5.84071	5.84071
A01:97677287-97677637	23.3358	7.34747	9.52943	6.56946	6.56946
A01:97684495-97685034	33.9767	9.30425	9.52943	9.76743	9.76743
A01:97702380-97702664	18.6062	4.78622	5.15862	2.33842	2.33842
A01:97733727-97734041	22.8378	3.38852	3.53255	4.81832	4.81832
A01:97783852-97784231	20.5354	4.51803	4.62599	6.4173	6.4173
A01:97799898-97800312	31.9854	7.34747	10.2668	5.68855	5.68855
A01:97824938-97825388	26.8205	7.9179	9.83506	7.28753	7.28753
A01:98473914-98474331	30.8031	7.9179	13.3676	12.856	12.856
A01:98553321-98553839	36.466	29.7148	24.3718	17.3806	17.3806
A01:98847961-98848968	55.2591	19.738	28.793	26.9959	26.9959
A01:98907017-98907349	23.958	9.58379	5.92121	7.87481	7.87481
A01:98915204-98915574	28.625	10.1542	10.522	11.2463	11.2463
A01:99177068-99177597	31.6122	10.9928	13.3424	13.2911	13.2911
A01:99417664-99418227	34.0389	7.88386	10.9033	10.659	10.659
A01:99461424-99462136	37.275	16.6517	16.8245	16.9348	16.9348
A01:99604216-99604918	35.2837	18.0835	16.5441	14.5857	14.5857
A01:99627994-99628167	16.3038	2.24767	4.34559	2.18626	2.18626
A01:99769794-99770037	19.1042	4.78622	8.25943	6.12366	6.12366
A01:99970287-99970569	23.3979	4.50668	5.48947	6.70026	6.70026
A01:99973567-99974787	78.5949	29.8582	29.9621	34.5984	34.5984
A01:100032898-100033086	17.175	4.82027	8.25943	3.06717	3.06717
A01:100037205-100037453	24.3934	11.2724	7.47162	7.88549	7.88549
A01:100040331-100040880	25.3892	11.0382	17.3571	11.2249	11.2249
A01:100045435-100045932	32.8566	10.4338	8.28465	13.9985	13.9985
A01:100222662-100223306	41.5062	12.7041	14.1302	10.9527	10.9527
A01:100439095-100439861	38.8927	12.961	21.6523	23.9287	23.9287
A01:100635178-100635727	36.0302	18.0608	14.2311	9.34299	9.34299
A01:100797461-100797832	28.1275	14.3927	9.47898	12.1165	12.1165
A01:100806374-100806885	28.8118	10.7587	17.3823	8.16845	8.16845
A01:100807198-100807536	22.5889	7.63836	12.1985	9.19084	9.19084
A01:101166896-101167405	36.1549	10.1542	11.0042	11.8122	11.8122
A01:101211212-101211456	21.0955	4.79757	5.10818	4.08956	4.08956
A01:101625475-101626026	32.2965	8.73382	14.105	17.9359	17.9359
A01:101627714-101628415	40.8223	11.8315	19.7458	16.7827	16.7827
A01:101652331-101652704	22.4646	6.19527	10.2416	10.6377	10.6377
A01:101662894-101663125	21.4066	9.89738	10.2164	7.88549	7.88549
A01:101725240-101725575	25.9493	8.18609	9.04724	10.659	10.659
A01:101773213-101773567	19.789	7.32478	6.32773	2.4799	2.4799
A01:102851312-102851770	31.9854	7.61566	13.3928	10.4962	10.4962
A01:103023923-103024381	33.6656	9.32695	9.8855	9.91959	9.91959
A01:103199723-103200097	27.3806	14.1132	10.6985	7.74401	7.74401
A01:103740809-103741138	15.4326	3.65671	7.77724	3.9374	3.9374
A01:103778342-103778970	43.8712	14.1359	15.0946	13.1389	13.1389
A01:103783084-103784293	74.1764	28.2831	27.6239	40.287	40.287
A01:103944598-103945142	33.5414	9.56109	13.7741	10.6483	10.6483
A01:104021193-104021613	33.0434	16.6177	12.5798	13.4432	13.4432
A01:104256289-104256839	33.4167	13.5541	14.2311	15.7603	15.7603
A01:104550885-104551137	24.2691	10.7473	14.6628	4.67684	4.67684
A01:104580583-104581027	36.6524	7.90655	13.7741	8.61424	8.61424
A01:104623975-104624140	14.2504	2.5499	3.88862	3.20865	3.20865
A01:104730460-104730686	17.3618	3.93625	7.14077	5.11195	5.11195
A01:104966907-104967364	29.9941	10.4565	12.6302	9.04936	9.04936
A01:104984365-104984704	24.0823	7.05659	10.6733	8.04833	8.04833
A01:105110006-105110954	58.8685	19.1903	21.2457	13.8677	13.8677
A01:105123304-105124089	53.2056	20.5993	21.8036	20.317	20.317
A01:105230223-105230916	41.6935	16.9653	16.0619	21.2967	21.2967
A01:105255161-105255416	24.0201	8.47698	9.02202	10.0717	10.0717
A01:105305524-105305747	17.6108	4.78622	3.93907	4.22036	4.22036
A01:105405552-105406164	29.3098	8.99067	14.6124	9.76743	9.76743
A01:105435155-105435936	51.9608	13.7996	17.7889	12.9761	12.9761
A01:105523512-105524098	31.6743	13.2746	21.2205	12.8453	12.8453
A01:105728187-105728919	52.085	15.1973	18.8571	14.7486	14.7486
A01:105829820-105830520	41.7552	14.6723	20.1775	18.088	18.088
A01:105845227-105845705	26.8205	9.86333	8.36032	14.5857	14.5857
A01:105929236-105929557	22.9	4.78622	4.32036	5.84071	5.84071
A01:106105669-106105977	21.0955	6.50885	8.71639	6.85242	6.85242
A01:106279229-106279415	16.8639	3.65671	5.92121	4.94911	4.94911
A01:106493495-106493732	13.6903	2.80675	3.55777	3.79593	3.79593
A01:106493744-106494122	20.2243	9.03606	8.2342	5.83003	5.83003
A01:106698561-106698981	26.2604	8.19744	7.9538	11.6814	11.6814
A01:106773632-106773874	18.8552	5.07711	8.13331	5.83003	5.83003
A01:106796601-106796886	18.482	5.63619	8.69117	7.15673	7.15673
A01:106877777-106878794	56.6282	22.0424	22.8718	31.8035	31.8035
A01:106973505-106973822	21.5934	7.34747	7.11554	6.27582	6.27582
A01:106995421-106996080	37.0882	16.0926	16.9758	17.6636	17.6636
A01:107338006-107338676	37.8347	12.961	21.6775	16.0753	16.0753
A01:107490319-107490567	17.6729	5.3453	4.34559	4.37252	4.37252
A01:107504695-107504928	23.6469	7.34747	8.66595	4.66616	4.66616
A01:107532713-107532964	19.9132	7.87251	6.7847	6.4173	6.4173
A01:107623331-107623659	25.0781	5.64754	8.00425	5.25343	5.25343
A01:107839288-107839410	12.8191	2.5499	7.54729	5.25343	5.25343
A01:108204814-108205141	19.1042	6.47481	5.48947	6.71094	6.71094
A01:108368369-108368935	31.6743	12.995	9.8855	5.39491	5.39491
A01:108814280-108814461	17.7972	8.75652	7.87813	5.40559	5.40559
A01:109280236-109280824	39.5775	12.4246	13.3676	16.0646	16.0646
A01:109318060-109318642	37.8973	10.1429	17.7636	13.2804	13.2804
A01:109390538-109391141	31.8612	11.5406	14.9432	15.1837	15.1837
A01:109397209-109397869	34.1636	12.0996	14.4106	12.7145	12.7145
A01:109416714-109417101	27.6917	12.4132	18.5514	10.8005	10.8005
A01:109460339-109460973	38.7684	14.4154	18.5767	14.7379	14.7379
A01:109651396-109651911	32.5455	9.03606	9.42854	13.1389	13.1389
A01:109667156-109667507	25.1403	4.51803	6.6838	4.52468	4.52468
A01:109792697-109793096	27.7538	9.60649	12.9611	8.3206	8.3206
A01:110009679-110009964	19.1042	5.05441	5.51469	4.95979	4.95979
A01:110224205-110224450	16.8018	5.09981	7.0651	4.81832	4.81832
A01:110406943-110407250	19.9754	5.368	10.5976	5.40559	5.40559
A01:110583509-110583840	26.8205	7.05659	9.55465	7.58117	7.58117
A01:110695310-110695661	23.958	7.31343	11.9181	9.48447	9.48447
A01:110900038-110900536	30.9274	6.18392	11.2846	9.62595	9.62595
A01:110950795-110951634	48.4761	15.4768	21.8036	21.0137	21.0137
A01:111008264-111008649	20.5354	3.9476	8.6155	7.42901	7.42901
A01:111014431-111014676	14.9347	3.10898	8.69117	4.3832	4.3832
A01:111310584-111310919	25.3271	9.2929	9.42854	5.68855	5.68855
A01:111312257-111312614	25.1403	10.4565	7.85291	9.93027	9.93027
A01:111461916-111462275	23.7712	10.4565	12.6302	7.00458	7.00458
A01:111519308-111519752	25.9493	9.59514	9.04724	8.77708	8.77708
A01:111525173-111526188	52.9567	12.3565	18.9075	21.318	21.318
A01:111558036-111558504	31.6122	10.7587	11.9181	8.30992	8.30992
A01:111571621-111571860	22.5267	6.19527	5.48947	4.67684	4.67684
A01:111601612-111601878	17.175	3.65671	3.55777	3.94808	3.94808
A01:112044320-112044761	27.1316	7.34747	15.0189	7.15673	7.15673
A01:112355580-112355752	14.8726	4.80892	5.20907	5.10127	5.10127
A01:112410103-112410343	20.2865	4.78622	5.92121	2.33842	2.33842
A01:112668597-112669126	28.5007	7.34747	8.69117	6.26514	6.26514
A01:112690207-112690927	36.5281	9.58379	13.2163	15.7603	15.7603
A01:112696778-112697723	55.1969	21.4039	18.8823	20.5786	20.5786
A01:112720891-112721409	42.0042	15.8472	21.9297	20.285	20.285
A01:112880930-112881193	21.7177	6.19527	8.69117	4.66616	4.66616
A01:112915002-112915551	31.4253	11.8315	11.4107	16.9135	16.9135
A01:113359828-113360225	26.3847	10.736	10.2416	10.6483	10.6483
A01:114053619-114053870	16.8639	10.7587	9.80983	3.36081	3.36081
A01:114079955-114080283	22.8378	7.60432	12.9863	6.40662	6.40662
A01:114493717-114494293	30.8653	11.8769	12.605	13.4112	13.4112
A01:114508856-114509108	20.5354	4.79757	10.6481	8.16845	8.16845
A01:114612918-114613401	30.3673	9.00202	7.11554	9.93027	9.93027
A01:114688068-114688481	41.133	16.104	19.3645	10.2239	10.2239
A01:115438711-115439170	30.4299	12.1564	12.148	10.3654	10.3654
A01:115802714-115803337	37.8973	14.6609	16.8245	17.8158	17.8158
A01:116958957-116959379	25.0781	6.77705	4.37081	3.36081	3.36081
A01:117410329-117410928	35.5948	11.5406	15.6554	20.1115	20.1115
A01:117583938-117584542	31.6743	10.7133	12.2237	15.9018	15.9018
A02:1142217-1142564	23.958	8.75652	8.69117	7.89617	7.89617
A02:1857814-1858026	13.6903	4.51803	3.17648	3.78525	3.78525
A02:1864269-1864539	20.5354	5.06576	5.46425	6.71094	6.71094
A02:2260572-2261185	30.1809	8.18609	10.6733	8.48344	8.48344
A02:2334193-2335179	65.5889	25.0947	25.5409	29.6173	29.6173
A02:2540145-2540670	26.7584	9.57244	8.69117	11.8229	11.8229
A02:2665245-2665562	21.4066	5.63619	6.37818	5.83003	5.83003
A02:2860806-2862115	73.8653	22.5334	29.8612	17.6636	17.6636
A02:5602335-5602814	31.2385	9.2929	11.0546	10.0717	10.0717
A02:5677510-5677804	23.709	5.93843	5.08295	3.94808	3.94808
A02:5903479-5903652	15.4326	3.38852	3.17648	3.05649	3.05649
A02:6310602-6311180	35.0348	12.3905	14.6124	6.87378	6.87378
A02:6371542-6372087	35.159	13.2859	11.8676	10.5389	10.5389
A02:6374811-6374964	12.8812	2.82944	5.10818	2.77353	2.77353
A02:6970592-6970774	15.9927	5.65889	9.07247	4.08956	4.08956
A02:7057893-7058098	16.8639	4.78622	4.32036	5.53639	5.53639
A02:7080786-7080997	17.1129	3.66806	3.55777	2.92569	2.92569
A02:7088188-7088531	27.3184	5.3453	7.32027	6.85242	6.85242
A02:7155341-7155790	27.5048	9.59514	10.6481	11.3878	11.3878
A02:7396258-7396579	22.1535	7.33613	9.04724	7.58117	7.58117
A02:7907248-7907770	41.0709	12.6814	18.6271	19.4147	19.4147
A02:8295311-8295601	22.5267	3.93625	4.39603	3.20865	3.20865
A02:8308398-8308701	21.4066	8.46563	11.1555	7.88549	7.88549
A02:8361753-8362063	15.9306	3.37717	7.87813	5.26411	5.26411
A02:8576778-8577110	26.8826	11.5633	7.21644	9.47379	9.47379
A02:8583371-8583580	18.5441	8.19744	7.42117	7.29821	7.29821
A02:8604327-8604675	23.7712	11.0155	11.4359	6.2865	6.2865
A02:8670924-8671236	25.9493	5.05441	7.09032	9.20152	9.20152
A02:8683007-8683427	24.8292	7.90655	6.75947	11.2356	11.2356
A02:8707189-8707776	28.9365	10.1542	8.66595	9.63663	9.63663
A02:8770772-8771371	29.8698	10.9474	14.6124	12.2687	12.2687
A02:9172816-9173100	17.8598	7.8952	7.09032	5.69923	5.69923
A02:9650080-9650490	28.8739	7.03389	8.66595	9.77811	9.77811
A02:9853724-9854438	49.7205	25.3969	24.3718	13.2911	13.2911
A02:9877726-9878221	33.0434	10.1656	11.4864	9.07072	9.07072
A02:10065496-10065861	26.9452	9.04741	9.09769	9.07072	9.07072
A02:10127599-10127979	17.5487	7.04524	9.42854	6.56946	6.56946
A02:10129214-10129555	21.0955	3.93625	5.46425	4.08956	4.08956
A02:10135589-10135843	20.5976	7.05659	4.7521	7.29821	7.29821
A02:10375540-10376078	38.0215	11.6087	17.6375	11.3878	11.3878
A02:10541940-10543416	81.3952	24.2447	34.6638	26.1257	26.1257
A02:11005400-11005888	29.9941	10.1315	10.5976	17.8158	17.8158
A02:11021388-11021920	34.8479	14.1359	20.1019	8.61424	8.61424
A02:11048459-11048966	33.3545	11.5633	12.6807	8.74504	8.74504
A02:11324937-11325358	26.5094	7.32478	9.80983	9.33231	9.33231
A02:11828277-11828597	19.6021	7.05659	7.11554	6.11298	6.11298
A02:12074975-12075494	34.7237	10.9928	12.8602	13.7262	13.7262
A02:12317400-12318078	33.1677	12.6587	15.2993	9.20152	9.20152
A02:12342677-12342992	22.5267	5.62484	9.75938	10.5069	10.5069
A02:12522916-12523219	21.0334	6.78839	6.73425	10.2132	10.2132
A02:12705554-12705897	21.1576	7.33613	5.84554	8.17913	8.17913
A02:12866542-12866931	18.7309	4.49533	5.51469	5.54707	5.54707
A02:12923107-12923624	29.7451	10.1656	15.8067	10.4962	10.4962
A02:12939279-12939576	26.5715	10.1883	16.2132	6.14502	6.14502
A02:13027140-13027482	17.984	5.08846	13.7489	6.27582	6.27582
A02:13056595-13057001	24.8292	5.368	9.07247	8.16845	8.16845
A02:13103926-13104364	27.0695	8.73382	9.02202	17.3486	17.3486
A02:13112023-13112773	38.3952	16.0699	15.4002	25.3969	25.3969
A02:13121422-13121895	30.741	9.89738	14.1302	11.8122	11.8122
A02:13206213-13206591	22.7757	8.18609	8.25943	7.58117	7.58117
A02:13268045-13268300	17.424	3.93625	8.25943	9.62595	9.62595
A02:13272961-13274080	56.1924	20.8221	23.584	35.3165	35.3165
A02:13330424-13330939	35.657	12.9723	14.5619	9.78879	9.78879
A02:13331013-13331776	39.0795	17.479	16.645	17.2285	17.2285
A02:13374635-13374888	21.7177	8.19744	5.92121	6.72162	6.72162
A02:13569348-13569682	22.9	7.60432	7.44639	12.258	12.258
A02:13602264-13602498	21.5934	8.76787	8.28465	7.59185	7.59185
A02:13621444-13621727	19.1663	3.10898	5.18385	3.79593	3.79593
A02:13659050-13659569	33.1677	11.8655	19.6449	11.3878	11.3878
A02:13722101-13722733	42.8132	16.6517	19.6953	13.2697	13.2697
A02:14017391-14017745	27.3184	6.20662	5.92121	8.3206	8.3206
A02:14029651-14029890	16.8018	5.33395	2.33822	6.27582	6.27582
A02:14161520-14161727	16.1795	10.736	8.30988	5.83003	5.83003
A02:14193011-14193309	19.1042	6.19527	7.42117	7.28753	7.28753
A02:14280710-14281091	24.0201	6.7657	6.6838	7.73333	7.73333
A02:14446175-14446526	22.0288	4.49533	7.85291	10.3547	10.3547
A02:14486840-14487267	31.6122	10.9815	13.5189	9.35367	9.35367
A02:14541886-14542083	14.2504	3.67941	3.2017	3.78525	3.78525
A02:14570108-14570428	18.233	4.50668	6.75947	3.9374	3.9374
A02:14814419-14814710	18.0462	3.65671	5.46425	7.14605	7.14605
A02:14988161-14988869	44.4934	16.9653	17.231	18.9583	18.9583
A02:15128592-15128956	23.6469	6.77705	8.74162	9.64731	9.64731
A02:15341928-15342547	36.466	9.54975	18.8066	15.0315	15.0315
A02:15492298-15493100	49.9073	14.3814	16.9506	16.4784	16.4784
A02:15600312-15600733	28.5007	9.88603	16.8497	18.088	18.088
A02:15619334-15620013	36.9014	15.22	22.897	17.5221	17.5221
A02:15637198-15637548	24.5802	9.59514	7.49684	7.29821	7.29821
A02:15817036-15817463	28.2517	7.33613	9.52943	6.4173	6.4173
A02:15830810-15831612	39.8886	14.3927	23.584	15.1837	15.1837
A02:15874401-15874943	33.6656	17.7812	23.0232	14.2921	14.2921
A02:15897536-15897891	26.9452	7.9179	10.2164	6.56946	6.56946
A02:15918775-15918958	17.175	5.94977	7.90336	3.21933	3.21933
A02:15943354-15944168	43.6844	12.6928	16.9758	25.6692	25.6692
A02:16003226-16003747	35.408	9.00202	10.1407	10.3867	10.3867
A02:16060776-16061032	19.4774	3.38852	9.80983	2.18626	2.18626
A02:16076598-16077314	45.1156	9.86333	14.9685	11.9644	11.9644
A02:16100276-16100690	25.0781	8.74517	8.25943	8.90788	8.90788
A02:16204405-16204975	28.4386	10.4338	10.1911	15.173	15.173
A02:16484998-16485118	10.2677	3.39987	1.98215	2.77353	2.77353
A02:16572654-16573274	38.1458	13.845	13.3928	13.1176	13.1176
A02:16584090-16584425	21.6556	5.90438	9.02202	5.54707	5.54707
A02:16892119-16892434	22.0288	7.60432	11.5116	6.71094	6.71094
A02:16896626-16897175	33.2924	13.8336	14.2059	18.8275	18.8275
A02:16944792-16945157	20.5354	6.20662	6.73425	8.47276	8.47276
A02:16967886-16968459	31.9233	12.1677	13.3928	11.6601	11.6601
A02:16985813-16986371	27.8785	7.8952	11.8172	7.59185	7.59185
A02:17002500-17002883	21.4687	6.20662	8.69117	8.46208	8.46208
A02:17229932-17230204	19.4153	6.7657	11.1051	5.68855	5.68855
A02:17236813-17237303	30.2431	9.86333	7.11554	10.9527	10.9527
A02:17742814-17743032	14.8104	7.34747	4.7521	3.06717	3.06717
A02:17854356-17854675	21.0955	4.50668	7.87813	6.56946	6.56946
A02:17859424-17859689	24.0201	7.90655	8.69117	6.13434	6.13434
A02:17903744-17904527	48.9114	9.54975	16.5189	11.8229	11.8229
A02:18024450-18024844	30.492	6.44076	7.87813	13.5634	13.5634
A02:18129893-18130126	15.6816	4.51803	5.51469	3.79593	3.79593
A02:18332739-18333150	20.7844	6.50885	8.66595	5.10127	5.10127
A02:18389668-18390213	31.7364	13.2178	13.8246	10.0824	10.0824
A02:18673212-18673437	23.149	6.48616	6.6838	7.88549	7.88549
A02:18765297-18765527	15.6816	2.82944	4.37081	3.06717	3.06717
A02:18961336-18961606	19.789	4.51803	5.51469	10.0611	10.0611
A02:18990344-18990651	20.1622	6.18392	5.87076	4.37252	4.37252
A02:19081884-19082830	51.9608	15.2427	21.1448	12.1165	12.1165
A02:19333550-19334424	52.5208	21.7175	24.4979	16.3583	16.3583
A02:19338249-19338733	32.4212	6.48616	7.52206	9.63663	9.63663
A02:19362420-19363513	52.5834	17.4676	21.9579	17.9679	17.9679
A02:19417030-19418106	122.092	51.6097	60.1008	52.2086	52.2086
A02:19476005-19476316	18.7931	4.78622	7.03987	11.6814	11.6814
A02:19497108-19497674	30.6789	12.7041	12.1985	8.61424	8.61424
A02:19524335-19524614	14.5615	3.10898	3.55777	2.04478	2.04478
A02:19639951-19640359	26.8205	3.10898	7.9538	5.67787	5.67787
A02:20008169-20008819	36.9639	7.60432	11.4359	7.30889	7.30889
A02:20121211-20121589	25.1403	10.1202	10.2416	9.48447	9.48447
A02:20369936-20370796	56.1303	23.4061	23.2027	28.1811	28.1811
A02:20476639-20476981	18.7931	7.33613	5.84554	7.00458	7.00458
A02:20480055-20480248	16.5528	3.66806	7.03987	3.79593	3.79593
A02:20556093-20556405	21.0955	10.4451	13.3676	8.8972	8.8972
A02:20573449-20573611	14.8726	3.39987	3.12603	2.4799	2.4799
A02:20657509-20657958	27.6917	7.05659	12.1985	7.46105	7.46105
A02:20751117-20751618	33.1677	6.79974	10.3172	9.04936	9.04936
A02:20821807-20822066	20.8465	6.48616	10.2416	6.71094	6.71094
A02:20824166-20824686	28.2517	9.02471	11.3098	12.7038	12.7038
A02:21069681-21070067	24.4559	9.04741	14.5619	10.659	10.659
A02:21230540-21230921	22.4646	3.37717	5.53992	3.64377	3.64377
A02:21326645-21327420	46.4847	13.5087	18.5262	20.1542	20.1542
A02:21715291-21715592	21.0955	6.77705	7.09032	9.93027	9.93027
A02:21976134-21976625	28.9987	11.2724	15.2236	15.4667	15.4667
A02:22279707-22279926	19.1042	3.9703	4.42126	4.66616	4.66616
A02:22427613-22428122	29.9941	10.736	12.605	15.3465	15.3465
A02:22475583-22475793	18.233	5.37935	5.87076	4.81832	4.81832
A02:22545223-22545523	21.1576	5.35665	7.0651	10.942	10.942
A02:22559886-22560130	17.3618	7.34747	5.51469	4.07888	4.07888
A02:22568580-22568898	19.4774	9.3383	6.32773	6.27582	6.27582
A02:22589526-22589905	28.4386	6.743	11.4359	10.659	10.659
A02:22618095-22619327	85.0046	29.8355	40.3832	41.3094	41.3094
A02:22626738-22626938	16.8639	4.50668	3.50732	2.18626	2.18626
A02:22671044-22671836	48.6003	17.4903	21.9831	23.7873	23.7873
A02:22798771-22799258	31.3632	8.43159	9.80983	14.1506	14.1506
A02:22800525-22800825	22.2778	6.24066	8.15853	11.8122	11.8122
A02:22831079-22831843	43.4354	13.7769	18.9832	20.4265	20.4265
A02:22832873-22833492	43.1243	20.0629	15.375	19.7084	19.7084
A02:22836222-22836649	27.8785	4.23849	7.3455	7.29821	7.29821
A02:22844957-22845300	23.6469	9.30425	9.91073	8.16845	8.16845
A02:22905585-22905961	32.8566	10.6793	12.8602	9.93027	9.93027
A02:22914294-22914697	25.4514	12.145	9.8855	9.19084	9.19084
A02:22921965-22922320	25.5761	5.06576	10.1659	9.18016	9.18016
A02:23058739-23060226	96.7036	33.3035	38.0421	25.7119	25.7119
A02:23232752-23233103	25.4514	8.46563	7.82769	5.83003	5.83003
A02:23235385-23235723	19.1042	3.65671	4.67643	8.8972	8.8972
A02:23309093-23309410	23.2111	5.92708	5.4138	4.95979	4.95979
A02:23494165-23494431	20.8465	5.91573	9.83506	7.73333	7.73333
A02:23585699-23585970	24.5802	6.77705	11.3602	5.40559	5.40559
A02:23627098-23628464	76.4788	28.7854	27.5987	27.0173	27.0173
A02:23699450-23700119	35.5327	12.145	17.0263	17.3593	17.3593
A02:23780946-23781186	22.2778	7.04524	8.64072	8.4514	8.4514
A02:23858876-23859731	51.7744	12.6814	16.4936	11.9537	11.9537
A02:24015998-24016443	31.5501	10.3997	13.3172	10.2239	10.2239
A02:24035070-24035391	19.1042	6.7657	7.19121	6.13434	6.13434
A02:24134976-24135509	42.191	17.2108	16.4432	13.4219	13.4219
A02:24201439-24201974	35.408	9.87468	15.0693	7.88549	7.88549
A02:24248372-24248757	23.2111	7.03389	9.86028	11.5399	11.5399
A02:24412697-24412903	15.3705	4.52938	5.53992	5.26411	5.26411
A02:24542204-24542893	45.0535	10.4111	16.4432	11.5399	11.5399
A02:24604678-24604964	12.259	3.09763	2.33822	3.50229	3.50229
A02:24642999-24643239	14.2504	3.95895	3.15125	5.68855	5.68855
A02:24767182-24767397	13.1302	4.79757	3.17648	1.75114	1.75114
A02:24950009-24950418	29.3098	7.33613	13.4181	7.43969	7.43969
A02:25016708-25017261	31.0521	11.2951	11.9181	11.5186	11.5186
A02:25220259-25220508	19.7264	6.49751	5.10818	5.98219	5.98219
A02:25230643-25230848	14.7483	2.81809	4.72688	8.16845	8.16845
A02:25289031-25289370	28.1896	13.0177	14.6376	10.5175	10.5175
A02:25358949-25359291	23.7712	4.76352	7.80246	8.4514	8.4514
A02:25578149-25578556	26.5094	8.18609	8.6155	11.2463	11.2463
A02:25689725-25689958	15.4326	3.9476	7.92858	4.52468	4.52468
A02:25769849-25770436	36.6528	12.1337	14.8676	14.7486	14.7486
A02:25825474-25825789	23.149	7.06793	8.2342	9.91959	9.91959
A02:25915633-25916040	25.3271	10.4224	9.80983	12.6931	12.6931
A02:25938927-25939328	23.4601	7.8952	10.292	10.5069	10.5069
A02:26032183-26032380	16.0548	3.9476	7.09032	2.63206	2.63206
A02:26203177-26203441	22.2778	4.78622	5.56514	6.13434	6.13434
A02:26252029-26252374	25.0781	6.49751	8.18376	10.0717	10.0717
A02:26443083-26443253	12.259	1.68859	2.76996	1.75114	1.75114
A02:27020986-27021342	29.932	7.31343	9.52943	12.258	12.258
A02:27022611-27023363	42.6264	20.622	25.2857	16.6519	16.6519
A02:27064513-27064740	16.7396	10.4678	6.75947	5.39491	5.39491
A02:27204356-27204580	13.8771	4.23849	5.97166	3.51297	3.51297
A02:27707256-27707780	29.1229	11.5292	9.45376	9.49515	9.49515
A02:27785036-27785364	18.7931	3.66806	4.34559	7.14605	7.14605
A02:27785596-27786130	35.0348	9.28156	11.7668	10.2239	10.2239
A02:28075637-28075979	25.1403	10.1315	10.3172	7.28753	7.28753
A02:28263507-28263783	21.4066	7.61566	8.30988	5.10127	5.10127
A02:28382504-28382689	18.8552	4.51803	5.1334	2.62138	2.62138
A02:28475796-28476085	22.2778	3.37717	3.93907	4.52468	4.52468
A02:28601038-28601332	17.0507	3.65671	7.0651	5.84071	5.84071
A02:28808673-28809094	46.5469	18.3403	21.6523	22.0468	22.0468
A02:28830715-28831130	27.1316	5.90438	3.93907	5.67787	5.67787
A02:28853593-28853756	15.9927	5.37935	5.92121	5.68855	5.68855
A02:28904019-28904302	24.6423	6.19527	7.47162	5.84071	5.84071
A02:30024187-30024836	41.6309	14.0678	19.6701	14.9007	14.9007
A02:30118818-30119195	23.3358	9.04741	11.1051	10.0717	10.0717
A02:30332478-30332753	19.4153	7.61566	7.47162	5.99287	5.99287
A02:30524414-30524664	16.5528	5.368	8.15853	4.22036	4.22036
A02:30541452-30541916	27.0073	9.58379	12.2742	9.64731	9.64731
A02:30564863-30565449	35.5948	10.6793	17.3319	11.9857	11.9857
A02:30727019-30727267	19.9754	4.80892	5.18385	6.56946	6.56946
A02:30834898-30835372	29.6209	11.8542	10.6229	11.0835	11.0835
A02:30835884-30836293	24.2691	5.09981	9.12291	7.00458	7.00458
A02:30936032-30936619	46.5469	17.2222	19.6701	19.4041	19.4041
A02:30947438-30947649	20.8465	6.75435	6.70903	6.2865	6.2865
A02:31043037-31043344	20.5354	4.50668	3.93907	6.4173	6.4173
A02:31129255-31129641	17.984	9.02471	7.44639	5.39491	5.39491
A02:31232069-31232375	21.3445	5.62484	7.49684	5.11195	5.11195
A02:31552062-31552480	28.0649	13.5654	13.8246	10.942	10.942
A02:31726849-31727375	37.275	8.75652	13.4937	6.12366	6.12366
A02:31891459-31891785	19.1663	4.51803	5.92121	2.77353	2.77353
A02:31920740-31920913	13.1302	3.09763	1.60085	3.36081	3.36081
A02:32053589-32053780	14.0014	5.08846	4.34559	3.20865	3.20865
A02:32194618-32195034	19.1042	8.77922	5.94644	11.3878	11.3878
A02:32201640-32201868	17.6729	6.20662	5.10818	4.3832	4.3832
A02:32242804-32242964	9.70764	1.12951	2.76996	1.45751	1.45751
A02:32514047-32514431	27.1316	9.61784	11.7415	9.91959	9.91959
A02:32674378-32674653	17.3618	4.21579	7.42117	5.25343	5.25343
A02:32978861-32979546	41.3198	18.9107	18.2458	20.285	20.285
A02:33154300-33154635	24.8913	5.06576	5.87076	7.01526	7.01526
A02:33401470-33401829	19.4153	6.49751	9.8855	6.8631	6.8631
A02:33643312-33644084	40.1997	10.9815	16.2637	15.1517	15.1517
A02:33853429-33853777	25.9493	7.02254	9.86028	11.5293	11.5293
A02:33927049-33927292	17.6729	4.21579	5.84554	7.58117	7.58117
A02:33939648-33940178	37.3993	10.377	12.5546	13.4326	13.4326
A02:33947965-33949205	59.8639	21.1244	25.6165	28.8885	28.8885
A02:34011356-34011601	21.0955	6.20662	7.11554	8.61424	8.61424
A02:34269416-34269894	33.0434	10.1883	11.4107	10.8005	10.8005
A02:34279880-34280139	19.9754	7.06793	7.82769	8.17913	8.17913
A02:34372701-34373942	88.1778	22.2652	27.7753	25.3969	25.3969
A02:34488352-34488511	11.1389	2.81809	1.98215	1.89262	1.89262
A02:34579515-34579828	19.9754	7.31343	7.59773	7.58117	7.58117
A02:34928234-34928501	19.1042	5.90438	7.03987	5.25343	5.25343
A02:35075655-35076125	27.6917	8.72248	17.3319	11.6707	11.6707
A02:35235637-35235913	21.7798	7.33613	9.52943	8.88652	8.88652
A02:35674771-35675448	37.524	16.0586	14.9937	15.3038	15.3038
A02:35700165-35700390	18.233	5.368	6.65858	5.69923	5.69923
A02:35763723-35764045	22.2778	5.91573	5.87076	6.12366	6.12366
A02:35896146-35896327	13.1923	2.53855	4.32036	1.9033	1.9033
A02:36090396-36091236	45.6761	15.4995	13.1377	15.4667	15.4667
A02:36278465-36278732	20.9708	5.368	5.51469	3.20865	3.20865
A02:36444199-36444520	23.149	7.05659	5.84554	4.95979	4.95979
A02:36563543-36564122	37.6483	16.9086	21.6775	12.2687	12.2687
A02:36584617-36585019	27.6917	11.586	13.3676	8.75572	8.75572
A02:36642821-36643091	17.175	3.66806	6.6838	10.7898	10.7898
A02:36663619-36663949	18.5441	5.35665	8.92112	6.12366	6.12366
A02:36845715-36845907	17.175	6.19527	7.11554	3.51297	3.51297
A02:36869095-36869659	39.5775	13.2292	18.4506	14.3135	14.3135
A02:37416839-37417130	23.149	8.19744	12.5546	7.14605	7.14605
A02:37423089-37423332	16.3038	5.07711	3.17648	6.26514	6.26514
A02:37440398-37440780	26.5094	5.07711	9.50421	5.99287	5.99287
A02:37715327-37715841	25.9493	9.59514	13.648	9.04936	9.04936
A02:38260963-38261366	28.9361	16.0926	18.1702	12.7038	12.7038
A02:38271371-38271609	17.984	4.50668	7.85291	3.8066	3.8066
A02:38287506-38287928	23.709	6.18392	8.66595	7.73333	7.73333
A02:38309186-38309590	27.3806	4.51803	6.27728	7.59185	7.59185
A02:38531515-38531828	21.0955	6.48616	4.77733	5.40559	5.40559
A02:38545835-38546073	18.8552	4.21579	4.70166	3.05649	3.05649
A02:38748716-38748927	15.3705	5.63619	2.74473	3.06717	3.06717
A02:38771214-38771635	28.2517	11.5406	12.5293	8.17913	8.17913
A02:38789018-38789300	20.8465	6.20662	11.0798	9.33231	9.33231
A02:38944899-38945225	21.7798	5.92708	6.22684	8.17913	8.17913
A02:39021941-39022308	26.5094	11.0269	13.4181	10.8005	10.8005
A02:39116056-39116434	24.767	12.961	9.04724	15.7603	15.7603
A02:39122551-39123422	68.0156	17.1654	16.5189	10.9633	10.9633
A02:39129939-39130420	30.9278	13.2632	10.3172	9.77811	9.77811
A02:39569210-39570276	66.8959	19.6699	23.584	20.1328	20.1328
A02:39678449-39678823	13.1923	4.23849	7.21644	3.35013	3.35013
A02:39690308-39690523	16.926	3.65671	3.88862	4.80764	4.80764
A02:39699385-39699582	13.6903	1.96813	5.10818	2.04478	2.04478
A02:39805427-39805827	29.8698	8.17474	10.2416	6.71094	6.71094
A02:39809739-39809947	14.4993	3.09763	4.37081	4.08956	4.08956
A02:39917048-39917467	26.2604	6.7657	14.918	9.04936	9.04936
A02:39932688-39932868	14.0014	1.40905	3.10081	1.31603	1.31603
A02:39938104-39938314	17.175	2.53855	2.76996	4.08956	4.08956
A02:39976894-39977193	23.0247	9.02471	7.52206	6.42798	6.42798
A02:40042144-40042382	14.2504	3.37717	2.76996	9.77811	9.77811
A02:40108303-40109301	64.2824	22.2879	25.9978	22.4606	22.4606
A02:40128137-40128618	32.7945	9.57244	9.8855	12.4102	12.4102
A02:40134965-40135675	42.3778	16.9653	17.7132	14.172	14.172
A02:40351176-40351398	13.6282	3.09763	4.37081	3.9374	3.9374
A02:40559253-40559621	19.291	5.05441	5.10818	3.51297	3.51297
A02:40560017-40560377	22.2778	8.18609	7.47162	8.91856	8.91856
A02:40735507-40735986	27.4427	7.31343	8.97157	10.3654	10.3654
A02:40815460-40815798	21.6556	12.4132	8.30988	8.46208	8.46208
A02:40831004-40831338	23.958	7.88386	7.90336	11.5186	11.5186
A02:40852954-40853185	18.233	4.49533	6.25206	4.81832	4.81832
A02:40866470-40867009	25.3892	14.7403	21.8288	9.62595	9.62595
A02:40956020-40956262	18.233	6.20662	8.36032	3.94808	3.94808
A02:41053869-41054294	24.4559	5.65889	4.37081	7.45037	7.45037
A02:41124403-41124763	21.6556	6.24066	7.0651	9.04936	9.04936
A02:41284663-41285273	36.4039	9.58379	10.1911	11.5293	11.5293
A02:41292421-41292838	32.4834	9.05876	10.3677	10.0717	10.0717
A02:41307888-41308410	36.0302	11.586	17.231	16.9348	16.9348
A02:41450302-41450607	22.5267	5.91573	8.59028	11.2356	11.2356
A02:41625834-41626817	54.699	18.3176	25.1848	25.832	25.832
A02:41664547-41664770	15.3705	3.66806	5.89599	2.92569	2.92569
A02:41732772-41733525	50.2184	17.7585	22.3896	18.686	18.686
A02:41801488-41801785	19.4774	5.08846	7.52206	2.4799	2.4799
A02:41905420-41905797	29.1229	10.4451	7.87813	9.34299	9.34299
A02:42180969-42181315	27.6917	8.17474	8.97157	11.2356	11.2356
A02:42187490-42187960	29.7451	7.04524	8.15853	4.08956	4.08956
A02:42306816-42307167	22.5267	7.90655	7.90336	6.72162	6.72162
A02:42416347-42416515	15.4326	5.93843	5.87076	5.53639	5.53639
A02:42670476-42671183	36.0928	13.2632	16.2385	13.9985	13.9985
A02:42826371-42826704	22.0288	6.47481	5.92121	7.01526	7.01526
A02:42944933-42945404	25.5761	8.75652	16.9254	9.78879	9.78879
A02:43124496-43124817	22.7131	6.48616	6.30251	6.42798	6.42798
A02:43298481-43298864	25.1403	9.57244	7.90336	7.73333	7.73333
A02:43564800-43565660	55.3833	17.7245	23.5335	20.4371	20.4371
A02:43684479-43684797	21.9667	9.58379	5.92121	6.4173	6.4173
A02:43701067-43701440	28.5628	7.32478	9.47898	10.3547	10.3547
A02:43706474-43707490	60.424	22.8243	32.379	23.6778	23.6778
A02:43730564-43731068	31.7986	8.43159	9.68371	13.1176	13.1176
A02:43747420-43747794	26.8826	10.702	12.605	11.9644	11.9644
A02:43841576-43841973	25.0781	6.49751	9.04724	7.73333	7.73333
A02:43872559-43873299	49.9694	18.8994	25.9474	21.0351	21.0351
A02:43953047-43953487	29.7451	10.7246	9.80983	10.3761	10.3761
A02:44102389-44102593	17.1129	6.49751	5.59036	6.42798	6.42798
A02:44309785-44310132	22.8378	6.50885	6.65858	13.2697	13.2697
A02:44335420-44335819	19.7264	5.90438	7.47162	6.8631	6.8631
A02:44362020-44362688	40.635	14.9518	15.4254	10.9527	10.9527
A02:44544733-44545517	53.7031	14.336	18.0693	24.2331	24.2331
A02:44582967-44583261	25.3892	5.35665	5.48947	8.17913	8.17913
A02:44594395-44594725	26.5094	9.32695	12.4789	14.0198	14.0198
A02:44643748-44644370	39.3906	11.5406	12.5041	14.4656	14.4656
A02:44676100-44676812	43.6222	12.9383	15.6554	14.6071	14.6071
A02:44728250-44728489	20.3486	7.05659	7.16599	5.54707	5.54707
A02:44766135-44767266	75.1719	20.7994	23.811	24.3639	24.3639
A02:44799422-44799919	34.4747	9.30425	13.3424	7.29821	7.29821
A02:44803881-44804277	28.8118	7.04524	11.4611	7.14605	7.14605
A02:45097682-45098106	34.2257	6.18392	6.30251	8.30992	8.30992
A02:45182023-45182424	27.1316	12.145	16.6198	7.14605	7.14605
A02:45268729-45269278	37.5861	13.7996	12.9863	7.74401	7.74401
A02:45300196-45300729	36.2792	11.0042	13.7489	13.4112	13.4112
A02:45393487-45393871	24.5181	5.06576	12.6302	5.40559	5.40559
A02:45697608-45698165	39.0174	17.7926	25.6165	14.4656	14.4656
A02:45703763-45704498	48.4135	16.9086	23.6596	20.9924	20.9924
A02:45831676-45832149	30.8031	7.05659	9.75938	9.34299	9.34299
A02:45966063-45966731	30.4299	11.2724	17.2814	8.91856	8.91856
A02:46129933-46130707	53.0188	17.7812	18.6019	18.9796	18.9796
A02:46226835-46227332	33.3545	8.72248	11.4107	7.29821	7.29821
A02:46230719-46231044	21.7177	7.62701	5.08295	11.0835	11.0835
A02:46243147-46244044	46.4847	13.2405	25.9222	19.1211	19.1211
A02:46286253-46286541	19.1042	3.36583	4.7521	4.67684	4.67684
A02:46293021-46293450	23.0868	15.2313	7.16599	7.16741	7.16741
A02:46306308-46306772	26.7584	13.5314	13.1629	9.18016	9.18016
A02:46382204-46382453	17.984	5.07711	6.25206	7.15673	7.15673
A02:46458435-46458704	18.5441	5.3453	7.9538	3.50229	3.50229
A02:46502317-46502823	29.9941	9.04741	20.6849	13.4219	13.4219
A02:46503525-46503730	15.1215	2.81809	3.91384	4.97047	4.97047
A02:46528859-46529444	39.0174	14.3927	26.9118	18.8168	18.8168
A02:46616648-46617246	37.0261	12.7155	11.6911	11.3771	11.3771
A02:46693881-46694198	26.5094	5.91573	6.70903	11.6814	11.6814
A02:46724264-46724521	22.2778	8.17474	11.4611	9.19084	9.19084
A02:46847729-46848464	44.3692	16.988	20.8644	18.6753	18.6753
A02:46852570-46853270	40.4486	17.8266	17.3823	15.456	15.456
A02:46855597-46856226	40.884	23.7083	17.8898	17.3486	17.3486
A02:46962604-46962776	14.5615	7.06793	9.8855	3.20865	3.20865
A02:47189674-47189906	16.3038	5.09981	9.45376	4.80764	4.80764
A02:47192334-47192702	26.0114	11.2837	10.6481	8.30992	8.30992
A02:47192955-47193136	14.3125	2.81809	5.94644	3.9374	3.9374
A02:47272821-47273753	47.7917	19.4358	20.1523	17.5328	17.5328
A02:47344848-47345170	19.4153	4.48398	11.4359	4.66616	4.66616
A02:47381270-47381917	39.3906	13.8336	13.7993	12.8453	12.8453
A02:47385518-47386139	34.0389	12.4019	23.7605	20.3063	20.3063
A02:47406849-47407084	15.6816	5.63619	4.72688	4.3832	4.3832
A02:47410153-47410350	9.0233	1.12951	5.92121	2.04478	2.04478
A02:47734056-47734248	14.0635	6.48616	3.12603	2.33842	2.33842
A02:47742627-47743127	28.8118	10.1429	18.5262	9.76743	9.76743
A02:47912291-47912888	40.8219	19.1676	17.5871	17.8051	17.8051
A02:48022365-48022907	31.7364	9.30425	10.2416	9.49515	9.49515
A02:48124841-48125191	22.8378	6.20662	9.80983	8.46208	8.46208
A02:48227495-48227745	17.6729	4.50668	5.97166	8.61424	8.61424
A02:48241531-48241696	11.699	2.53855	3.2017	2.76285	2.76285
A02:48316032-48316703	42.3778	14.9177	20.4075	20.4158	20.4158
A02:48326633-48327166	34.7237	18.9334	18.2206	15.173	15.173
A02:48443515-48443998	23.149	7.09063	8.64072	11.2356	11.2356
A02:48577702-48578054	22.7136	3.92491	7.09032	6.4173	6.4173
A02:48615803-48616135	21.4066	3.39987	5.1334	4.53536	4.53536
A02:48654950-48655322	27.4427	9.60649	9.86028	5.40559	5.40559
A02:48826160-48826405	19.7264	4.77487	6.22684	6.8631	6.8631
A02:48975816-48976311	32.7945	5.91573	9.86028	9.47379	9.47379
A02:49083628-49084104	30.1809	10.4451	17.2562	11.8229	11.8229
A02:49146514-49146809	24.207	6.77705	7.85291	7.00458	7.00458
A02:49154698-49155149	28.2517	9.30425	9.83506	16.0646	16.0646
A02:49221723-49222441	39.2042	15.2427	15.0189	12.5623	12.5623
A02:49852789-49852973	12.3212	7.62701	7.11554	2.77353	2.77353
A02:49904493-49904698	12.8191	5.08846	3.93907	2.62138	2.62138
A02:49974799-49975171	25.5135	7.62701	11.0546	10.659	10.659
A02:50001482-50001882	28.1896	6.18392	6.35295	6.27582	6.27582
A02:50016471-50016700	17.3618	4.21579	7.0651	3.20865	3.20865
A02:50216542-50216925	30.8653	6.49751	10.5976	9.62595	9.62595
A02:50612595-50612981	25.0781	9.04741	11.7163	11.5293	11.5293
A02:50624752-50625543	43.0622	15.2654	17.2814	11.2463	11.2463
A02:50681148-50681586	26.8826	7.62701	8.71639	10.0611	10.0611
A02:50753558-50754077	36.5281	15.5336	17.001	12.7038	12.7038
A02:50771131-50771390	21.7177	10.4678	10.6733	5.68855	5.68855
A02:50980538-50981016	36.4039	9.01336	14.5619	11.5399	11.5399
A02:51103519-51103893	28.5628	8.43159	7.97903	8.44072	8.44072
A02:51121684-51122353	34.2257	15.2654	14.2815	13.1282	13.1282
A02:51123283-51123479	14.8104	2.24767	4.72688	4.80764	4.80764
A02:51384219-51384448	19.3531	4.80892	5.89599	4.829	4.829
A02:51414594-51415088	29.8077	10.4111	18.501	16.0539	16.0539
A02:51435061-51435433	21.4066	9.92007	14.2059	7.58117	7.58117
A02:51516075-51516324	21.9667	4.79757	8.36032	5.54707	5.54707
A02:51854780-51854950	12.1969	2.53855	3.17648	3.05649	3.05649
A02:52064901-52065195	19.9754	5.64754	9.45376	6.13434	6.13434
A02:52125715-52126102	23.0868	7.05659	12.1228	5.97151	5.97151
A02:52198590-52198950	28.6876	14.6836	19.2888	13.9878	13.9878
A02:52202028-52202285	19.042	5.07711	7.54729	2.18626	2.18626
A02:52218119-52218315	13.4413	2.25902	3.91384	3.79593	3.79593
A02:52229058-52229344	15.6816	3.65671	2.79518	3.20865	3.20865
A02:52541846-52542140	20.7844	8.48833	9.9864	5.84071	5.84071
A02:52545072-52545677	35.4701	9.86333	16.5945	10.0824	10.0824
A02:52576771-52576938	16.3038	3.66806	5.51469	2.04478	2.04478
A02:52670665-52670933	17.1129	6.21797	7.49684	3.65445	3.65445
A02:52676501-52676757	21.7798	5.92708	5.51469	3.9374	3.9374
A02:52793467-52794041	32.4834	10.7246	14.2059	12.7038	12.7038
A02:52798698-52799028	19.6021	8.45428	7.90336	6.85242	6.85242
A02:52861800-52861984	12.5701	1.68859	4.29514	4.95979	4.95979
A02:53128642-53129017	25.016	9.87468	11.562	8.47276	8.47276
A02:53160144-53160446	15.9927	2.5499	7.49684	5.12263	5.12263
A02:53336589-53337371	43	18.3403	23.3792	17.6529	17.6529
A02:53414119-53414465	24.207	10.7133	7.97903	5.99287	5.99287
A02:53532996-53533290	23.7712	7.33613	13.0115	6.42798	6.42798
A02:53633234-53633807	30.1809	9.04741	9.91073	11.5293	11.5293
A02:53726341-53727118	39.7017	12.145	15.7058	16.1954	16.1954
A02:53805993-53806336	20.4733	9.60649	12.3246	5.40559	5.40559
A02:53836374-53836919	50.032	13.7769	12.5546	12.1058	12.1058
A02:53846225-53846724	33.0434	13.0064	11.0798	15.456	15.456
A02:53999074-53999256	12.8191	5.368	5.48947	3.79593	3.79593
A02:54163428-54163629	13.6903	2.53855	1.16911	2.92569	2.92569
A02:54179354-54180259	44.6798	16.0813	20.4831	20.285	20.285
A02:54262412-54262975	26.5715	8.15205	16.7993	11.2463	11.2463
A02:54415861-54416175	22.2778	7.61566	9.02202	4.80764	4.80764
A02:54457136-54457350	15.4326	3.67941	5.94644	4.07888	4.07888
A02:54462837-54463618	40.9466	9.00202	18.2235	16.9348	16.9348
A02:54517179-54517931	43	13.2632	15.3497	13.7262	13.7262
A02:54591928-54592327	21.5934	9.60649	10.1659	9.03868	9.03868
A02:54893279-54893506	17.9219	5.39069	5.46425	2.04478	2.04478
A02:54980924-54981382	25.2024	10.1542	7.47162	7.59185	7.59185
A02:55201679-55202158	29.6209	7.87251	11.8424	6.56946	6.56946
A02:55641135-55641449	20.5976	6.50885	5.53992	3.06717	3.06717
A02:55900226-55900621	17.175	6.21797	13.3424	3.79593	3.79593
A02:56031476-56031572	10.2677	4.22714	1.95692	1.31603	1.31603
A02:56034713-56034976	21.0955	11.586	10.3425	6.27582	6.27582
A02:56087020-56087684	41.0709	7.33613	14.0545	12.9868	12.9868
A02:56110051-56110527	36.0302	15.2313	16.2637	13.4219	13.4219
A02:56344417-56344722	23.6469	7.90655	8.25943	10.0717	10.0717
A02:56461144-56462004	47.3559	10.4224	18.8066	17.773	17.773
A02:56477967-56478090	13.1302	3.08629	2.74473	2.19694	2.19694
A02:56574295-56574524	16.8639	3.93625	3.10081	4.23104	4.23104
A02:56664462-56664823	24.0201	7.62701	7.03987	7.74401	7.74401
A02:56860393-56860577	12.5701	5.07711	3.17648	1.31603	1.31603
A02:56932577-56933000	29.0608	10.736	12.605	11.8122	11.8122
A02:56945247-56946043	53.0188	14.1245	17.7636	11.9751	11.9751
A02:57105980-57106366	26.1983	5.91573	9.02202	8.8972	8.8972
A02:57115530-57115822	22.9621	10.4224	8.97157	8.01629	8.01629
A02:57163846-57164316	29.2476	9.32695	11.8676	11.943	11.943
A02:57192397-57192747	20.2243	6.78839	6.73425	3.94808	3.94808
A02:57216604-57217015	22.5267	7.61566	11.335	8.17913	8.17913
A02:57779996-57780671	47.0448	10.4451	23.584	12.9974	12.9974
A02:57790472-57790723	19.1042	3.66806	6.25206	1.89262	1.89262
A02:57859954-57860648	47.3559	14.9518	20.4075	17.8051	17.8051
A02:58093117-58093538	22.7136	7.8952	11.4611	14.3028	14.3028
A02:58100554-58101368	38.8306	13.2405	14.5115	11.3664	11.3664
A02:58183855-58184435	34.4747	19.2357	19.0336	16.3476	16.3476
A02:58283265-58283837	31.2385	15.22	12.2237	9.78879	9.78879
A02:58320293-58320784	34.8479	9.02471	13.5189	11.8122	11.8122
A02:58327805-58328134	17.175	5.368	8.2342	5.24275	5.24275
A02:58369305-58369655	23.7712	5.64754	5.10818	5.10127	5.10127
A02:58374553-58375068	29.2476	9.88603	12.2742	15.7496	15.7496
A02:58423015-58423549	35.4701	12.6701	16.2637	13.4112	13.4112
A02:58504131-58504479	27.9406	10.2223	9.07247	8.61424	8.61424
A02:58734043-58734292	22.0288	3.36583	3.60822	2.04478	2.04478
A02:58910618-58910902	19.7264	4.49533	4.72688	5.98219	5.98219
A02:59082103-59082501	24.2691	6.5202	9.42854	7.60253	7.60253
A02:59298595-59298815	18.8552	2.52721	8.69117	4.95979	4.95979
A02:59430647-59431403	42.44	13.7769	16.5189	11.6814	11.6814
A02:59473060-59473297	16.2417	4.79757	5.51469	5.25343	5.25343
A02:59493517-59493750	21.1576	4.22714	6.98943	4.81832	4.81832
A02:59522372-59522686	25.6382	6.46346	8.18376	6.13434	6.13434
A02:59620374-59620676	21.7177	8.18609	9.45376	7.45037	7.45037
A02:59633948-59634281	22.651	7.60432	6.25206	4.66616	4.66616
A02:59741410-59741937	35.8438	11.8542	14.5872	17.3593	17.3593
A02:60300689-60301064	22.5267	5.35665	7.49684	11.5293	11.5293
A02:60302000-60302705	42.5021	13.7996	14.0545	10.6483	10.6483
A02:60527956-60528345	31.1142	16.3949	14.9685	12.1165	12.1165
A02:60542998-60543161	15.3705	3.08629	4.34559	3.78525	3.78525
A02:60756647-60756851	18.6062	5.35665	7.49684	4.67684	4.67684
A02:60866559-60867080	25.3271	7.62701	10.6229	9.91959	9.91959
A02:60932867-60933229	19.6643	5.3453	9.75938	7.28753	7.28753
A02:61217773-61217987	16.5528	4.51803	7.52206	2.63206	2.63206
A02:61321668-61322023	22.2778	4.50668	6.70903	7.00458	7.00458
A02:61442487-61442943	37.7725	5.63619	10.6985	10.5175	10.5175
A02:61932155-61932883	49.4715	16.0926	16.3394	18.4137	18.4137
A02:62109130-62109756	31.799	12.4246	12.9863	12.8239	12.8239
A02:62155407-62155945	30.5542	10.4338	18.8066	12.1165	12.1165
A02:62156214-62156446	17.424	6.20662	6.75947	5.40559	5.40559
A02:62159014-62159654	37.6483	10.1429	15.4254	12.3995	12.3995
A02:62189267-62189717	39.8886	14.3927	11.3855	14.5964	14.5964
A02:62269813-62270066	12.5701	2.25902	3.15125	3.79593	3.79593
A02:62654510-62655012	37.6483	15.5336	16.9758	9.78879	9.78879
A02:62656828-62657182	25.3892	8.72248	9.04724	7.88549	7.88549
A02:62846459-62846678	15.9927	6.47481	4.26991	5.26411	5.26411
A02:62909095-62909343	15.9306	3.65671	3.91384	5.10127	5.10127
A02:62946827-62947163	21.5934	8.19744	10.6481	4.23104	4.23104
A02:63050467-63050929	31.1142	9.81794	12.6302	12.3995	12.3995
A02:63071043-63071361	29.0608	10.1429	11.0294	13.4326	13.4326
A02:63147444-63148162	42.9375	14.1132	22.2606	16.9348	16.9348
A02:63214800-63215114	22.5267	3.67941	4.70166	5.27479	5.27479
A02:63237624-63238074	30.8653	6.75435	7.54729	12.3888	12.3888
A02:63245549-63245929	20.4733	7.62701	8.64072	6.27582	6.27582
A02:63268795-63269329	29.932	6.743	8.56505	20.5466	20.5466
A02:63316713-63317317	32.2965	9.59514	12.9611	7.73333	7.73333
A02:63473334-63473712	27.5048	10.1883	15.8824	12.258	12.258
A02:63554773-63555236	32.7945	13.0064	15.731	10.942	10.942
A02:63714235-63714818	33.6656	8.71113	13.0115	10.659	10.659
A02:63768317-63768760	28.8739	10.7133	9.17336	11.5399	11.5399
A02:63773658-63773944	26.6337	5.05441	5.51469	9.18016	9.18016
A02:63868585-63869379	48.6629	19.7721	18.5262	19.7191	19.7191
A02:63925666-63926414	41.382	14.0791	14.5115	18.9796	18.9796
A02:64314683-64315152	25.7003	7.32478	9.04724	11.2249	11.2249
A02:64442865-64443116	17.7351	3.66806	6.65858	4.66616	4.66616
A02:64541536-64541909	24.5181	9.89738	10.2416	8.8972	8.8972
A02:64708768-64709440	38.0215	10.1656	16.0114	16.1847	16.1847
A02:64746115-64746417	22.0288	5.3453	5.87076	6.70026	6.70026
A02:64762250-64763029	41.942	15.8018	26.1492	20.2743	20.2743
A02:64772892-64773500	37.5861	16.6631	13.875	11.1048	11.1048
A02:64773677-64774013	12.6323	2.53855	8.64072	3.35013	3.35013
A02:64810509-64811016	39.4528	11.5973	18.271	16.6412	16.6412
A02:64815224-64815513	20.2865	4.22714	10.9789	7.71197	7.71197
A02:65205224-65205525	21.0334	5.08846	5.97166	8.8972	8.8972
A02:65233501-65233633	11.699	4.79757	5.97166	1.60967	1.60967
A02:65298717-65299306	35.4706	11.2497	14.9937	16.3476	16.3476
A02:65310810-65311231	19.9132	5.35665	11.7668	4.07888	4.07888
A02:65432695-65433155	32.2344	10.4111	10.878	8.04833	8.04833
A02:65471842-65472274	30.1184	11.0609	14.5872	12.0845	12.0845
A02:65580484-65580692	17.984	5.06576	4.72688	3.64377	3.64377
A02:65628815-65629258	35.2211	18.8994	15.2741	13.7262	13.7262
A02:65645944-65646191	19.4153	5.93843	7.44639	4.81832	4.81832
A02:65692424-65693088	34.1636	18.5858	14.6376	14.6178	14.6178
A02:65693774-65694027	20.5354	7.06793	6.27728	4.54604	4.54604
A02:65835660-65836291	34.2257	16.9653	18.2206	15.173	15.173
A02:66013675-66014438	46.7337	7.60432	18.8823	11.6601	11.6601
A02:66135331-66135545	16.3038	4.77487	3.91384	3.64377	3.64377
A02:66338600-66339146	27.3806	7.90655	14.0797	9.62595	9.62595
A02:66569821-66569980	17.175	4.22714	6.27728	4.3832	4.3832
A02:66648135-66648392	20.2865	4.77487	7.39594	5.52571	5.52571
A02:66736248-66736602	23.3979	8.45428	11.1051	5.11195	5.11195
A02:67028740-67028964	20.8465	4.78622	7.11554	4.52468	4.52468
A02:67058098-67058498	22.2156	7.90655	5.97166	10.2346	10.2346
A02:67083656-67084244	37.3372	14.37	13.7237	8.8972	8.8972
A02:67224586-67225002	26.1983	7.9179	12.6302	9.19084	9.19084
A02:67333580-67334304	44.6803	15.1973	15.4002	17.2392	17.2392
A02:67509731-67509914	15.9927	3.10898	3.55777	4.52468	4.52468
A02:67516439-67517053	34.0389	6.46346	8.25943	11.9644	11.9644
A02:67977819-67978156	25.3892	4.50668	6.32773	4.52468	4.52468
A02:67996665-67997185	25.016	7.34747	11.7415	9.90891	9.90891
A02:68242893-68243339	20.0375	7.05659	8.71639	6.71094	6.71094
A02:68371741-68372194	33.2924	9.3156	9.50421	4.52468	4.52468
A02:68995870-68996614	41.8178	14.1245	18.5767	17.9572	17.9572
A02:69565897-69566164	17.424	4.23849	5.89599	6.71094	6.71094
A02:70188096-70188823	39.8886	13.5427	25.9978	16.2061	16.2061
A02:70495869-70496242	22.3399	6.7657	10.9789	10.0824	10.0824
A02:72274822-72275133	21.4687	5.63619	8.64072	5.55775	5.55775
A02:72350586-72350908	24.5181	8.46563	9.42854	8.75572	8.75572
A02:72422727-72423144	31.0521	5.63619	7.14077	8.17913	8.17913
A02:72436649-72436954	24.2691	4.50668	10.522	6.2865	6.2865
A02:72570703-72570893	12.8191	3.10898	4.72688	2.33842	2.33842
A02:72843386-72844085	40.0754	13.2405	10.6733	11.6601	11.6601
A02:73041056-73041273	12.3212	3.37717	2.71951	3.20865	3.20865
A02:73176371-73176586	16.5528	4.22714	4.80255	4.95979	4.95979
A02:73266831-73267206	25.0781	6.75435	11.0546	11.3878	11.3878
A02:73453322-73453906	32.7323	13.8109	12.5041	9.77811	9.77811
A02:73455009-73455386	23.0868	5.91573	9.78461	11.9644	11.9644
A02:73601264-73601853	34.2878	12.3678	16.3646	13.7048	13.7048
A02:73618787-73619099	19.3531	8.46563	8.66595	5.11195	5.11195
A02:73628842-73629122	25.2024	7.32478	12.4537	5.68855	5.68855
A02:73663024-73663472	37.0261	14.6496	22.897	16.6305	16.6305
A02:73759632-73760113	19.9132	7.88386	13.4181	4.52468	4.52468
A02:73766684-73766927	19.4153	5.61349	4.70166	7.58117	7.58117
A02:73815497-73815977	31.0521	5.90438	12.605	8.01629	8.01629
A02:73838872-73839064	15.9927	3.10898	8.97157	4.52468	4.52468
A02:73876567-73877083	31.9233	12.6814	10.3172	10.344	10.344
A02:73877559-73877868	23.709	7.8952	9.93595	12.1165	12.1165
A02:74003009-74003720	40.5734	11.5973	13.9002	11.9644	11.9644
A02:74055578-74055835	19.1663	5.37935	6.70903	5.40559	5.40559
A02:74078463-74079418	58.6812	26.8286	34.8404	24.5267	24.5267
A02:74220243-74220856	36.0928	13.2632	14.5367	14.4443	14.4443
A02:74262423-74263307	63.1618	13.8336	20.4075	20.285	20.285
A02:74373867-74374346	36.5281	10.9928	13.3676	8.16845	8.16845
A02:74426774-74426872	10.8899	1.68859	3.96429	1.45751	1.45751
A02:74449001-74449490	35.9059	11.0269	13.5442	12.2687	12.2687
A02:74483677-74484424	39.1417	16.1267	17.3067	21.2967	21.2967
A02:74488565-74489336	49.1604	13.2178	16.1628	11.257	11.257
A02:74496578-74496917	29.3719	9.2929	9.02202	9.31096	9.31096
A02:74513038-74513267	21.4687	3.92491	6.25206	7.87481	7.87481
A02:74528818-74529009	15.0594	4.23849	4.37081	5.84071	5.84071
A02:74645597-74646329	46.0489	12.077	16.5693	16.6412	16.6412
A02:74661726-74662280	36.2792	9.54975	9.83506	12.2687	12.2687
A02:74720015-74720595	30.3678	10.6793	11.7163	11.8122	11.8122
A02:74724060-74724242	14.5615	5.368	3.583	3.94808	3.94808
A02:75224552-75224786	23.2111	6.78839	7.52206	3.20865	3.20865
A02:75354827-75355196	25.3892	3.93625	7.54729	3.06717	3.06717
A02:75355697-75356408	39.8264	8.17474	14.8423	11.8336	11.8336
A02:75461962-75462248	21.9667	6.20662	6.75947	10.344	10.344
A02:75580239-75580480	20.8465	3.95895	7.21644	5.11195	5.11195
A02:75615656-75615938	20.0375	5.67023	8.3351	6.13434	6.13434
A02:75738030-75738234	15.1837	2.25902	2.36344	4.81832	4.81832
A02:75739573-75740008	25.7625	7.03389	9.80983	12.6931	12.6931
A02:75757835-75758033	17.424	4.78622	5.51469	4.52468	4.52468
A02:75839752-75840029	20.2865	9.59514	8.30988	3.79593	3.79593
A02:75907518-75907822	20.2243	3.93625	6.22684	3.9374	3.9374
A02:76119352-76120493	89.1111	19.4698	26.0987	10.659	10.659
A02:76200030-76200640	45.3025	19.7267	23.1018	21.0137	21.0137
A02:76731373-76731526	13.7524	1.96813	4.32036	3.9374	3.9374
A02:76759154-76759378	19.4153	5.91573	10.7238	7.14605	7.14605
A02:76770066-76770614	44.9914	12.7155	18.1197	16.5211	16.5211
A02:76834415-76834708	19.3531	3.65671	5.43902	7.15673	7.15673
A02:76852443-76852952	26.1983	8.47698	12.2237	9.04936	9.04936
A02:76898767-76899218	29.3098	10.702	8.25943	15.4667	15.4667
A02:76902123-76902758	37.3993	10.9701	14.2059	10.0717	10.0717
A02:76926519-76927087	35.8438	14.6836	15.731	17.0763	17.0763
A02:76989749-76990243	22.0288	7.61566	5.48947	7.87481	7.87481
A02:77095644-77096448	50.2184	12.0996	17.688	19.4147	19.4147
A02:77100556-77101003	33.8525	10.4451	16.1628	14.8901	14.8901
A02:77558080-77558437	22.5889	5.93843	8.2342	7.29821	7.29821
A02:77647890-77649110	69.9452	17.1654	22.1092	23.1679	23.1679
A02:77734025-77734473	21.3445	5.90438	10.292	5.98219	5.98219
A02:78427557-78428032	25.7003	8.1634	11.8172	14.0092	14.0092
A02:78464230-78464787	22.7136	5.91573	8.2342	10.8005	10.8005
A02:78527510-78527812	20.7844	5.06576	6.6838	7.88549	7.88549
A02:78554669-78555242	35.0969	10.736	10.3425	11.8122	11.8122
A02:78582235-78582897	41.4441	13.2746	17.1272	20.8509	20.8509
A02:78766531-78767418	51.5875	20.2517	23.6596	22.4712	22.4712
A02:78776718-78777064	15.8684	7.8952	7.47162	5.54707	5.54707
A02:78980273-78981128	55.0101	15.5222	14.0545	17.3806	17.3806
A02:79252439-79252756	18.482	5.368	5.94644	5.85139	5.85139
A02:79284991-79285428	24.767	6.49751	8.71639	7.00458	7.00458
A02:79438793-79439048	19.4153	4.80892	9.52943	4.66616	4.66616
A02:79528287-79528879	34.1636	12.6701	14.1806	14.2814	14.2814
A02:79576807-79577100	21.7177	7.05659	7.11554	6.42798	6.42798
A02:79585209-79585584	29.4962	7.8952	11.0798	8.90788	8.90788
A02:79633641-79633918	20.5976	4.22714	3.96429	6.56946	6.56946
A02:80099495-80100486	57.5615	23.1038	35.7824	32.6738	32.6738
A02:80253521-80254455	65.9	18.0721	23.3288	22.9277	22.9277
A02:80462756-80463033	25.0781	9.04741	9.91073	7.15673	7.15673
A02:81247893-81248575	37.3993	12.6701	17.2814	16.489	16.489
A02:81375622-81375942	19.1042	5.08846	3.50732	5.40559	5.40559
A02:81469679-81469986	20.5976	3.38852	7.90336	4.3832	4.3832
A02:81541300-81541563	19.4153	4.22714	9.02202	2.4799	2.4799
A02:81691482-81691677	15.9927	5.368	7.09032	4.97047	4.97047
A02:81841759-81842038	19.1042	4.78622	3.96429	2.91501	2.91501
A02:81897065-81897795	32.5455	14.9177	12.2489	15.5975	15.5975
A02:82049018-82049186	15.4326	4.24984	3.53255	2.77353	2.77353
A02:82146969-82147236	22.2778	5.91573	6.30251	4.66616	4.66616
A02:82279531-82279900	26.8205	5.62484	9.02202	6.71094	6.71094
A02:82285070-82285586	27.6917	5.05441	6.25206	5.54707	5.54707
A02:82285923-82286589	42.5021	9.85198	12.9611	9.04936	9.04936
A02:82418458-82418986	36.9014	8.72248	14.105	11.6921	11.6921
A02:82514431-82514762	21.9667	7.60432	12.148	7.59185	7.59185
A02:82523412-82523588	15.6816	6.21797	5.87076	3.21933	3.21933
A02:82705389-82705691	22.7757	5.06576	10.9789	9.33231	9.33231
A02:82884536-82885004	24.9534	8.18609	10.1911	17.3379	17.3379
A02:82908347-82908696	23.4601	7.61566	9.37809	7.45037	7.45037
A02:82948879-82949370	26.7584	9.90873	10.2668	8.75572	8.75572
A02:83137694-83138009	19.9754	5.64754	6.25206	7.43969	7.43969
A02:83207452-83207806	19.6021	5.64754	6.73425	8.01629	8.01629
A02:83439698-83440039	29.434	7.33613	8.53983	6.85242	6.85242
A02:83791204-83791794	28.2517	9.58379	10.6985	8.16845	8.16845
A02:83988827-83989177	21.9667	3.66806	5.18385	8.47276	8.47276
A02:84008808-84009428	43.5601	15.4882	16.9254	12.2687	12.2687
A02:84054362-84054707	26.3226	8.17474	4.77733	3.79593	3.79593
A02:84171776-84172263	31.7364	7.59297	11.4864	12.3995	12.3995
A02:84194236-84194520	12.8191	5.92708	3.12603	2.33842	2.33842
A02:84275499-84276102	44.4313	14.9745	15.4002	14.4443	14.4443
A02:84287577-84288027	29.8698	11.2724	6.32773	9.19084	9.19084
A02:84348802-84349107	19.7264	5.35665	5.1334	8.30992	8.30992
A02:84444655-84445284	36.0302	11.0042	13.4181	8.90788	8.90788
A02:84623211-84624094	53.3299	20.2744	22.4905	26.2778	26.2778
A02:84708483-84709049	35.9059	12.1223	13.3676	10.6697	10.6697
A02:84844799-84845204	29.683	9.04741	10.2668	9.04936	9.04936
A02:84850845-84851199	21.8424	7.34747	10.1911	12.3995	12.3995
A02:84858896-84859466	38.5816	12.7268	16.9506	10.2239	10.2239
A02:84862909-84863687	51.8365	18.004	22.9475	20.7308	20.7308
A02:84864591-84865151	41.133	10.1315	16.8749	14.1613	14.1613
A02:84920544-84920852	19.042	5.64754	6.7847	7.16741	7.16741
A02:84947229-84947532	20.2243	4.22714	5.84554	4.514	4.514
A02:84949108-84949493	23.0868	9.88603	6.02211	4.97047	4.97047
A02:85092182-85092651	36.5903	11.586	12.2994	13.1389	13.1389
A02:85149918-85150613	36.217	11.8655	16.0871	12.8453	12.8453
A02:85211200-85211549	24.4559	7.33613	10.5976	12.4102	12.4102
A02:85439601-85439742	16.3038	2.25902	1.57563	4.3832	4.3832
A02:85481394-85481617	15.6816	3.9476	4.32036	3.79593	3.79593
A02:85791484-85791644	12.8812	4.52938	4.32036	1.31603	1.31603
A02:85920739-85921311	33.4167	11.5519	20.7383	15.0315	15.0315
A02:85952478-85952752	16.3038	5.06576	4.77733	4.95979	4.95979
A02:86079656-86079933	20.9087	3.08629	6.73425	7.43969	7.43969
A02:86084437-86084934	27.9406	11.5519	17.8141	10.6483	10.6483
A02:86181975-86183167	85.3774	27.5538	28.3613	26.0056	26.0056
A02:86192182-86192440	15.3705	4.21579	6.6838	4.95979	4.95979
A02:86229948-86230325	25.7003	8.17474	6.27728	8.02697	8.02697
A02:86233923-86234261	19.4153	5.92708	5.08295	8.33128	8.33128
A02:86272475-86272925	28.5628	8.76787	14.8676	14.5964	14.5964
A02:86370753-86371093	22.4646	9.04741	6.30251	8.60356	8.60356
A02:86435663-86436365	42.8758	12.961	19.314	13.7155	13.7155
A02:86512856-86513132	16.5528	5.06576	4.77733	5.98219	5.98219
A02:86529364-86529778	28.127	9.89738	12.9106	18.6753	18.6753
A02:86558985-86559213	13.6903	1.96813	3.12603	2.04478	2.04478
A02:86584199-86584375	16.5528	5.64754	3.17648	8.01629	8.01629
A02:86601333-86601521	15.3705	5.64754	4.39603	2.18626	2.18626
A02:86737863-86738525	35.7191	20.3198	17.688	15.0422	15.0422
A02:86761451-86761942	33.5414	11.2724	9.07247	10.659	10.659
A02:86843403-86843644	15.4326	5.05441	4.32036	4.08956	4.08956
A02:87001317-87001674	25.1403	9.28156	9.42854	6.42798	6.42798
A02:87004747-87005063	25.1403	10.7246	7.85291	7.45037	7.45037
A02:87060672-87060994	17.424	4.51803	8.25943	4.66616	4.66616
A02:87095406-87095893	34.5368	9.87468	9.12291	11.9751	11.9751
A02:87450824-87451189	20.1622	9.3156	6.75947	14.3028	14.3028
A02:87523362-87523980	38.2084	16.3608	14.9432	11.0835	11.0835
A02:87555440-87556174	38.3331	13.486	18.8571	15.0315	15.0315
A02:87558595-87559007	26.9448	9.3156	9.80983	16.1954	16.1954
A02:87562344-87562964	40.2618	12.0656	17.3571	17.5221	17.5221
A02:87564872-87565211	23.2111	11.8655	11.792	8.33128	8.33128
A02:87657797-87657982	18.0462	5.08846	3.15125	3.50229	3.50229
A02:87769302-87769462	14.8726	3.37717	4.26991	5.39491	5.39491
A02:87851835-87852105	21.1576	4.22714	4.29514	3.65445	3.65445
A02:88231008-88231285	21.9045	6.78839	13.4181	5.54707	5.54707
A02:88450158-88450828	50.4048	15.4995	16.9506	18.9796	18.9796
A02:88470702-88471187	17.6108	5.07711	5.92121	7.89617	7.89617
A02:88625448-88626087	35.0348	9.28156	14.0293	12.4102	12.4102
A02:88823050-88823496	27.5048	10.1542	10.2668	19.4041	19.4041
A02:90060396-90060769	24.5181	11.0042	8.18376	8.62492	8.62492
A02:90068648-90069210	28.5007	14.0678	12.2489	9.03868	9.03868
A02:90078956-90079347	26.0736	7.04524	5.89599	7.75469	7.75469
A02:90120257-90120497	19.4153	2.24767	3.91384	2.04478	2.04478
A02:90163813-90164324	28.9361	10.1315	12.6302	11.1048	11.1048
A02:90265579-90266049	31.4253	12.961	13.7993	9.76743	9.76743
A02:90278936-90279601	34.7237	9.86333	13.7489	15.3252	15.3252
A02:90564316-90564709	19.9754	6.48616	14.2059	8.46208	8.46208
A02:90609674-90610244	31.9233	9.30425	16.1123	14.3028	14.3028
A02:90777476-90777944	30.3673	7.63836	11.4359	8.46208	8.46208
A02:90856216-90856680	28.7497	7.61566	8.20898	8.3206	8.3206
A02:91037476-91037906	28.9361	13.0291	16.2132	10.942	10.942
A02:91168480-91168824	23.709	7.90655	8.3351	4.95979	4.95979
A02:91346777-91347398	35.9681	11.5292	12.9863	10.8112	10.8112
A02:91374674-91375201	24.2691	6.18392	8.66595	8.61424	8.61424
A02:91493205-91493506	19.9754	5.90438	9.40331	7.88549	7.88549
A02:91498775-91499216	25.5761	8.72248	15.8067	10.0717	10.0717
A02:92175258-92175872	40.1375	12.6928	17.3571	13.1282	13.1282
A02:92349968-92350310	12.5701	2.53855	6.27728	3.65445	3.65445
A02:92422427-92422874	39.6396	12.6928	14.1554	11.1048	11.1048
A02:92504944-92505340	26.8205	7.88386	11.335	9.91959	9.91959
A02:92516938-92517293	24.5802	6.20662	9.86028	5.25343	5.25343
A02:92639428-92639634	17.6729	2.80675	4.72688	2.4799	2.4799
A02:92688822-92689174	23.709	7.90655	12.2489	6.71094	6.71094
A02:93160827-93161467	45.6136	13.5314	20.9149	18.2509	18.2509
A02:93210810-93211010	17.6729	2.84079	3.50732	4.81832	4.81832
A02:93219769-93220145	24.207	5.06576	5.53992	5.54707	5.54707
A02:93255962-93256223	18.2951	4.50668	7.49684	2.19694	2.19694
A02:93971621-93972080	29.3098	10.1656	17.2814	7.59185	7.59185
A02:93973105-93973553	27.0695	11.0382	9.52943	15.6188	15.6188
A02:94019354-94019728	17.8598	4.21579	6.20161	6.40662	6.40662
A02:94110644-94111151	34.3504	10.4338	14.6376	8.75572	8.75572
A02:94237183-94237535	22.5889	7.33613	11.4864	9.19084	9.19084
A02:94258823-94259209	28.2517	7.62701	8.2342	6.27582	6.27582
A02:94322428-94322858	24.0201	3.93625	7.47162	6.71094	6.71094
A02:94330961-94331476	35.9681	13.4973	13.875	10.3654	10.3654
A02:94456102-94456612	33.3545	9.87468	13.4685	8.3206	8.3206
A02:94463038-94463626	34.8479	10.4338	10.3677	11.4091	11.4091
A02:94632953-94633274	24.207	8.72248	7.39594	8.88652	8.88652
A02:94668043-94668545	33.6035	8.72248	10.6733	13.7262	13.7262
A02:94692300-94692450	14.5615	5.63619	4.37081	3.65445	3.65445
A02:94711823-94712020	14.8104	4.49533	8.25943	5.39491	5.39491
A02:94901258-94901436	14.5615	3.9476	5.51469	3.05649	3.05649
A02:94919709-94920089	26.2604	4.21579	3.60822	5.11195	5.11195
A02:95037375-95037770	30.8031	12.4132	9.35287	11.2356	11.2356
A02:95062281-95062570	19.6021	5.35665	7.54729	6.26514	6.26514
A02:95184413-95184759	26.3226	3.93625	7.16599	5.54707	5.54707
A02:95205137-95205612	30.492	11.5746	10.2164	11.0835	11.0835
A02:95304435-95304742	19.6021	7.35882	9.80983	7.14605	7.14605
A02:95604905-95605126	20.5976	2.52721	2.76996	3.50229	3.50229
A02:95795050-95795655	40.6976	11.5406	16.2385	15.1837	15.1837
A02:95906829-95907441	40.7597	14.9631	18.6776	15.7496	15.7496
A02:95972395-95972490	14.0014	5.368	5.1334	2.49058	2.49058
A02:96093374-96093730	20.7844	7.60432	12.9863	5.54707	5.54707
A02:96152226-96152645	27.9406	8.45428	7.90336	8.60356	8.60356
A02:96202377-96203308	53.0188	20.9129	28.1061	19.2839	19.2839
A02:96215487-96215775	19.4153	6.49751	4.80255	7.45037	7.45037
A02:96230561-96230857	20.2865	3.37717	5.46425	7.30889	7.30889
A02:96252421-96252770	27.0695	10.736	13.3676	10.9527	10.9527
A02:96286454-96287117	41.133	14.6609	17.1049	14.8687	14.8687
A02:96301910-96302107	16.0548	5.92708	3.93907	8.30992	8.30992
A02:96412187-96412406	13.9393	3.37717	3.55777	3.06717	3.06717
A02:96425265-96426093	43.9338	14.0905	20.1775	21.286	21.286
A02:96484374-96484679	23.709	6.20662	7.82769	8.74504	8.74504
A02:96583637-96584113	26.5094	7.88386	12.0724	9.48447	9.48447
A02:96946407-96946702	21.1576	3.9703	5.94644	5.40559	5.40559
A02:96950753-96950864	10.5788	2.27036	3.10081	2.4799	2.4799
A02:97070395-97070751	29.683	8.74517	13.3172	9.33231	9.33231
A02:97108770-97109124	20.8465	5.64754	8.28465	6.4173	6.4173
A02:97119330-97120427	69.0736	24.5356	34.0273	27.8768	27.8768
A02:97203723-97204907	57.8726	26.2582	39.5672	26.2778	26.2778
A02:97224930-97225613	22.7757	10.7473	13.4937	10.0717	10.0717
A02:97225723-97226686	46.2358	14.0905	28.0557	17.0763	17.0763
A02:97233412-97234104	40.5108	9.28156	14.5619	15.3252	15.3252
A02:97236344-97237207	54.5747	21.113	29.5304	23.6137	23.6137
A02:97265774-97265977	14.4993	6.49751	5.94644	4.67684	4.67684
A02:97321810-97322094	21.9045	10.7246	10.7238	7.43969	7.43969
A02:97540018-97540733	41.4441	14.3814	17.7384	14.5964	14.5964
A02:97904861-97905264	19.6021	9.57244	12.8854	8.17913	8.17913
A02:97916099-97916532	32.7945	8.71113	16.4936	11.9751	11.9751
A02:98004118-98004471	24.4559	7.31343	11.8172	6.42798	6.42798
A02:98021408-98022288	46.9206	15.2427	18.1702	15.6188	15.6188
A02:98073937-98074393	34.2257	11.3291	14.8928	9.47379	9.47379
A02:98501353-98502052	42.8132	17.7926	20.9401	15.3465	15.3465
A02:98608249-98608488	22.4646	5.35665	8.64072	5.55775	5.55775
A02:98747301-98748123	43.3733	17.4676	17.7889	21.0244	21.0244
A02:98814615-98814974	22.8378	12.6701	7.47162	2.77353	2.77353
A02:98817040-98817302	18.8552	6.49751	7.52206	4.24172	4.24172
A02:98823300-98823393	8.21426	1.68859	1.19433	0.728753	0.728753
A02:98831130-98831395	18.8552	3.95895	11.0798	6.12366	6.12366
A02:98831641-98832123	23.149	6.20662	8.28465	10.2025	10.2025
A02:98839042-98839362	22.5267	7.64971	7.47162	9.91959	9.91959
A02:98863320-98863792	31.3011	7.86116	12.148	9.20152	9.20152
A02:98952257-98953100	52.3966	16.3495	20.5588	16.7827	16.7827
A02:99187794-99188279	28.5628	13.5427	13.3676	9.94095	9.94095
A02:99437516-99437728	14.2504	2.27036	6.22684	2.91501	2.91501
A02:99444751-99445150	26.2604	9.03606	11.8424	8.02697	8.02697
A02:99539842-99540306	30.3673	9.02471	13.1881	11.2356	11.2356
A02:99641148-99641715	28.0649	9.58379	10.6985	21.7532	21.7532
A02:100136893-100137179	21.3445	6.20662	5.56514	6.2865	6.2865
A02:100153377-100154074	40.6976	10.9701	20.3066	14.0198	14.0198
A02:100166884-100167140	19.4153	5.37935	6.27728	4.66616	4.66616
A02:100312458-100312743	16.4907	4.77487	7.03987	6.27582	6.27582
A02:100346124-100346572	27.6917	8.74517	8.30988	4.95979	4.95979
A02:100366974-100367329	22.7757	7.04524	6.65858	5.11195	5.11195
A02:100824147-100824644	29.4966	8.18609	12.148	22.885	22.885
A02:100944896-100945056	16.8018	8.18609	6.70903	5.10127	5.10127
A02:100969045-100969194	14.2504	2.80675	4.72688	2.63206	2.63206
A02:101057491-101057885	25.7003	6.19527	4.77733	8.61424	8.61424
A02:101059009-101059623	25.016	9.30425	9.37809	13.8784	13.8784
A02:101226973-101227127	11.45	4.79757	3.17648	2.91501	2.91501
A02:101434107-101435815	83.324	31.3013	45.3594	35.7196	35.7196
A02:101466835-101468397	99.6278	23.338	28.0052	18.5445	18.5445
A02:101479448-101479662	18.2951	2.80675	4.34559	3.79593	3.79593
A02:101571790-101572555	39.8264	10.9815	23.7353	16.457	16.457
A02:101932388-101932842	27.8785	10.4338	20.2784	15.0209	15.0209
A02:102047408-102047878	29.3719	9.2929	6.73425	3.06717	3.06717
A02:102096244-102096977	48.2892	16.954	17.001	12.7038	12.7038
A02:102208389-102208687	21.4687	5.91573	5.51469	3.79593	3.79593
A02:102219377-102219881	33.0434	14.0678	16.1628	10.9527	10.9527
A02:102317757-102318444	35.3459	16.104	14.2311	9.49515	9.49515
A02:102448877-102449256	27.9406	4.78622	5.51469	8.30992	8.30992
A02:102549633-102549957	24.5802	6.47481	7.85291	6.71094	6.71094
A02:102928384-102928795	27.3806	3.65671	4.39603	6.42798	6.42798
A02:102995083-102995313	18.233	6.77705	8.71639	7.14605	7.14605
A02:103037182-103037470	19.1042	3.65671	3.17648	5.68855	5.68855
A02:103284623-103285556	46.9827	16.8745	29.4043	17.0763	17.0763
A02:103297971-103298623	34.7237	13.2405	18.1954	16.6198	16.6198
A02:103671711-103671953	16.5528	4.50668	5.18385	3.64377	3.64377
A02:104121834-104122102	23.4601	5.37935	8.3351	6.56946	6.56946
A02:104125710-104125944	16.2417	2.82944	5.51469	2.33842	2.33842
A02:104126577-104126844	19.6643	3.9476	5.10818	6.8631	6.8631
A02:104263442-104263997	36.7771	16.6858	17.8898	11.3771	11.3771
A02:104624121-104624651	27.3184	10.1315	8.3351	13.2804	13.2804
A02:106018416-106019601	82.5149	21.9857	25.667	23.7979	23.7979
A03:111246-111425	16.2417	3.66806	4.34559	5.54707	5.54707
A03:1118167-1118900	41.382	20.8335	17.3319	14.3241	14.3241
A03:1128239-1128515	18.5441	3.08629	3.91384	3.94808	3.94808
A03:2399179-2399382	17.1129	3.66806	3.96429	3.20865	3.20865
A03:3038345-3038726	26.5715	5.368	7.11554	6.13434	6.13434
A03:4037129-4037502	23.958	3.93625	4.72688	4.08956	4.08956
A03:4330123-4330968	55.4459	14.6496	18.1449	24.0702	24.0702
A03:4334275-4334667	23.8959	8.17474	9.80983	10.5175	10.5175
A03:4852330-4852592	21.4066	8.20879	7.14077	7.87481	7.87481
A03:4860432-4860811	25.3892	8.74517	8.71639	9.93027	9.93027
A03:4904227-4904423	16.8639	6.22931	5.1334	3.37149	3.37149
A03:5013575-5014052	30.6163	6.47481	14.5367	13.857	13.857
A03:5959956-5960340	25.7003	10.7246	8.3351	10.3547	10.3547
A03:5985106-5985337	18.2951	5.09981	5.08295	5.38423	5.38423
A03:6430348-6430920	37.7104	10.7133	11.792	11.3985	11.3985
A03:6482075-6482459	29.2472	9.59514	9.8855	6.4173	6.4173
A03:6665317-6665988	37.2746	12.9383	17.001	21.8946	21.8946
A03:6823827-6824165	21.4066	4.50668	4.7521	9.93027	9.93027
A03:6871654-6871949	21.6556	7.32478	6.63335	7.29821	7.29821
A03:6917791-6918515	38.5195	15.8358	14.3068	25.6906	25.6906
A03:6966644-6967246	37.5861	12.4132	13.8246	14.1506	14.1506
A03:7154835-7155281	20.8465	6.7657	6.70903	12.258	12.258
A03:7831320-7832752	79.466	25.6197	31.106	30.2046	30.2046
A03:8419612-8420571	51.4007	20.8562	18.9075	23.515	23.515
A03:8489634-8490289	44.5556	13.8336	20.001	17.8051	17.8051
A03:8625792-8626287	31.799	15.254	20.7354	15.456	15.456
A03:8667170-8667490	19.291	7.30208	6.35295	7.15673	7.15673
A03:8827409-8827886	32.2965	10.7246	18.6523	12.1165	12.1165
A03:8938804-8939503	35.2216	16.8972	11.0042	14.7486	14.7486
A03:8955359-8955824	34.6611	13.2746	16.5441	15.3252	15.3252
A03:8999809-9000218	33.6656	12.1791	11.4864	12.7145	12.7145
A03:9238089-9238525	25.3892	7.04524	10.2416	11.3878	11.3878
A03:9286506-9286880	18.233	5.35665	5.89599	4.66616	4.66616
A03:9557776-9558194	20.9087	10.7246	8.25943	7.88549	7.88549
A03:9578122-9578478	27.9406	5.67023	5.87076	11.5186	11.5186
A03:9898107-9898296	16.2417	3.10898	6.30251	7.16741	7.16741
A03:9918302-9918598	22.8378	8.75652	6.27728	5.83003	5.83003
A03:9924583-9924750	16.2417	5.368	4.37081	3.9374	3.9374
A03:10087234-10087445	18.6062	5.62484	5.46425	6.12366	6.12366
A03:10181051-10181715	35.0969	13.5314	12.2489	16.0753	16.0753
A03:10223970-10224363	25.514	13.0177	18.8066	10.942	10.942
A03:10522491-10522873	25.7003	7.04524	11.9685	9.2122	9.2122
A03:10747241-10747512	18.8552	2.80675	6.65858	6.72162	6.72162
A03:10863515-10863785	21.4066	5.07711	7.85291	4.23104	4.23104
A03:10873993-10874321	20.2865	9.02471	8.97157	7.29821	7.29821
A03:11399478-11399957	25.0781	9.30425	10.9033	11.0835	11.0835
A03:11402082-11402312	20.2243	7.62701	6.6838	7.59185	7.59185
A03:11591641-11592017	21.4066	5.93843	10.2164	9.03868	9.03868
A03:11684433-11684684	21.1576	7.60432	6.65858	7.14605	7.14605
A03:11842683-11842949	16.0548	6.5202	10.3929	5.68855	5.68855
A03:12014785-12015013	20.2243	5.07711	8.2342	6.13434	6.13434
A03:12077532-12077805	17.9219	4.79757	5.92121	9.04936	9.04936
A03:12414749-12415828	62.5396	23.0811	26.3791	32.543	32.543
A03:12547097-12547308	15.9927	6.20662	7.47162	4.07888	4.07888
A03:12845392-12845840	29.1229	8.46563	12.9611	10.2132	10.2132
A03:12878786-12879081	23.6469	8.1634	7.9538	3.36081	3.36081
A03:13031786-13032066	19.9754	7.33613	5.89599	7.28753	7.28753
A03:13254625-13254975	23.3979	7.8952	14.2815	3.36081	3.36081
A03:13315771-13316261	37.0882	12.9496	18.2458	15.9018	15.9018
A03:13318955-13319330	30.1184	5.64754	8.30988	4.3832	4.3832
A03:13339363-13340002	40.5108	12.6928	12.5798	11.6707	11.6707
A03:13507330-13507704	19.9754	5.35665	8.2342	7.45037	7.45037
A03:13578924-13579460	33.852	12.9837	15.0693	14.4443	14.4443
A03:13658650-13658933	18.7931	3.9476	9.45376	8.4514	8.4514
A03:13712136-13712781	27.8785	9.87468	11.0294	14.5857	14.5857
A03:13715944-13716204	22.3399	4.76352	7.09032	5.53639	5.53639
A03:13854174-13854440	20.2865	5.92708	7.11554	7.88549	7.88549
A03:14056947-14057628	38.7063	16.9199	22.2101	9.64731	9.64731
A03:14209451-14210233	52.8941	12.6814	21.3971	17.3593	17.3593
A03:14290261-14290609	23.3979	7.05659	6.30251	6.9939	6.9939
A03:14293553-14293909	25.1403	6.21797	9.04724	8.46208	8.46208
A03:14369153-14370163	93.5291	38.9283	44.5241	47.3796	47.3796
A03:14531293-14531931	34.5989	16.3381	15.0693	14.8794	14.8794
A03:14588997-14589324	22.5267	5.63619	7.47162	8.30992	8.30992
A03:14620629-14621053	28.2517	7.05659	9.02202	8.16845	8.16845
A03:14867106-14867527	29.932	11.0269	11.4611	11.5079	11.5079
A03:14886097-14886750	37.9594	13.5541	12.0976	11.9751	11.9751
A03:14889878-14890350	30.3678	17.7699	11.8676	10.2239	10.2239
A03:15010207-15010606	26.0114	8.47698	9.40331	9.20152	9.20152
A03:15031127-15031354	16.2417	7.05659	6.30251	6.12366	6.12366
A03:15053426-15053689	17.175	4.50668	5.10818	5.54707	5.54707
A03:15316233-15316740	29.9941	9.32695	12.1985	11.2249	11.2249
A03:15329431-15329971	35.5948	12.1337	14.1806	20.2743	20.2743
A03:16061133-16061918	43.3111	17.1995	18.5262	20.1328	20.1328
A03:16126666-16126849	16.6149	3.66806	5.48947	5.10127	5.10127
A03:16189560-16190126	35.657	10.1542	11.7668	15.6081	15.6081
A03:16251182-16251783	37.3993	14.9291	17.0263	17.9359	17.9359
A03:16269746-16270282	31.9233	8.18609	10.6481	7.14605	7.14605
A03:16367000-16367624	35.657	14.9972	23.0484	12.258	12.258
A03:16427161-16427592	31.3632	8.19744	7.52206	10.7898	10.7898
A03:16562432-16562626	13.6903	4.52938	2.76996	2.04478	2.04478
A03:16719811-16720171	27.6917	8.73382	9.09769	7.73333	7.73333
A03:16833810-16835108	77.0394	26.1901	27.4978	29.345	29.345
A03:16855226-16856008	50.9028	14.4268	17.3823	13.4432	13.4432
A03:16862890-16863242	28.1896	8.1634	5.15862	5.54707	5.54707
A03:16983224-16983534	22.5889	3.67941	8.99679	4.3832	4.3832
A03:17050320-17050597	14.4993	4.23849	3.17648	3.79593	3.79593
A03:17091594-17091836	17.424	5.3453	7.19121	6.26514	6.26514
A03:17167423-17168271	41.4441	12.7041	13.4181	21.4488	21.4488
A03:17392723-17393672	54.5743	20.5199	23.1774	24.2437	24.2437
A03:17402126-17402443	21.3445	7.33613	9.04724	8.8972	8.8972
A03:17410375-17411561	77.7858	41.176	33.8508	20.5573	20.5573
A03:17420651-17421417	65.2157	27.9355	30.1416	29.9109	29.9109
A03:17424622-17425158	53.0188	13.2519	21.3719	23.3094	23.3094
A03:17432629-17433141	33.9767	11.261	15.6049	12.5623	12.5623
A03:17443907-17444343	23.3979	7.02254	10.9789	9.48447	9.48447
A03:17455613-17456035	35.159	11.5633	20.8897	16.9348	16.9348
A03:17461566-17462282	45.9247	21.4153	23.584	17.2178	17.2178
A03:17477083-17477557	30.0562	11.3178	16.2132	7.87481	7.87481
A03:17480610-17480768	12.5701	2.53855	2.36344	1.60967	1.60967
A03:17631145-17632091	54.0147	12.6928	13.7741	19.2839	19.2839
A03:17836455-17836701	17.6729	5.91573	4.70166	3.79593	3.79593
A03:17959928-17960801	58.6816	14.4041	21.1448	14.5857	14.5857
A03:17963783-17964274	30.6784	10.1996	12.8602	12.6824	12.6824
A03:18080721-18081043	17.1129	7.31343	8.30988	4.52468	4.52468
A03:18290332-18290685	21.0955	7.88386	8.30988	3.9374	3.9374
A03:18308162-18308598	30.9274	13.0291	14.3068	9.04936	9.04936
A03:18308931-18309433	27.1316	13.845	21.6523	8.46208	8.46208
A03:18339249-18339995	40.4486	20.3084	31.563	17.6529	17.6529
A03:18434424-18435227	42.6268	15.2313	14.5115	17.2178	17.2178
A03:18585691-18586382	40.7597	13.8223	18.5767	19.6657	19.6657
A03:18746235-18746516	19.9754	4.77487	5.10818	7.28753	7.28753
A03:18770776-18771203	27.1316	5.63619	7.14077	8.17913	8.17913
A03:18990384-18990676	22.2156	13.5995	8.64072	7.45037	7.45037
A03:19076536-19077708	62.9133	21.7175	29.2752	29.0621	29.0621
A03:19135676-19136544	60.175	12.3792	11.3855	16.2061	16.2061
A03:19178405-19179130	46.609	15.5449	19.6701	16.9135	16.9135
A03:19247892-19248236	28.8118	8.76787	11.8676	7.87481	7.87481
A03:19401693-19402302	37.5861	15.7904	16.188	13.9985	13.9985
A03:19403708-19404016	21.1576	5.33395	5.15862	6.87378	6.87378
A03:19429614-19430198	30.741	11.5746	11.4107	15.0315	15.0315
A03:19520605-19521219	37.524	14.6609	14.2059	13.4326	13.4326
A03:19559442-19559890	27.1316	9.88603	12.605	12.6931	12.6931
A03:19655888-19656543	40.1997	12.4019	16.188	11.8229	11.8229
A03:19657157-19657655	38.0215	13.8223	21.7027	19.5669	19.5669
A03:19717967-19718312	26.0114	9.01336	11.4864	6.58014	6.58014
A03:19838156-19838319	12.8812	1.12951	3.53255	3.51297	3.51297
A03:19840884-19841154	19.6643	5.62484	7.16599	6.2865	6.2865
A03:20088589-20088923	21.4687	5.07711	5.87076	4.53536	4.53536
A03:20119591-20120101	34.4125	14.1472	12.2237	12.1058	12.1058
A03:20259893-20260668	43.1243	17.7245	19.5188	14.5964	14.5964
A03:20285174-20285533	21.2823	7.29073	7.52206	8.16845	8.16845
A03:20314931-20315448	32.1723	14.4041	14.2563	10.8112	10.8112
A03:20320185-20320899	34.2257	12.111	12.5546	17.9572	17.9572
A03:20449322-20449785	31.8612	11.2724	14.5872	11.6601	11.6601
A03:20459744-20459960	17.984	7.32478	8.69117	4.67684	4.67684
A03:20567814-20568086	21.1576	5.91573	6.27728	7.14605	7.14605
A03:20610862-20611332	26.5715	8.74517	17.9936	10.3654	10.3654
A03:20960154-20960731	29.3098	10.4111	12.4789	14.8794	14.8794
A03:20973134-20973510	30.2431	9.60649	17.2814	8.90788	8.90788
A03:21030642-21031355	39.3906	14.0678	20.3823	11.8229	11.8229
A03:21080592-21080953	25.265	8.15205	6.65858	6.27582	6.27582
A03:21087228-21088507	70.6296	31.9058	37.815	32.2707	32.2707
A03:21169265-21169812	37.8973	10.6906	13.062	16.9348	16.9348
A03:21170996-21171579	40.8219	9.87468	21.1448	16.7827	16.7827
A03:21196335-21196538	17.424	5.368	5.51469	8.59288	8.59288
A03:21468793-21469951	62.54	19.4131	32.7825	28.7577	28.7577
A03:21529333-21529647	20.5354	8.20879	9.07247	8.3206	8.3206
A03:21634843-21634999	15.6816	3.67941	3.53255	4.66616	4.66616
A03:21741810-21742051	14.8726	4.23849	8.25943	3.79593	3.79593
A03:21781134-21781463	24.1448	6.22931	10.1659	8.7664	8.7664
A03:22005557-22005806	22.9	9.03606	10.2416	8.3206	8.3206
A03:22239830-22240328	35.9681	7.90655	11.4611	15.2051	15.2051
A03:22259781-22260054	18.7931	5.93843	9.12291	5.26411	5.26411
A03:22473260-22473601	24.767	7.04524	15.4002	9.78879	9.78879
A03:22476677-22476992	26.5715	7.60432	14.2059	11.8336	11.8336
A03:22630555-22630905	21.3445	4.79757	9.12291	5.69923	5.69923
A03:22801529-22801825	16.8018	5.05441	5.15862	5.54707	5.54707
A03:22811261-22812282	53.5167	21.4039	30.7752	26.1364	26.1364
A03:23194232-23194888	36.1549	14.6609	18.958	5.97151	5.97151
A03:23224399-23224634	15.3084	4.23849	3.53255	8.17913	8.17913
A03:23301127-23302118	62.5396	21.6948	24.854	24.2224	24.2224
A03:23310650-23311226	37.8973	15.5222	12.6555	9.33231	9.33231
A03:23457993-23458231	16.7396	6.48616	5.51469	6.4173	6.4173
A03:23476274-23476646	23.8959	9.58379	6.25206	9.63663	9.63663
A03:23527487-23528116	25.0781	10.4224	14.1302	11.3771	11.3771
A03:23570059-23570259	15.7437	4.23849	3.93907	4.81832	4.81832
A03:23766075-23766536	31.1142	5.64754	8.36032	11.9644	11.9644
A03:24203346-24203867	33.6656	8.75652	16.0619	11.9644	11.9644
A03:24576624-24577047	23.149	9.59514	7.44639	11.0941	11.0941
A03:24702359-24702657	18.2951	9.59514	11.1051	6.9939	6.9939
A03:24751140-24751456	21.7177	6.48616	10.9285	4.66616	4.66616
A03:24775425-24775894	29.434	7.33613	7.49684	9.34299	9.34299
[truncated: 24,374 more rows]

## Sheet: DEGs
gene	0 DPA	8 DPA	12 DPA	15 DPA	18 DPA
GH_A01G0003	0.909784	1.14308	1.12732	1.04263	0.857485
GH_A01G0006	3.1385	60.0233	52.9536	13.3477	12.7518
GH_A01G0007	1.2615	220.084	59.1951	0.777415	0.424518
GH_A01G0009	5.90348	12.8216	18.0788	4.94969	2.8335
GH_A01G0013	25.0167	139.882	125.511	110.044	30.4744
GH_A01G0017	0.350798	0.436258	0.287625	0.396819	0.948712
GH_A01G0018	0.0324941	0.0816665	0.0390832	0.312731	0.297441
GH_A01G0021	0.613239	2.02749	2.19404	1.10279	2.06237
GH_A01G0028	0.0436486	1.68656	1.54188	1.52789	0.585393
GH_A01G0030	2.26651	68.8501	117.791	196.352	157.654
GH_A01G0032	2.69874	10.3955	14.5019	26.8452	15.1875
GH_A01G0034	0.914384	15.892	27.9547	47.7711	50.7799
GH_A01G0035	29.2086	268.986	344.981	225.969	126.036
GH_A01G0037	0.0554141	0.548427	0.492886	0.647096	0.802491
GH_A01G0042	0.149945	16.332	11.464	6.97765	2.15874
GH_A01G0043	3.9065	5.97364	4.52566	4.38203	4.40744
GH_A01G0060	0.0358793	0.617522	2.90598	0.772757	0.123269
GH_A01G0061	0.473237	1.22621	1.31893	1.10531	1.76103
GH_A01G0062	0.0789974	0	0.0955727	0.098291	0.356724
GH_A01G0071	1.56884	14.7264	22.7046	23.1764	15.737
GH_A01G0076	0.00851547	0.10803	0.193071	0.175654	0.173583
GH_A01G0077	0.322784	1.41232	2.21845	3.41093	2.28344
GH_A01G0078	52.62	355.324	488.482	639.744	545.602
GH_A01G0083	3.6223	8.19119	2.9631	3.72692	5.01275
GH_A01G0084	25.21	28.5705	28.7401	52.5243	39.3655
GH_A01G0085	0.0934679	0.354008	0.460688	0.569856	0.544149
GH_A01G0087	1.37382	12.3426	12.314	1.85905	1.90807
GH_A01G0089	3.5025	0.822729	3.37063	14.2605	34.3815
GH_A01G0093	10.7269	34.1364	39.3718	44.623	37.043
GH_A01G0096	0	0.376516	0.264093	0.00727533	0.0269831
GH_A01G0108	0.000575029	0	0	0.680251	1.19849
GH_A01G0110	0.0491852	0.200612	0.297318	1.38124	1.50512
GH_A01G0111	0.264426	0.172242	0.236748	0.62216	0.664261
GH_A01G0112	0	0.0408446	0.0248594	0.128996	0.151026
GH_A01G0118	14.4942	21.7377	24.6871	19.2804	17.1912
GH_A01G0121	0.297984	4.07507	1.35077	0.363988	0.106505
GH_A01G0124	12.7662	44.7508	69.8147	63.3492	44.2419
GH_A01G0129	0.946614	0.869362	0.818736	2.24127	6.40781
GH_A01G0135	0.000371181	0.000263456	0.000954162	0.554515	0.00420341
GH_A01G0138	4.46869	11.2574	18.1548	24.6681	32.7708
GH_A01G0150	0.0378941	0.213088	0.0774692	0.343118	0.388538
GH_A01G0159	0.17076	109.673	195.696	160.518	116.419
GH_A01G0161	0.88123	1.10216	3.1608	4.80778	4.72492
GH_A01G0166	5.74267	13.8296	13.5235	12.3033	7.89771
GH_A01G0169	0.0140839	0.784285	0.506227	0.483086	0
GH_A01G0171	0.112159	0.62668	0.942879	0.848264	1.81382
GH_A01G0175	1.0332	0.397487	0.561448	1.78764	3.08594
GH_A01G0176	0.484616	1.20893	1.89629	5.46525	22.5219
GH_A01G0177	1.2271	2.32909	2.0819	1.9157	1.4458
GH_A01G0185	0.283807	0.185134	0.176528	0.518874	0.673951
GH_A01G0191	0.0617277	0.287118	0.108679	0.56909	0.131656
GH_A01G0197	0.0278123	0.290153	0.422792	397.561	611.614
GH_A01G0203	38.9465	71.4156	112.912	85.6237	65.5927
GH_A01G0206	6.74261	7.29022	11.7146	17.0864	28.9046
GH_A01G0216	5.0167	3.70644	5.91269	17.1603	38.7853
GH_A01G0217	8.70937	22.2392	22.0866	21.8854	14.373
GH_A01G0219	0.0450618	0.0243668	0.722444	57.2403	85.0206
GH_A01G0226	0	0.102396	0.0304044	0.673008	0.293559
GH_A01G0227	5.63801	6.60559	7.45016	9.29295	13.1545
GH_A01G0232	2.25546	3.4249	3.66873	7.24787	8.98854
GH_A01G0233	0	0.164876	0.161139	1.27731	0.757749
GH_A01G0235	0.144725	9.24272	0.991487	0.216873	1.34842
GH_A01G0238	2.54026	31.2282	31.0804	10.2073	4.94194
GH_A01G0245	0	0.145616	0.297542	0	0.0648128
GH_A01G0247	6.73219	56.0927	80.9784	103.99	105.426
GH_A01G0249	0.025864	2.64322	2.84216	2.66434	2.25132
GH_A01G0254	23.1806	758.659	1222.34	1325.84	1069.47
GH_A01G0257	0.298415	0.775544	0.935248	1.66615	1.82303
GH_A01G0259	0.222194	0.244981	0.256873	0.180597	0.127076
GH_A01G0263	1.37847	4.99975	3.76471	11.0192	3.24224
GH_A01G0265	0	0	0.00183992	0.00200383	0.0438247
GH_A01G0267	5.38366	7.21266	8.54048	9.76911	11.3853
GH_A01G0279	0	0	0	0	0
GH_A01G0281	21.7627	372.618	510.153	213.812	86.9342
GH_A01G0285	2.26595	16.7693	31.5171	36.2001	25.2233
GH_A01G0291	1.21594	2.09703	2.65055	5.12641	12.1296
GH_A01G0293	0.00832112	0	1.98784	1.71615	0
GH_A01G0294	9.83342	34.102	43.8045	40.6341	34.7038
GH_A01G0295	0	0.480741	2.12082	0.316503	1.66449
GH_A01G0305	1.20028	1.90939	1.87168	2.45341	0.860568
GH_A01G0314	7.36827	11.6959	19.1939	29.8124	34.1549
GH_A01G0318	0.350155	1.80358	1.56167	1.94115	2.12656
GH_A01G0321	0.0291271	0.502966	0.240966	0.127276	0.106692
GH_A01G0326	0.123128	1.34727	2.09229	6.54615	9.99685
GH_A01G0341	0.0209493	0.0523613	0.0410082	5.88111	8.87777
GH_A01G0342	0	0.287984	0.642062	0	0.420541
GH_A01G0346	5.17431	20.5684	19.5885	4.54549	3.44526
GH_A01G0361	220.837	7820.62	10988.5	6274.76	3360.99
GH_A01G0362	5.72379	119.763	119.826	77.7201	71.1073
GH_A01G0363	74.5313	112.152	143.557	123.99	116.505
GH_A01G0364	0.820029	0.337695	0.472822	0.565209	0.516837
GH_A01G0365	1.19086	0.990035	1.07671	3.97041	2.42831
GH_A01G0366	26.9446	29.0019	37.657	51.622	34.791
GH_A01G0385	0	4.07947	2.09677	0.295502	1.53068
GH_A01G0387	0.225532	18.5679	6.65222	0.188764	0.356687
GH_A01G0388	0.846662	25.973	13.6571	0.899431	0.473529
GH_A01G0389	0.0825666	3.02499	0.469131	0.852917	0.318504
GH_A01G0392	4.03347	12.9098	11.1853	13.7473	16.1549
GH_A01G0397	0.0487065	0.141233	0.109787	0.300183	0.220822
GH_A01G0398	0.593776	0.592566	0.225244	0.306235	0.810213
GH_A01G0413	0.770395	1.20244	1.97342	2.25753	1.72439
GH_A01G0427	0	0.00393189	0.0113209	0	0
GH_A01G0434	0.00432053	0.0516373	0.0715176	0.0882542	0.117409
GH_A01G0436	0.0549451	1.79573	1.58742	0.326662	0.00800604
GH_A01G0445	0.000823367	0	0.00474892	0.116432	0.0545183
GH_A01G0449	0	0.0150266	0.0612409	0.0670928	0.0585133
GH_A01G0463	1.42724	1.18957	2.138	3.12514	8.44902
GH_A01G0466	0	25.9261	13.0447	0.482981	0.10407
GH_A01G0471	5.88282	20.2741	24.3292	25.5464	22.1952
GH_A01G0492	8.72574	21.1694	21.8491	21.5945	21.9888
GH_A01G0497	0	0.0968047	0.0585328	0.188606	0.105308
GH_A01G0506	0	0.00873789	0.0206605	0.167161	0.231572
GH_A01G0509	0.000766894	0.0124731	0.0256219	0.0153382	0.00725414
GH_A01G0511	2.23064	6.86478	9.06831	15.4258	30.7913
GH_A01G0512	0	0.0348781	0.355865	0.137825	0.148308
GH_A01G0513	0.320931	3.44196	2.22794	2.67363	4.18333
GH_A01G0522	1.16286	5.51363	6.03015	6.27333	4.71974
GH_A01G0524	0	0.724323	26.3335	27.1108	13.8119
GH_A01G0525	0.00438867	0.0286232	0.133816	0.0471436	0.0379003
GH_A01G0526	0.00591745	0.55923	15.396	17.8325	8.1461
GH_A01G0528	0	5.35622	6.19336	6.54704	7.9413
GH_A01G0529	0.0883139	0.752426	0.431148	0.375722	0.209365
GH_A01G0530	0	0	0.142031	0.241523	0.135773
GH_A01G0532	0.279273	2.39766	2.30255	2.54026	2.63474
GH_A01G0534	19.9676	339.158	359.707	164.152	128.779
GH_A01G0535	25.7055	29.4989	35.2398	33.0076	39.1109
GH_A01G0536	9.51633	2.83095	2.75969	3.62801	3.64947
GH_A01G0539	0	0.825615	0.659266	0.14746	0
GH_A01G0547	0.350542	2.326	9.63808	970.292	1140.5
GH_A01G0548	8.29471	10.1813	11.629	10.1258	7.43697
GH_A01G0555	0.0480547	0.0662904	0.0343218	0.229799	0.151927
GH_A01G0556	0	0.0286349	0.146755	0.28457	0.215655
GH_A01G0558	1.99802	1.17912	1.23421	3.90362	4.54222
GH_A01G0603	12.5329	17.4098	27.406	40.9414	30.7626
GH_A01G0605	0.232202	0.0883118	0.1691	0.683694	1.12939
GH_A01G0607	0.506879	10.3862	6.4617	3.57553	2.59916
GH_A01G0616	0	0.0102397	0	0.026281	0.000329481
GH_A01G0627	0	0.0715645	0.227022	0.05152	0.0786761
GH_A01G0628	0	0	0.0782185	0	0
GH_A01G0629	2.34264	5.86343	9.26669	10.9477	4.42519
GH_A01G0630	0.278903	1.62123	0.662402	0.468609	0.117201
GH_A01G0632	0.025459	0.67203	0.875159	0.211615	0.0559973
GH_A01G0634	10.3676	110.48	187.611	85.8203	77.04
GH_A01G0640	6.9883	152.557	283.173	840.059	919.833
GH_A01G0641	3.53166	66.1467	125.186	691.528	596.832
GH_A01G0644	0.4997	0.688106	1.17068	2.78722	5.54337
GH_A01G0645	10.7103	58.906	80.2689	89.4922	98.8502
GH_A01G0646	3.12766	19.7809	41.9846	26.1406	12.2569
GH_A01G0647	14.3919	39.5033	45.7319	44.9562	28.3165
GH_A01G0651	5.7776	10.3048	10.6348	21.0048	13.4167
GH_A01G0653	6.99456	13.5772	17.5111	13.8499	9.72003
GH_A01G0655	2.73197	10.7015	9.96169	8.67784	7.98748
GH_A01G0670	0.172069	1.809	2.4233	7.49202	5.22017
GH_A01G0671	0.0307005	0.0995863	0.157453	1.0995	0.726051
GH_A01G0679	0	0	0.00943058	0	0.016449
GH_A01G0681	0.0545615	0.0177642	0.0992493	0.0599771	0.0630516
GH_A01G0696	0.262952	0.214905	0.304736	0.320666	1.60104
GH_A01G0698	0.728338	1.92882	0.233904	2.4217	6.23026
GH_A01G0699	0.343455	0.600833	3.72541	1.18618	0.245032
GH_A01G0717	0.12849	0.622647	0.4924	12.3081	27.9116
GH_A01G0723	65.4966	125.866	110.771	83.5406	101.699
GH_A01G0742	5.83768	5.82931	8.67636	19.7633	35.9752
GH_A01G0747	0.0031281	0.181427	0.334138	1.51987	0.17731
GH_A01G0748	0.0768959	0.783252	0.807162	0.30757	0.120735
GH_A01G0750	2.43142	5.64845	8.00122	6.84999	2.16807
GH_A01G0753	0.010983	0.0123323	0.024407	0.173501	0.139861
GH_A01G0758	0.272164	0.412674	0.475371	0.605825	0.680327
GH_A01G0761	0.304857	0.262219	0.178984	0.294524	0.194616
GH_A01G0771	48.1277	17.0306	30.9894	84.9824	192.906
GH_A01G0773	13.0461	47.9813	49.0163	28.5953	22.8568
GH_A01G0775	2.24833	3.16338	3.6885	2.75236	3.34778
GH_A01G0780	4.76994	6.94899	6.41495	23.5796	40.1587
GH_A01G0787	0	0	0.141011	0.204916	0.323508
GH_A01G0793	0.0069628	0.223084	0.126933	0.43114	0.331849
GH_A01G0799	0	17.346	6.00842	4.10114	6.94727
GH_A01G0803	0	0.100163	0.660513	18.5673	64.1301
GH_A01G0805	7.18379	249.608	158.392	17.2652	14.9825
GH_A01G0821	9.74316	7.52856	12.2227	18.4023	21.9006
GH_A01G0833	4.74704	100.601	142.395	116.616	119.677
GH_A01G0835	0.687788	139.438	178.675	110.3	74.4727
GH_A01G0836	3.48847	1.88972	3.89992	5.30966	8.62779
GH_A01G0838	0.0236464	0.935696	1.78636	4.04402	2.94977
GH_A01G0839	0.320355	0.449413	1.52139	0.911894	2.57398
GH_A01G0840	10.6197	17.8911	16.8726	16.4088	13.5433
GH_A01G0841	0.920403	2.80585	2.377	1.44746	0.567328
GH_A01G0855	0	0.0758299	0.384574	0	0
GH_A01G0857	4.3809	7.75749	6.2212	13.0673	10.31
GH_A01G0858	0	0	0	0	0
GH_A01G0867	9.40406	6.51278	5.8116	6.80676	8.06415
GH_A01G0871	0.557594	1.27762	2.88764	1.89119	5.72523
GH_A01G0876	2.29846	19.6462	30.2867	38.735	18.3875
GH_A01G0890	17.9314	38.3945	68.959	64.0909	58.7459
GH_A01G0905	0.138458	14.7301	3.35681	3.47158	4.57077
GH_A01G0911	2.39908	19.1191	18.0791	3.98558	4.26951
GH_A01G0919	0	0.0122009	0.0648167	0.0511814	0.0878395
GH_A01G0924	0.157374	0.0699993	6.0923	1.5149	0.450605
GH_A01G0927	0.00314528	0.662136	1.72305	0.38426	0.0675428
GH_A01G0945	14.9269	16.6394	15.8963	16.553	16.8083
GH_A01G0948	0.00579335	0.0189442	0.0106769	0.356997	0.0844978
GH_A01G0949	0.00159717	0.268178	0.00341679	0.154566	0.120799
GH_A01G0951	0.277572	0.436419	0.731134	5.06731	12.9213
GH_A01G0955	2.81013	5.80879	3.94928	3.97154	3.9113
GH_A01G0958	1.19007	0.344801	0.444181	0.506779	0.538436
GH_A01G0968	0	0.203278	0.00848906	0.0298756	0.123069
GH_A01G0975	5.3853	39.1804	108.708	70.8373	21.7649
GH_A01G0983	37.5074	28.6661	31.4097	37.7095	32.995
GH_A01G0987	1.78925	3.87602	5.22871	3.98184	5.28498
GH_A01G0993	22.0402	44.1485	43.5068	20.601	19.6955
GH_A01G0997	20.157	155.103	166.725	125.552	59.4316
GH_A01G0998	5.77826	10.2283	23.2513	60.3899	30.9355
GH_A01G1006	11.0362	7.34847	10.8791	14.9979	18.0151
GH_A01G1016	0	0.19456	0.132161	0.483505	0.625722
GH_A01G1017	0.0322102	0.289509	0.6233	0.768166	0.156978
GH_A01G1023	25.8684	161.399	205.2	173.507	191.371
GH_A01G1024	0.11198	0.493444	0.308538	0.111799	0.163385
GH_A01G1025	0.0220405	2.48533	3.49085	3.20549	1.73083
GH_A01G1038	0	0	0	0	0
GH_A01G1041	0.678299	0.379075	0.309476	1.13867	1.5833
GH_A01G1042	1.03731	16.7204	26.398	11.9207	6.21816
GH_A01G1043	0.0474124	2.74946	1.52497	0.559699	0.131476
GH_A01G1047	0.717122	1.6128	1.82267	0.838912	0.904904
GH_A01G1052	12.7412	120.852	241.294	4193.91	3681.6
GH_A01G1059	6.65159	3.14378	3.43219	13.5885	28.6187
GH_A01G1063	13.1547	16.314	11.9723	27.1878	30.3123
GH_A01G1068	180.424	474.7	665.386	734.112	550.015
GH_A01G1078	3.43083	4.48587	4.2426	5.2622	3.87931
GH_A01G1081	2.52245	19.0918	19.5178	14.5557	8.71717
GH_A01G1083	2.79767	2.7762	3.22011	12.1284	15.8214
GH_A01G1094	0.401312	0.49647	0.84329	0.325011	0.269384
GH_A01G1097	12.2371	80.1703	58.7773	23.3935	10.2916
GH_A01G1104	2.21444	486.016	85.8495	2.52784	1.80985
GH_A01G1114	8.78517	21.0564	16.4985	14.8949	49.0068
GH_A01G1122	0.491072	0.980577	0	0.353028	0.402603
GH_A01G1126	12.4951	430.863	919.92	2661.84	1564.61
GH_A01G1129	8.46969	126.176	168.342	158.066	142.883
GH_A01G1136	13.5953	21.0186	17.1699	17.8289	16.3885
GH_A01G1141	20.5647	64.6907	101.237	137.457	94.649
GH_A01G1147	12.7782	16.7319	25.3269	37.9626	34.8686
GH_A01G1162	4.25257	36.4831	43.0544	15.6845	16.3018
GH_A01G1169	0.128213	0.591024	1.65536	0.937843	0.317463
GH_A01G1170	0	0.841445	0.504599	0.68441	1.1026
GH_A01G1173	0.131797	0.393484	0.313937	0.712281	0.461572
GH_A01G1179	0.00977067	0	0.0160388	0.0271725	0.0592567
GH_A01G1180	0.556642	97.9158	48.4507	358.554	26.7103
GH_A01G1187	25.0456	162.688	197.733	126.245	111.976
GH_A01G1197	6.52529	14.3168	18.7117	122.357	115.267
GH_A01G1201	0	0.054698	0.403597	0.952924	2.74358
GH_A01G1204	0.662595	0.726757	0.98725	4.95649	13.317
GH_A01G1210	0.62378	0.421942	0.199331	8.87712	9.1149
GH_A01G1211	1.38263	4.14414	4.30937	6.21415	3.84876
GH_A01G1230	0.185098	0.0422821	0.0576535	0.314494	2.46868
GH_A01G1235	0.291256	1.97022	2.5401	0.42585	0.348509
GH_A01G1240	0.0975947	0.998651	0.66436	0.406929	0.287447
GH_A01G1242	0.0845177	0.953741	8.73932	104.963	90.6465
GH_A01G1245	5.15344	2.69166	3.64322	5.33094	5.12244
GH_A01G1251	7.88342	20.479	21.4721	22.8873	18.6483
GH_A01G1255	0.0842	0.0549679	0.116679	0.150686	0.831252
GH_A01G1263	0.553657	4.71318	3.60952	2.04736	0.818809
GH_A01G1269	0	0.012838	0	3.84285	0.969509
GH_A01G1272	72.2235	288.245	405.874	256.208	360.505
GH_A01G1276	3.7952	21.9934	28.1124	18.7544	6.02124
GH_A01G1289	0.0129886	1.4572	1.52807	1.41526	0.94999
GH_A01G1300	3.39084	10.213	13.106	11.2379	9.9812
GH_A01G1304	14.4743	17.9058	20.6064	24.7401	21.0878
GH_A01G1310	1.44835	127.961	144.637	38.8011	17.7362
GH_A01G1335	0	0	0	41.6148	21.517
GH_A01G1336	0	0	5.51077	217.617	843.445
GH_A01G1337	15.8367	31.8621	38.8571	258.524	348.744
GH_A01G1339	0	2.71376	0	2.81535	17.7393
GH_A01G1341	5.23335	8.08173	0	99.0054	73.307
GH_A01G1342	8.05251	0	0	0	0
GH_A01G1344	14.1228	14.6451	12.818	17.085	9.36737
GH_A01G1346	5.91634	7.03315	8.75978	8.42568	8.45381
GH_A01G1347	0.0976911	17.848	15.9512	8.3676	4.70129
GH_A01G1350	0.0728349	0.0380307	0.0982481	0.0753503	0.69694
GH_A01G1354	1.63744	15.7707	28.52	32.1792	17.0463
GH_A01G1357	0.164873	0.948796	2.07911	2.65127	1.54052
GH_A01G1362	5.11469	8.93877	11.5534	11.4704	8.83539
GH_A01G1364	14.0777	26.2187	29.9135	31.8666	20.3618
GH_A01G1365	0	0.206401	0.0415553	0	0
GH_A01G1366	0.343091	0.17017	0.0860162	2.9138	4.79085
GH_A01G1368	0	0.0407397	0.0485941	0.274677	0.0790734
GH_A01G1380	0.0093178	0.142683	0.29083	0.190786	0
GH_A01G1388	0.477287	1.3561	1.56982	4.73444	3.70327
GH_A01G1400	17.1441	30.2861	31.042	27.6237	31.5332
GH_A01G1405	5.84667	4.09381	6.43001	7.1107	6.68988
GH_A01G1406	5.27507	17.1527	22.7568	28.4587	29.0512
GH_A01G1426	4.98854	29.9572	33.3305	39.1091	24.9333
GH_A01G1432	0	0	0	0	0
GH_A01G1433	0	0.132592	0.318521	0.0342483	0
GH_A01G1435	0	0.774186	1.45635	0.896984	0.517101
GH_A01G1448	13.8529	31.725	42.5023	50.7917	30.9279
GH_A01G1455	27.4532	84.7296	91.9002	105.867	76.4193
GH_A01G1467	0.251344	2.10357	1.59235	412.061	251.777
GH_A01G1473	0	0	0	0	0
GH_A01G1474	0	0	0	0	0
GH_A01G1475	0	0	0	0	0
GH_A01G1510	5.35496	7.51006	5.83673	8.05381	4.12475
GH_A01G1512	0.0292167	0.426269	0.985812	0.523851	0.441651
GH_A01G1513	0.992979	1.481	11.2891	6.70813	4.26954
GH_A01G1515	0	0.140123	0.509476	1.47428	0.796672
GH_A01G1531	4.82949	3.35516	4.84565	7.34717	10.8418
GH_A01G1546	0.212142	0.438832	0.365268	0.350967	0.526075
GH_A01G1553	1.11646	8.18178	6.86782	4.79833	0.883553
GH_A01G1554	0.106894	0.186106	0.173863	0.174977	0.731991
GH_A01G1557	1.30873	9.01642	4.26675	3.4702	2.68096
GH_A01G1574	3.709	4.83924	3.70664	4.73347	5.50354
GH_A01G1575	5.04019	5.42281	7.06053	3.88553	9.12857
GH_A01G1576	5.43895	5.23224	4.73622	9.22934	9.89542
GH_A01G1577	0	0	0.00866956	7.07626	35.665
GH_A01G1585	0	0	0.00808751	0.187172	0
GH_A01G1586	1.16636	1.45478	16.9714	19.0047	11.4792
GH_A01G1592	5.08653	11.4429	10.824	8.9446	8.24231
GH_A01G1597	23.6474	400.822	569.517	681.695	517.361
GH_A01G1598	3.33555	6.52542	9.91828	18.9237	14.7833
GH_A01G1599	6.84527	79.0035	209.404	404.894	57.7797
GH_A01G1600	0.151869	0.156389	0.840989	23.5099	44.801
GH_A01G1608	2.9685	4.24091	0	11.4488	9.33744
GH_A01G1609	6.3724	10.717	15.6335	9.35443	7.53894
GH_A01G1629	17.1366	195.316	346.31	934.693	1109.23
GH_A01G1631	0	0.0106312	0.0368427	0.0180523	0.0872183
GH_A01G1637	2.23068	31.7841	41.4097	8.95297	7.24791
GH_A01G1643	0.95362	185.771	245.199	45.9387	4.98511
GH_A01G1644	15.4384	21.8883	22.9793	29.2545	43.7062
GH_A01G1651	1.14825	15.1956	13.2437	2.10193	0.366333
GH_A01G1655	4.87603	3.71619	3.64754	8.75733	16.4653
GH_A01G1661	0.0202456	0.578292	0.688925	0.397889	0.64392
GH_A01G1669	4.3585	7.46605	6.05996	5.84807	2.9668
GH_A01G1672	1.01718	147.874	225.832	77.8212	8.57227
GH_A01G1691	0.960332	1.42494	0.949073	0.956756	0.316531
GH_A01G1693	1.11527	1.24072	0.918702	1.28879	0.77303
GH_A01G1695	0.573429	1.05923	1.00449	1.2317	3.11796
GH_A01G1708	0.431016	0.258571	2.04465	3.40345	5.19798
GH_A01G1719	4.01222	6.34578	7.16866	4.13519	4.79691
GH_A01G1721	5.14895	9.79972	14.0935	7.85828	4.4295
GH_A01G1723	20.3758	17.7506	21.3137	24.634	42.383
GH_A01G1725	6.38715	4.10061	6.06776	15.529	30.9137
GH_A01G1731	0.0887384	1.37641	1.11151	2.0192	1.52982
GH_A01G1734	0.480645	4.16167	3.14674	1.60299	2.45847
GH_A01G1737	30.9583	311.525	399.268	328.434	263.431
GH_A01G1753	1.00825	1.94393	0	3.70606	0
GH_A01G1757	21.9058	149.685	144.679	96.614	96.1737
GH_A01G1760	0.525622	1.0368	1.11296	0.747664	0
GH_A01G1775	4.95343	7.21806	13.3306	14.3535	13.7976
GH_A01G1782	11.9024	49.9176	50.3142	46.4559	44.2296
GH_A01G1789	1.26276	0.504245	0.510335	0.594375	0.851251
GH_A01G1790	5.40957	25.7564	22.9492	14.1438	11.3157
GH_A01G1796	0.0401136	98.5806	31.5417	3.97158	0.683077
GH_A01G1797	0.0239294	88.2927	33.1056	2.69679	0.706965
GH_A01G1799	76.1851	147.127	176.782	116.182	69.5252
GH_A01G1802	1.99191	1.96262	2.28387	55.1229	35.9926
GH_A01G1815	0.404818	214.943	196.755	46.7317	18.0009
GH_A01G1817	0	0	0.727094	0.355795	0.0573876
GH_A01G1825	0.0302343	15.2888	14.3097	10.3742	6.53297
GH_A01G1826	10.6853	26.159	29.2873	30.4052	23.6037
GH_A01G1828	0	0.395366	0.308135	0.283416	0.124137
GH_A01G1833	1.55002	4.16377	6.77473	6.12236	5.28295
GH_A01G1836	1.5618	1.65657	1.16312	1.81879	2.28193
GH_A01G1838	0.0884195	0.16543	0.384112	0.540969	0.361645
GH_A01G1839	9.8264	7.30568	8.1439	9.63503	8.96977
GH_A01G1873	0.21186	0.470662	1.11436	19.3472	29.7532
GH_A01G1878	0.0179139	0	0.03537	0.0392537	0.059878
GH_A01G1881	2.40837	3.73905	3.82589	2.7391	2.42141
GH_A01G1893	0	2.49364	3.64874	0	3.75729
GH_A01G1894	8.1589	4.79842	6.27061	14.2726	17.8456
GH_A01G1896	1.54918	1.37526	1.22424	2.82683	10.9609
GH_A01G1918	1.19451	2.3984	2.08983	0.936492	1.27617
GH_A01G1922	0	0.233485	0.209912	0.157676	0
GH_A01G1930	0	0.0725198	0	0	0.0701834
GH_A01G1938	0.010422	0.0422095	0.24974	0.347724	0.347557
GH_A01G1942	1.23246	3.47585	3.12255	17.0255	17.3528
GH_A01G1947	4.89338	196.77	149.741	157.049	56.2666
GH_A01G1952	0.774192	1.18843	1.01083	0.831828	1.08653
GH_A01G1966	3.41258	5.92726	13.5212	14.6885	16.7016
GH_A01G1968	0.170553	0.573767	0.96768	0.499478	0.375627
GH_A01G1973	0.320681	1.08364	0.510286	0.891785	3.97693
GH_A01G1986	0.168098	0.318108	0.142232	0.950308	0.881162
GH_A01G1992	0.266709	1.50978	10.5746	5.66006	2.40344
GH_A01G1999	0.080677	0.0932618	0.064152	0.259854	0.564235
GH_A01G2002	0	0	0.109015	0.269171	0.451268
GH_A01G2004	0	1.13516	1.12494	0	0
GH_A01G2005	1.5428	5.13349	6.39239	6.81485	5.59663
GH_A01G2011	0.655548	0.933611	0.230352	0.930364	2.85966
GH_A01G2012	18.4662	1080.23	1099.12	416.115	102.332
GH_A01G2016	2.1733	6.34197	6.08791	9.98439	5.1924
GH_A01G2020	0.00520308	0.0469802	0.11035	0.113945	0.0139273
GH_A01G2022	3.82602	5.65461	4.29276	5.61183	5.27698
GH_A01G2027	0.0265739	0.408537	1.00212	1.86814	2.04338
GH_A01G2028	0.242645	39.0352	91.0924	752.622	759.313
GH_A01G2033	19.8041	102.737	208.441	190.428	163.839
GH_A01G2038	0.874815	0.0592557	0.19444	0.510962	7.97064
GH_A01G2039	0	0.0238121	0.0852007	0.0269053	0.0261458
GH_A01G2051	10.3448	18.4569	23.6439	18.396	26.0997
GH_A01G2052	3.87876	32.8724	46.9581	47.1444	38.6841
GH_A01G2053	4.33306	5.80822	6.22327	6.26895	4.52481
GH_A01G2058	13.0402	118.437	182.725	998.909	2091.22
GH_A01G2070	0	0.046966	0.074934	0.0133929	0
GH_A01G2082	16.6019	40.8462	39.8993	82.9111	68.8618
GH_A01G2085	0.0397967	0.0512406	0.0130462	0.201658	0.148138
GH_A01G2089	6.40229	27.6695	48.8731	78.7227	184.213
GH_A01G2103	10.8868	41.2204	33.721	45.4013	24.5128
GH_A01G2104	15.0042	46.5131	44.5944	41.4095	48.5584
GH_A01G2108	0.0193964	0.400276	0.124469	0.163222	0.134022
GH_A01G2112	8.99155	24.8554	25.7272	10.5465	3.9445
GH_A01G2113	0.284049	62.7974	93.0657	107.521	68.2085
GH_A01G2118	4.38488	38.2261	44.4949	71.9878	50.5605
GH_A01G2119	0	0.381268	1.11994	0.153813	0.0627669
GH_A01G2126	32.8591	85.8644	128.503	183.441	294.852
GH_A01G2132	0.89766	9.07065	3.03096	4.23129	7.65961
GH_A01G2133	4.9176	31.1777	38.5019	35.6021	19.5116
GH_A01G2140	11.1659	79.7886	95.0039	76.0775	51.1098
GH_A01G2143	0	0	0.0363886	5.38152	23.0524
GH_A01G2144	7.77555	28.5981	34.4721	43.4799	33.8703
GH_A01G2155	21.7585	146.518	149.177	90.0098	88.1806
GH_A01G2171	0.0446651	0.0157544	0.11729	0.322172	0.537286
GH_A01G2172	0.442042	1.44834	4.54133	3.69159	4.22512
GH_A01G2173	68.5522	210.948	500.524	745.732	491.572
GH_A01G2181	0.717519	2.34668	2.04851	5.23853	7.58856
GH_A01G2182	0.0145079	0.256878	0.0189777	0.180703	0.170904
GH_A01G2183	8.92714e-05	0	0.000245732	0.001789	0.000927139
GH_A01G2185	0.908968	1.6655	0.820218	1.18063	1.37018
GH_A01G2186	3.13583	8.34594	22.5133	27.9562	34.1012
GH_A01G2196	5.31268	49.471	99.845	133.729	178.979
GH_A01G2198	1.05117	2.04181	1.87801	1.60639	6.02895
GH_A01G2200	4.03211	6.3345	6.20729	3.83966	5.13096
GH_A01G2202	2.9259	8.9474	6.07708	0.875569	1.37564
GH_A01G2204	57.8611	309.177	431.504	462.176	387.369
GH_A01G2205	3.27089	130.675	228.925	265.314	181.837
GH_A01G2210	2.68857	5.67003	5.60684	4.72273	3.94283
GH_A01G2212	0.104368	0.0533007	0.278232	0.0716332	0.638927
GH_A01G2225	4.26153	25.5418	32.5952	92.7858	54.0213
GH_A01G2228	0.0312983	4.11154	2.15461	0.418694	0.123709
GH_A01G2239	0	0	0.576878	0	0
GH_A01G2240	12.7009	30.7899	40.9044	36.9026	36.8812
GH_A01G2251	14.5425	20.4752	10.8479	9.56641	8.02475
GH_A01G2258	2.70912	0.807749	0.833635	0.675302	0.300583
GH_A01G2259	25.5267	222.692	219.853	61.8478	15.9424
GH_A01G2288	1.11889	1.34853	1.18172	1.6558	1.63185
GH_A01G2294	0.0225863	0.252469	0.100731	0.22653	0.40206
GH_A01G2295	158.011	2630.99	3479.29	1050.38	293.282
GH_A01G2318	0.0877436	1.15778	0.882475	0.468302	0.281068
GH_A01G2320	0.535381	72.3328	64.7596	14.69	13.3914
GH_A01G2328	6.59959	7.30481	7.6009	9.37506	17.6932
GH_A01G2329	19.5143	147.594	204.249	222.784	176.695
GH_A01G2330	1.21931	440.855	513.762	100.531	29.325
GH_A01G2340	1.56664	0.473148	0.345623	1.80543	1.21956
GH_A01G2349	0.0532614	0.12788	0.412404	1.16358	2.28516
GH_A01G2360	0.00447027	0	0	0.915529	1.40852
GH_A01G2363	3.84427	8.0279	4.93046	20.6987	15.8263
GH_A01G2365	0.0814909	1.5238	0.474765	3.62427	3.84504
GH_A01G2367	29.5376	63.6237	48.0988	40.5086	31.1183
GH_A01G2371	5.38219	3.97294	4.75305	5.9889	5.67175
GH_A01G2373	0	6.17017	0.935732	7.45753	0.892229
GH_A01G2374	86.6581	279.338	447.972	806.007	802.618
GH_A01G2377	21.899	54.6392	64.8994	78.5201	69.5331
GH_A01G2378	0.352503	1.01513	1.40993	4.08633	6.51697
GH_A01G2389	0.0969339	1.65148	0.294553	1.50576	2.133
GH_A01G2395	0.0925949	3.2142	4.02802	5.39684	4.06276
GH_A01G2399	18.9837	8.78854	9.73491	18.8271	35.1981
GH_A01G2403	103.438	7171.71	9830.76	6554.33	4831.03
GH_A01G2405	1.83908	174.619	146.664	68.7761	27.9555
GH_A01G2406	4.67023	64.3079	33.6814	25.2238	6.11331
GH_A01G2412	0.570077	1.46716	1.92844	2.42033	3.02503
GH_A01G2422	0.154857	0.418226	0.534345	1.00846	2.14186
GH_A01G2423	0.0192891	0.175523	0.318693	0.311868	0
GH_A01G2429	0	0.0562709	0.389161	0	0
GH_A01G2441	0	0	0	16.172	1.38136
GH_A01G2450	3.454	9.77142	12.8791	19.3367	9.61102
GH_A01G2453	0.00806463	0.243909	0.431032	0.147713	0
GH_A01G2460	9.7603	21.2467	23.0722	16.0243	16.1576
GH_A01G2468	8.82701	8.33399	8.49342	7.91337	6.50336
GH_A01G2473	3.88922	40.5875	63.9357	39.9668	52.4503
GH_A01G2488	19.1422	84.5486	106.009	323.352	273.408
GH_A01G2491	1.5633	26.6884	44.568	32.0303	27.6405
GH_A01G2494	0.538783	0.51344	0.367107	0.451513	1.44024
GH_A01G2496	0.256621	1.38949	2.35238	5.55192	1.34045
GH_A01G2500	39.415	39.6196	52.0821	103.664	114.469
GH_A02G0012	0.502165	2.6409	1.00293	0.16115	0.334383
GH_A02G0014	0.98773	3.44343	4.38521	5.36491	6.57984
GH_A02G0020	20.6403	67.6144	105.826	114.979	116.654
GH_A02G0039	0.035606	0.0516645	0.158506	0.478488	0.443862
GH_A02G0045	1.25437	1.27648	1.42957	5.50631	7.41696
GH_A02G0046	0.915011	0.627102	0.545982	1.88981	4.33038
GH_A02G0047	0.00726109	0.0155925	0	0.128366	0.364947
GH_A02G0053	0.115043	4.20406	0.791496	0.0542771	0.46542
GH_A02G0059	0.0067914	41.9095	111.494	57.116	7.44398
GH_A02G0068	0.096548	0.321488	0.37802	1.05418	2.38392
GH_A02G0070	7.94514	5.57139	5.30656	11.6116	21.4479
GH_A02G0078	1.76424	0.942427	0.646777	0.85899	0.893572
GH_A02G0088	3.84046	10.4698	19.6347	15.8793	20.3761
GH_A02G0089	2.77974	6.74681	8.6921	7.68893	3.64682
GH_A02G0099	0	0.000711357	0	0.042496	0.0794264
GH_A02G0100	0.761839	11.6118	17.323	298.169	221.956
GH_A02G0113	0.141542	0.112131	0.123576	0.338893	0.246584
GH_A02G0116	0.697874	2.95081	3.85614	3.68981	2.13501
GH_A02G0117	9.63672	24.5808	33.4585	36.5752	31.6678
GH_A02G0121	10.6767	40.1108	31.2012	25.9315	24.3431
GH_A02G0123	8.2387	6.65869	6.72168	13.5855	15.0766
GH_A02G0133	9.46452	27.6739	39.2074	26.4306	33.4753
GH_A02G0137	0	0.773462	1.30653	76.8009	41.8458
GH_A02G0138	8.53488	16.5222	17.5832	17.2241	6.42542
GH_A02G0146	2.95721	7.14301	4.95267	2.64888	2.10635
GH_A02G0148	13.3355	46.6439	64.5463	108.968	82.6159
GH_A02G0152	0.0649247	1.28906	0.279259	0.508446	0.137148
GH_A02G0154	9.39223	34.0369	74.2727	58.5745	49.3467
GH_A02G0160	0	0	0.0447699	0.0788271	0.231591
GH_A02G0175	0.013276	0.0735222	0.0438779	0.00354351	0.0157766
GH_A02G0178	2.97008	42.04	45.0125	19.5623	11.1311
GH_A02G0179	0	0.00241315	0	0	0.00271721
GH_A02G0203	0.426993	1.08246	1.62645	14.0607	185.986
GH_A02G0212	47.5289	131.772	105.172	34.3835	31.6122
GH_A02G0217	0.00726185	1.66658	1.33286	1.87256	1.22038
GH_A02G0218	0.0438182	0.0567419	0.0409261	0.348361	0.340045
GH_A02G0220	0.154494	0.12084	0.322555	1.54737	1.46219
GH_A02G0229	0	6.63316	5.41816	1.02571	0.186073
GH_A02G0234	7.86134	44.4804	46.731	21.3486	12.048
GH_A02G0238	14.2031	79.3908	70.1946	48.644	47.9915
GH_A02G0245	0.009483	1.81055	0.895123	0.187715	0.594979
GH_A02G0248	0.0747046	0.922034	1.58018	41.4361	17.74
GH_A02G0249	0.036622	0.178811	0.0776796	0.31953	0.174647
GH_A02G0257	0.288022	1.10011	1.42249	0.929579	0.489105
GH_A02G0268	0.881024	0.47278	2.45241	0	0.85356
GH_A02G0294	0.17344	4.45577	2.222	1.75443	3.31524
GH_A02G0295	0.349784	2.5782	1.96024	2.49057	3.67517
GH_A02G0303	0.00821074	0	0.103939	0.0863326	0.0679918
GH_A02G0304	0.00697499	0.0656764	0.12096	0.11016	0.129291
GH_A02G0312	3.51604	3.86088	8.86712	15.0352	16.4768
GH_A02G0313	19.3643	77.7536	108.481	60.9576	46.542
GH_A02G0314	1.37276	24.737	25.7667	5.46625	2.09124
GH_A02G0325	1.07339	23.5401	118.949	219.91	153.012
GH_A02G0327	2.29217	68.6342	23.8278	17.412	19.3717
GH_A02G0332	3.76295	22.7121	20.2681	21.2898	33.9185
GH_A02G0338	2.19847	3.42601	2.97675	2.2296	2.00062
GH_A02G0345	0.608432	6.63175	6.8256	24.0637	17.4226
GH_A02G0348	0.187311	28.3472	330.247	4964.73	8811.62
GH_A02G0349	1.08537	88.6801	72.6217	364.596	505.866
GH_A02G0350	0.458856	67.4013	587.79	3555.79	3701.44
GH_A02G0351	9.62285	16.0576	17.9097	29.5208	27.4827
GH_A02G0353	0.901855	0.336013	0.55446	3.32769	7.19682
GH_A02G0361	43.2108	199.823	231.461	261.058	119.744
GH_A02G0366	0.145334	1.11072	0.827957	0.449704	0.282227
GH_A02G0381	0	0	0	0.193958	0.0844557
GH_A02G0389	14.885	24.676	59.7948	51.3846	65.019
GH_A02G0390	0	0	0	0.128102	0.179496
GH_A02G0392	1.83594	6.91677	5.05687	0.340035	0.715121
GH_A02G0394	0.671423	11.4231	10.1594	3.85004	2.58654
GH_A02G0396	0.6572	0.956102	0.884877	0.675975	2.84134
GH_A02G0397	0.0137904	0.0318926	0.0457181	0.186394	0.452202
GH_A02G0409	0.0735441	0.632295	0.624184	1.5112	1.57944
GH_A02G0410	5.90379	0	0	8790.96	4057.61
GH_A02G0414	4.69105	30.8057	51.6621	117.652	233.272
GH_A02G0428	42.6682	152.275	185.824	255.392	185.128
GH_A02G0431	0.0244301	0.633096	1.11975	2.30963	10.8656
GH_A02G0434	0.036959	0.0980363	0.155557	0.485849	0.588468
GH_A02G0439	1.17058	4.09607	7.75266	15.0836	30.6722
GH_A02G0440	0.00187215	0.00358761	0.00866679	0.0272784	0.0216944
GH_A02G0464	9.98554	13.2824	18.3262	9.15581	25.9625
GH_A02G0466	184.089	93.5177	286.714	206.655	152.03
GH_A02G0472	2.73454	26.5085	26.9386	19.9558	14.679
GH_A02G0484	0.444705	0.299921	0.326064	0.722989	1.8389
GH_A02G0486	0.1595	16.3297	200.388	3201.6	5773.13
GH_A02G0488	0.116147	19.1426	29.1267	61.2938	64.7953
GH_A02G0504	0.0284293	0.181118	0.31675	0.333933	0.150266
GH_A02G0508	5.27531	757.089	789.942	221.406	135.685
GH_A02G0509	0.243725	1.65417	2.28831	1.06495	1.1504
GH_A02G0513	3.45154	7.91475	6.84971	7.78333	4.40057
GH_A02G0517	0.25406	6.83138	5.95764	10.1194	20.4367
GH_A02G0526	0.141089	2.05578	1.82301	1.29568	0.84481
GH_A02G0527	0.282559	0.455926	0.72218	52.8399	108.79
GH_A02G0528	0.07507	0.241416	0.420507	0.736128	6.39697
GH_A02G0532	0	0	0.422998	0.481699	0.271039
GH_A02G0535	0	0.287515	0.0926752	0.329972	0
GH_A02G0536	0	7.76887	5.40704	2.31226	1.30062
GH_A02G0587	0.146431	5.48882	8.16546	9.43298	4.75705
GH_A02G0588	1.38569	0	0.665611	2.00055	2.34401
GH_A02G0595	6.61891	6.95946	8.44598	6.93247	6.32719
GH_A02G0604	4.43986	62.8868	64.9132	106.781	28.768
GH_A02G0620	4.68459	9.26718	13.6879	14.9741	10.4279
GH_A02G0633	1.00379	16.3782	23.2045	14.147	3.71496
GH_A02G0635	0	0.969211	1.2511	0.0977309	0
GH_A02G0642	0	0	3.68947	6.54179	0
GH_A02G0644	2.2537	1.31966	1.04754	1.6496	0.852251
GH_A02G0646	0.00291498	1.00119	1.67234	2.00887	2.41395
GH_A02G0659	9.54688	8.19913	5.94449	19.3531	33.3599
GH_A02G0662	0.893281	0.769524	0.936283	2.96906	2.04634
GH_A02G0684	6.22504	17.2248	10.9121	18.8542	14.821
GH_A02G0691	26.2551	52.0625	77.7661	62.3107	53.4653
GH_A02G0692	10.3298	13.2257	17.9102	28.6787	18.7821
GH_A02G0696	0	0.0282563	0	0.101143	0.301301
GH_A02G0699	7.10284	55.5062	56.7766	123.388	453.045
GH_A02G0701	2.37443	16.2632	20.5117	530.092	884.585
GH_A02G0708	1.35983	0.194705	0.334743	10.9926	8.64028
GH_A02G0712	0.232432	0.100708	0.0831105	1.25151	0.996236
GH_A02G0713	0.101884	0.0895419	0.131619	0.180307	0.426577
GH_A02G0718	5.27861	4.35815	34.9896	547.239	209.629
GH_A02G0719	0	0	3.95987	15.3072	10.0642
GH_A02G0720	0	0	0	0	0.155635
GH_A02G0730	0.010546	0.499363	0.310486	0.418056	0.126164
GH_A02G0731	0.277333	2.94473	1.42599	4.36391	0.283664
GH_A02G0732	0.688323	7.75041	3.43428	7.40359	0.416963
GH_A02G0733	0.128614	0.262327	0.0658681	0.456889	0.0392085
GH_A02G0734	0.0155982	0.129157	0.218851	0.479921	0.271535
GH_A02G0737	0.34581	0.761151	0.680902	2.12034	3.10384
GH_A02G0747	3.68044	3.1491	4.56497	8.86062	27.7987
GH_A02G0749	1.2687	1.85047	1.62088	4.40615	8.63522
GH_A02G0766	0	0.0788456	0.142055	0	0.118229
GH_A02G0778	1.72895	1.56959	1.39075	0.668395	0.773863
GH_A02G0783	36.139	187.817	259.29	232.675	167.281
GH_A02G0785	3.6387	7.43593	2.68634	3.81818	4.28243
GH_A02G0790	7.15905	17.4934	18.163	20.974	16.4028
GH_A02G0796	15.6284	95.1035	123.688	53.772	26.3087
GH_A02G0800	2.47872	8.63609	10.0051	23.6697	30.6024
GH_A02G0803	0.318135	0.89929	0.845793	0.300446	0.56245
GH_A02G0809	0.0802423	0.154628	0.511491	0.534267	1.05601
GH_A02G0818	1.87844	3.12198	2.44692	4.87055	6.12905
GH_A02G0820	0.0673265	0	0.0257187	4.52101	4.71617
GH_A02G0821	0.144348	0.125143	0.0895801	0.82022	0.798823
GH_A02G0838	0.699267	2.9695	15.45	11.9385	8.22025
GH_A02G0840	1.86579	1.62483	2.50063	29.1623	14.4399
GH_A02G0847	10.5836	7.49887	9.61433	31.7515	25.7586
GH_A02G0850	0.00845124	0.325269	0.38197	2.81578	3.44926
GH_A02G0854	0.267003	0.0890387	0.982831	0.517707	1.99805
GH_A02G0858	8.80503	11.6019	9.01984	8.56634	6.73453
GH_A02G0862	0.00786813	0.345756	0.112194	0.304132	0.448829
GH_A02G0863	0.0200653	0.0242452	0.123623	0.253482	0.871298
GH_A02G0872	0	0.184199	0.0905781	0.0144728	0.025646
GH_A02G0875	2.10836	0.461988	0.375513	0.577854	0.791745
GH_A02G0879	2.14346	32.0531	68.6736	115.529	108.264
GH_A02G0888	0.0440628	0.970564	1.05483	1.19276	1.87338
GH_A02G0893	1.31656	81.6263	127.054	32.1694	8.17855
GH_A02G0898	2.88928	5.05261	3.02279	5.16625	9.1463
GH_A02G0902	0.151017	0.0772184	0.514332	0.72413	0.812787
GH_A02G0903	17.6431	48.8902	54.3227	63.5467	68.2442
GH_A02G0909	7.68489	24.6033	23.2031	21.21	18.6278
GH_A02G0930	1.04897	0.892914	1.47903	1.65184	2.527
GH_A02G0932	9.26571	8.18447	7.8156	6.56583	8.36843
GH_A02G0942	1.95025	16.2738	18.3915	159.72	342.364
GH_A02G0944	1.09994	2.72548	3.99197	3.62316	4.71408
GH_A02G0946	0.316717	0.542844	1.08095	0.501463	0.656823
GH_A02G0948	7.91798	6.86734	6.56017	7.67601	6.56501
GH_A02G0951	0.172754	0.317484	0.297483	0.226083	0.346688
GH_A02G0953	4.0425	10.1078	10.6453	21.8981	12.7913
GH_A02G0958	28.0828	48.5939	74.2723	57.0892	48.0982
GH_A02G0974	11.7024	25.3306	24.2451	30.2112	30.858
GH_A02G0975	0.684014	24.5167	16.8114	22.4184	10.397
GH_A02G1009	29.8958	345.447	274.511	131.345	71.4765
GH_A02G1036	0.836139	1.34138	1.52045	1.12199	0.747037
GH_A02G1038	0	0.21406	0.557967	3.11382	2.09824
GH_A02G1045	5.21663	21.2128	35.492	12.7384	10.118
GH_A02G1046	4.56603	18.5576	18.9672	17.7123	6.40654
GH_A02G1049	10.0973	10.6936	12.317	10.8802	10.5709
GH_A02G1055	0.162431	0.144226	2.35796	8.37586	1.34832
GH_A02G1056	1.22673	4.41846	4.30465	2.39307	3.17645
GH_A02G1058	4.84958	26.4594	20.613	18.4393	13.8492
GH_A02G1062	0.357209	0.930927	0.922764	3.40406	7.35295
GH_A02G1067	20.5846	43.7415	52.9268	87.3621	45.8512
GH_A02G1088	0	0	0.00850863	0.0340033	0.0934906
GH_A02G1094	0.07296	4.25216	3.75937	6.73661	6.28578
GH_A02G1096	0.0285207	14.9202	36.5054	64.9034	38.131
GH_A02G1099	0.490474	0	0	6.81933	3.07391
GH_A02G1105	0.0472133	0.0138956	0.143657	0.125577	0.121269
GH_A02G1114	0.225452	0	0	11.1945	4.30701
GH_A02G1119	0.046003	1.66231	1.2516	2.35305	0.298392
GH_A02G1129	19.8201	41.2548	58.5037	76.5223	36.3327
GH_A02G1130	4.80693	9.11139	9.85202	7.72833	6.19851
GH_A02G1134	0.271385	0.599679	0	15.8736	9.9816
GH_A02G1135	1.2721	2.4946	2.3238	2.30336	3.80367
GH_A02G1136	5.16117	174.988	228.909	102.871	32.4973
GH_A02G1151	0.00726569	0	0	0.0304319	0.262673
GH_A02G1156	2.18591	1.83253	2.88096	6.62477	16.9141
GH_A02G1157	0	0	0	1.32488	0
GH_A02G1158	0.00169371	0	0.00517867	0.206477	0.0760484
GH_A02G1160	0.155834	2.57255	5.58786	209.251	371.449
GH_A02G1165	9.64903	53.0949	36.0736	22.908	28.1703
GH_A02G1172	2.77542	184.29	314.905	525.934	473.012
GH_A02G1173	1.1556	2.61173	3.59105	7.71651	10.6279
GH_A02G1174	0.0593568	0.0712079	0.622367	14.5091	5.55621
GH_A02G1178	0.178536	2.72013	13.1124	5.00437	3.68468
GH_A02G1184	23.6217	37.0152	40.4201	35.8634	30.6224
GH_A02G1192	7.63448	12.0041	19.3243	18.1719	21.4883
GH_A02G1289	6.43083	6.75903	10.6612	8.25983	11.4625
GH_A02G1285	0.846027	1.11711	1.39088	0.604172	0.700583
GH_A02G1240	0	0	0.160178	0.151724	0
GH_A02G1237	0	0.0364853	0.609921	0.265112	0.172651
GH_A02G1236	0.0125639	0.243375	0.0907841	0.157087	0.0670788
GH_A02G1234	12.3927	22.8372	29.2655	35.3663	35.7988
GH_A02G1231	0.11172	3.52729	1.32355	1.02441	0.129363
GH_A02G1226	6.55231	10.2442	21.9623	73.8674	72.8015
GH_A02G1223	5.28964	3.31976	3.99225	7.05882	7.14409
GH_A02G1222	0.0190854	0.0864903	0.186216	0.764012	0.434965
GH_A02G1221	0.636414	2.28597	1.01208	1.24875	0.862084
GH_A02G1214	0.42399	27.9482	47.1634	28.5476	17.213
GH_A02G1205	0.0231604	0.169768	0.247135	0.266107	0.146906
GH_A02G1204	3.07937	9.91996	17.7329	12.3096	12.7924
GH_A02G1201	1.33409	0.0800471	0.0263106	1.32826	0.403543
GH_A02G1199	0.0535124	2.46384	2.22448	0.266721	0.00477443
GH_A02G1198	0.0301296	0.273462	0.251429	0.934596	0.643209
GH_A02G1196	0.0972394	0.181969	0.106286	0.5534	0.605352
GH_A02G1300	0	0.0123724	0.00291143	0	0
GH_A02G1301	0	0	0.256374	0	0
GH_A02G1322	13.4767	107.026	121.054	152.067	100.551
GH_A02G1334	0.200359	3.48857	4.50887	0.749011	0.448308
GH_A02G1352	1.21423	4.84218	2.61727	2.84611	2.3504
GH_A02G1354	1.44696	4.30896	2.36841	4.22874	3.66302
GH_A02G1357	5.75113	13.4586	18.8411	13.1427	12.8274
GH_A02G1360	16.2978	31.7103	32.4462	19.736	20.6039
GH_A02G1375	15.7526	15.1688	16.7836	18.5837	22.9279
GH_A02G1376	0.185588	0.181267	0.194696	0.305614	0.340312
GH_A02G1378	2.88913	109.044	170.57	129.117	88.6448
GH_A02G1381	9.57141	12.2658	14.1845	17.7867	13.3255
GH_A02G1388	0.00760673	0.0739592	0.0551253	0.113106	0.0202482
GH_A02G1391	0.062868	31.4562	47.9262	64.5812	87.805
GH_A02G1392	0	0.389825	0	1.47192	1.5326
GH_A02G1400	0.315488	0.515648	0.492354	0.465087	0.998528
GH_A02G1403	0.264793	0.182625	0.277232	0.815659	2.36797
GH_A02G1411	0.416124	0.448814	0.374697	1.26605	3.25967
GH_A02G1415	2.90954	16.2901	15.1411	17.2722	11.4881
GH_A02G1425	0.1499	5.74166	8.60999	16.4132	12.583
GH_A02G1426	0.0140683	0.10338	0.14313	0.18397	0.236786
GH_A02G1435	4.20146	20.3705	24.8754	15.7249	18.8846
GH_A02G1452	4.62374	23.4696	23.5022	34.5321	15.9326
GH_A02G1470	0.236649	3.57826	3.36841	0.747501	0.707082
GH_A02G1473	0	0	0.0773417	0	0
GH_A02G1489	0.636362	18.0811	29.3009	235.278	280.911
GH_A02G1495	1.2766	672.878	997.222	325.376	29.8433
GH_A02G1500	8.59427	7.53644	6.43695	6.58761	5.91694
GH_A02G1509	11.8264	13.9739	20.4279	20.5697	14.3829
GH_A02G1518	21.4452	209.484	371.911	315.253	136.472
GH_A02G1520	0.0645063	0.0351942	0.0321	0.0508161	0.038931
GH_A02G1525	0	3.09244	0	1.24125	1.57039
GH_A02G1535	10.3387	28.8276	31.346	32.8025	20.0481
GH_A02G1543	0.0527379	1.14861	1.05727	0.730431	0.784977
GH_A02G1544	1.43211	2.62191	3.74287	10.8172	18.6471
GH_A02G1563	0.0318065	2.48334	3.58188	3.13616	2.0058
GH_A02G1569	2.43371	5.39218	8.74702	5.09878	7.87662
GH_A02G1583	5.50628	156.571	182.632	186.95	233.469
GH_A02G1592	0.349167	0.766193	0.181304	0.636272	1.03152
GH_A02G1593	0.114269	0.979643	0.773729	1.44247	0.0935472
GH_A02G1594	0.312431	3.28202	2.40269	3.74933	0.276195
GH_A02G1598	3.72704	53.7389	55.0976	63.9264	76.7927
GH_A02G1608	1.391	0.742056	0.527829	0.616998	0.983852
GH_A02G1649	0.0175189	0.154622	0.103298	0.282879	0
GH_A02G1653	6.11819	13.2315	18.8609	13.0655	17.1949
GH_A02G1655	0.0326702	0.168681	0.587367	0	0
GH_A02G1660	3.65793	15.8063	27.2229	66.6031	68.8886
GH_A02G1666	3.15565	17.6898	45.1778	148.911	55.3051
GH_A02G1669	0.00507617	0.213825	0.301357	0	0
GH_A02G1671	1.36093	3.01795	3.14433	3.81804	1.0154
GH_A02G1687	0.446726	0.146558	1.67687	1.25646	0.404892
GH_A02G1691	13.3694	19.9014	62.9785	50.5964	18.8936
GH_A02G1706	23.0518	57.2686	48.1536	60.1595	53.4228
GH_A02G1708	0.716514	0.342993	0.684614	0.998478	0.651585
GH_A02G1712	0.178319	0.0920375	0.10484	0.524912	1.00074
GH_A02G1716	0	0.0235601	0	0	0
GH_A02G1728	16.3008	27.3286	31.924	40.4628	36.8961
GH_A02G1734	0	4.67481	1.11879	0.26001	0.517907
GH_A02G1740	0.170257	0.0379277	0.183184	1.95761	6.64847
GH_A02G1742	12.1758	39.7104	36.832	21.6565	29.0214
GH_A02G1743	35.3353	63.6398	43.9694	50.176	27.8569
GH_A02G1746	0.607197	0.887537	1.80353	7.62068	5.5154
GH_A02G1754	7.29761	46.6656	47.6592	39.9419	21.0264
GH_A02G1758	1.36716	5.13379	2.25102	1.70864	5.04567
GH_A02G1761	0	0	0	0	0
GH_A02G1763	17.8877	38.9475	66.2896	69.9304	56.5533
GH_A02G1767	11.7925	71.5187	115.261	130.675	97.6063
GH_A02G1770	13.7037	303.121	212.361	72.195	28.569
GH_A02G1771	0.0811891	44.6202	76.5401	8.32893	0.499783
GH_A02G1772	4.95727	36.1135	38.2985	47.6788	42.9082
GH_A02G1773	8.63718	22.9764	37.0767	9.44737	2.53254
GH_A02G1779	2.66145	27.2722	46.1098	23.4595	24.5552
GH_A02G1780	0.616668	3.21899	1.31599	2.29713	0.246029
GH_A02G1782	0.00853417	0.076771	0.198679	0.257828	0.893504
GH_A02G1788	1.85537	2.97237	3.34809	4.94716	4.47885
GH_A02G1799	0.827831	1.17373	1.35765	0.860814	1.40734
GH_A02G1803	6.42805	17.8675	17.2339	9.80749	9.07985
GH_A02G1811	7.56907	155.552	187.81	22.7646	6.04738
GH_A02G1812	3.6905	11.769	9.8666	8.52936	6.03677
GH_A02G1815	0.00455383	0.0342427	0.0341113	0.10379	0.100832
GH_A02G1818	0.158753	3.55758	3.41293	1.77174	1.61417
GH_A02G1819	0.00861963	0.205866	0.233697	1.18641	0.776015
GH_A02G1822	0.390874	1.56418	1.46461	2.89215	6.26526
GH_A02G1836	0.0343797	0	0	0.900442	0.781149
GH_A02G1851	1.51133	1.65757	1.19272	4.96617	7.00347
GH_A02G1865	6.15102	7.6006	14.9369	27.1762	15.1191
GH_A02G1880	0.277558	0.817343	1.56654	10.9963	19.9258
GH_A02G1883	21.8101	30.0023	35.0405	28.1701	43.8313
GH_A02G1905	0.622524	0.52914	0.561209	1.20919	2.68946
GH_A02G1915	7.44676	59.9763	96.5791	43.9666	32.7508
GH_A02G1927	3.30746	1.65509	1.43814	4.01004	5.63349
GH_A02G1933	17.0976	120.333	151.71	129.592	98.4192
GH_A02G1934	19.4411	31.7432	30.1423	35.3035	21.0739
GH_A02G1935	19.6796	38.6268	35.4627	48.4832	37.4497
GH_A02G1936	4.42349	5.55095	5.42687	9.76894	9.44812
GH_A02G1942	2.70114	4.46788	5.47113	4.93617	2.57683
GH_A02G1947	1.95582	6.65284	9.1634	7.60884	6.7811
GH_A02G1951	5.41082	8.35508	9.92303	10.1138	14.1267
GH_A02G1952	17.6911	165.026	165.57	357.746	181.617
GH_A02G1959	0.111673	0.108162	0.181294	0.822298	1.13935
GH_A02G1966	6.68273	0	0	2.16856	5.47827
GH_A02G1969	0.372026	11.3324	17.7825	2.58261	3.86439
GH_A02G1970	0.0122202	0.202363	4.51273	5.29258	1.0328
GH_A02G1974	2.09931	2.50697	3.38984	2.77304	2.99207
GH_A02G1975	0.427245	0.585291	0.648888	2.3792	6.19784
GH_A02G1984	0.268592	0.416432	0.638757	2.29784	5.0819
GH_A02G1990	0.138682	0.511675	0.32636	0.0924897	0.464473
GH_A02G1991	0.198545	464.646	157.998	3.50985	0.85647
GH_A02G1996	0	0.469301	0.249131	33.209	26.9849
GH_A02G2008	44.516	385.472	354.204	137.792	96.3271
GH_A02G2009	6.7869	41.0327	28.2823	35.0328	3.88767
GH_A02G2011	1.09459	3.66945	5.45719	2.98816	1.77418
GH_A02G2016	0	0.594669	0.333097	0	0
GH_A02G2020	0.745679	2.04236	1.30601	1.34717	0.712396
GH_A02G2022	5.9249	27.8489	28.1822	8.65912	5.0612
GH_A02G2024	0.0446572	0.0678751	0.234138	0.388761	0.881179
GH_A02G2027	0.0196071	0.179319	0.0468796	0.313895	0.671873
GH_A02G2031	0.0378448	0.193658	0.14079	0.360979	0.684548
GH_A02G2032	0.0270833	13.85	34.3507	18.225	3.58724
GH_A02G2037	18.5261	37.094	44.2523	39.1687	35.78
GH_A02G2040	0.297331	0.487731	0.791441	0.262102	0.0212488
GH_A02G2042	0.117445	5.89396	4.01802	0.91119	0.340505
GH_A02G2051	7.95824	76.5657	94.106	120.736	84.5997
GH_A02G2052	0.195425	1.55809	2.6933	23.3932	27.9862
GH_A02G2062	0.126474	4.06112	0.669092	0.0207859	0.0721803
GH_A02G2067	0.0563783	0.253949	0	0	0
GH_A02G2070	1.07219	0.761847	0.72771	1.72867	0
GH_A03G0002	0.702521	1.51719	0.675774	0.720166	0.1705
GH_A03G0003	0.00359666	0.104065	0.304345	0.0267271	0.00170136
GH_A03G0013	0.0640518	0.194218	0.292306	0.101139	0.0601636
GH_A03G0016	0.784731	2.14557	2.37429	7.26308	20.8695
GH_A03G0025	6.02131	29.9851	23.122	28.0949	11.3583
GH_A03G0041	0.045848	0.0256037	0.212608	0.413051	0.211499
GH_A03G0046	4.20989	25.0241	28.1915	82.1644	79.3649
GH_A03G0048	0	0.0263614	0.0351731	0.0334732	0.046738
GH_A03G0051	0.394803	0.806395	0.565559	0.865551	0.200158
GH_A03G0054	6.74853	8.12521	8.85358	26.6315	26.3816
GH_A03G0059	0.411427	1.1583	1.01109	0.235464	0.209681
GH_A03G0061	0	0.882653	1.78147	0.0797396	0
GH_A03G0068	0.113347	0.240498	0.107535	0.432067	0.464001
GH_A03G0076	5.87773	57.5987	62.7698	49.2343	40.0037
GH_A03G0082	3.53539	6.60723	6.92237	13.6047	12.193
GH_A03G0089	1.76986	2.02327	2.08696	1.47464	6.83971
GH_A03G0091	1.23868	4.73463	4.89319	3.6536	2.48074
GH_A03G0097	0.491522	8.92327	13.2461	47.7654	50.8785
GH_A03G0100	0.122964	0.126488	0.18577	0.19211	0.217402
GH_A03G0111	0.312445	0.060002	0.180505	1.25196	1.21083
GH_A03G0121	0	0	0	0	0
GH_A03G0124	7.05605	29.3879	60.6264	64.8105	50.7912
GH_A03G0125	0	0.634731	0.960318	7.15264	23.9484
GH_A03G0133	10.9465	64.9537	72.1301	17.9361	5.50894
GH_A03G0134	4.64817	15.7223	19.6187	10.4774	10.3715
GH_A03G0138	0.00361785	0.302804	1.36777	2.21132	1.89509
GH_A03G0147	4.50975	8.97634	12.3253	6.16193	7.96405
GH_A03G0153	0.360319	0.329254	0.0784197	1.01549	1.93884
GH_A03G0162	0.174734	0.330847	0.0935818	0.994117	0.367676
GH_A03G0163	15.7061	69.4582	94.4092	92.4101	72.1234
GH_A03G0165	25.1488	33.5945	50.224	49.907	54.8609
GH_A03G0167	0.23252	0.299456	0.375283	0.48305	0.257247
GH_A03G0169	0.242203	0.323029	0.539849	1.17526	0.99287
GH_A03G0179	11.2668	50.7281	121.294	196.548	154.492
GH_A03G0180	6.05123	7.41094	9.16354	8.30376	10.4384
GH_A03G0193	0.185018	13.7411	45.6221	44.418	4.174
GH_A03G0194	0.146482	4.77746	4.27569	0.788074	0.708915
GH_A03G0195	0	0	0.0179635	0	0
GH_A03G0196	0	4.73976	11.65	0	0
GH_A03G0198	2.326	38.5941	38.2512	9.98436	5.39703
GH_A03G0206	8.43006	40.1513	39.2621	21.4289	17.384
GH_A03G0208	0.0975806	0.744307	0.793973	0.322646	0.715136
GH_A03G0210	8.22969	25.1212	32.149	92.8179	248.226
GH_A03G0211	0.757814	1.41591	1.30671	0.930629	0.706401
GH_A03G0217	53.5951	770.897	893.993	706.163	503.539
GH_A03G0221	5.30298	21.2972	25.2439	10.1683	6.50907
GH_A03G0228	0.00390647	0.0441795	0.0256812	0.393466	0.669343
GH_A03G0230	0.467853	0.271303	0.172313	0.539445	0.799881
GH_A03G0248	3.70477	4.03346	3.84307	2.69571	2.41634
GH_A03G0252	0	6.48047	11.368	16.0013	2.73914
GH_A03G0260	7.08351	23.7912	79.0014	2947.75	2737
GH_A03G0274	1.37619	4.95232	3.50503	0.701122	0.656412
GH_A03G0277	4.60676	6.90364	7.0576	6.81129	6.39085
GH_A03G0281	13.1193	70.5446	62.5585	76.5438	34.2111
GH_A03G0287	0.031611	0.14139	0.0921042	0.114752	0.027795
GH_A03G0290	0.451653	0	0	0	0
GH_A03G0291	2.50551	2.0017	3.04302	7.76759	7.84899
GH_A03G0292	0.534168	3.39	2.13117	5.15121	2.19463
GH_A03G0293	6.85531	28.447	0	27.5926	40.8466
GH_A03G0296	0.0700388	0.126686	0.516915	15.6588	11.9267
GH_A03G0302	1.67406	4.40603	2.97804	6.37846	2.04841
GH_A03G0303	39.1132	177.854	234.596	378.811	284.008
GH_A03G0304	0	0.675535	1.88421	216.647	67.3697
GH_A03G0306	3.45107	6.46045	7.26582	5.93081	6.79399
GH_A03G0315	23.9746	147.446	224.101	308.197	240.131
GH_A03G0316	0.200334	4.26196	2.94537	0.2505	0.167682
GH_A03G0317	2.75303	4.0556	2.19377	4.68908	18.1172
GH_A03G0321	1.31643	28.742	26.569	2.83676	0.940633
GH_A03G0322	1.69889	4.73202	8.93527	4.55183	8.01764
GH_A03G0326	0.127248	1.80908	0.791707	0.468011	1.11841
GH_A03G0328	4.90723	10.1218	22.3777	27.2695	32.9978
GH_A03G0331	69.3428	322.298	414.001	452.501	388.439
GH_A03G0333	7.65929	102.102	72.6286	80.6525	30.3307
GH_A03G0334	9.79391	16.2454	23.3204	24.083	23.6179
GH_A03G0339	0.315772	22.2708	61.5269	314.545	75.9682
GH_A03G0341	3.002	11.5942	10.559	20.6623	25.1104
GH_A03G0351	0	5.86104	4.32154	2.22401	0.908774
GH_A03G0352	23.9955	26.6122	40.1428	63.1692	61.5062
GH_A03G0356	40.4516	272.672	151.946	63.261	47.4915
GH_A03G0363	0.104196	0.101438	0.122206	0.201405	0.214196
GH_A03G0372	3.64815	1.78109	4.1682	7.24038	9.15007
GH_A03G0381	0.114624	272.079	334.539	197.959	72.4778
GH_A03G0384	0.115374	3.01313	4.48236	3.41035	1.58378
GH_A03G0400	3.6243	20.2324	27.0959	14.9965	12.184
GH_A03G0402	3.36796	8.76904	6.7426	6.3479	11.911
GH_A03G0409	0	0	0	0.0459251	0.133254
GH_A03G0411	0	0	0.125328	0.0760098	0.108413
GH_A03G0416	14.8376	32.6114	43.111	85.3905	69.1305
GH_A03G0420	0.0319139	0.0068397	0.065201	0.141853	0.28587
GH_A03G0422	11.2681	7.62932	16.7152	312.39	418.653
GH_A03G0426	0.400533	0.250974	0.595321	0.202488	0.48404
GH_A03G0428	0.644813	0.940645	1.22049	13.9174	16.1256
GH_A03G0430	9.31213	15.0403	15.0504	18.203	13.9313
GH_A03G0431	11.7897	25.9354	24.6893	45.828	71.8504
GH_A03G0439	21.5572	51.491	58.5752	24.9749	20.7256
GH_A03G0441	8.04966	17.3787	20.83	35.2148	26.7444
GH_A03G0442	182.479	235.114	311.001	359.692	331.796
GH_A03G0448	5.31973	34.6769	29.0211	9.15415	11.0181
GH_A03G0449	0.195298	6.05812	3.52601	1.64454	1.40472
GH_A03G0455	0.0538737	48.2633	238.558	604.736	309.168
GH_A03G0469	1.25284	6.23806	8.33633	20.6831	20.1831
GH_A03G0477	43.6555	89.7195	75.2613	79.4691	93.3395
GH_A03G0479	1.75664	1.51284	1.15761	2.85039	5.93968
GH_A03G0482	6.67617	38.8357	40.119	14.0614	4.09934
GH_A03G0492	0.0714484	211.805	88.1424	1.69612	0.469716
GH_A03G0511	5.07674	14.0591	23.8641	22.7662	12.5685
GH_A03G0515	0.534215	0.468299	0.700321	0	1.52136
GH_A03G0516	1.30154	10.3714	12.0696	91.8777	285.744
GH_A03G0521	28.3296	24.9658	29.6448	10.6782	24.4662
GH_A03G0522	0.0314255	1.47045	3.5414	4.56097	4.4327
GH_A03G0528	0.171618	4.78491	8.53381	5.16686	4.10633
GH_A03G0529	0.00591197	1.59617	0.968128	0.0264022	0.0397016
GH_A03G0533	0.106364	0.95675	2.31518	23.5843	64.7224
GH_A03G0540	38.3807	43.032	60.1588	45.3134	59.6991
GH_A03G0543	2.92133	8.00601	6.56764	6.9751	8.37036
GH_A03G0544	17.7544	527.762	500.7	235.929	213.925
GH_A03G0554	5.74947	22.8825	27.1066	12.5909	12.7681
GH_A03G0556	3.1299	6.32855	29.4057	32.5758	28.0379
GH_A03G0569	1.68458	4.07263	2.57746	2.04017	0.922037
GH_A03G0583	0.44559	0.0419627	0.169521	1.30596	0.102469
GH_A03G0586	11.4752	36.5725	55.5307	50.3606	51.1999
GH_A03G0590	36.7931	120.005	242.325	470.276	529.849
GH_A03G0608	4.43824	26.6933	60.3638	89.5549	73.7675
GH_A03G0614	2.67094	2.61596	1.55935	6.74818	22.2925
GH_A03G0626	0.758533	1.90924	26.8195	5.82262	1.44152
GH_A03G0634	3.25673	18.3259	21.2312	11.9213	8.55523
GH_A03G0637	0.0238066	0.146032	0.628957	0.0556658	0.0310109
GH_A03G0641	0	0.0222507	0.0577379	0.554337	2.76021
GH_A03G0646	8.33448	14.5466	11.8237	18.2251	13.9858
GH_A03G0648	0.214752	2.23635	1.77028	1.56748	1.0474
GH_A03G0650	0.00673139	2.46252	6.85928	23.5555	65.8186
GH_A03G0656	0.0618002	0.160608	0.980771	0.435971	0
GH_A03G0664	0.0834803	0.387121	0.692665	374.924	2301.43
GH_A03G0667	0.458411	1.8662	2.59734	4.54903	7.84651
GH_A03G0669	0	2.35154	14.537	1.70446	3.65853
GH_A03G0678	0.0320457	0	0	0.262875	0.153184
GH_A03G0679	0.0492957	0.241954	0.291211	1.05466	2.30794
GH_A03G0685	8.95104	52.9787	73.3912	68.0658	20.3027
GH_A03G0687	0.677767	0.908066	0.797306	0.694764	1.29547
GH_A03G0704	1.24353	4.96816	3.47345	11.3253	5.64161
GH_A03G0707	0	0.0307288	0	0.111518	0.0767573
GH_A03G0710	0	0.020608	0.0758498	0.0249712	0.015618
GH_A03G0727	0	0.0376812	0.0893411	0.0587953	0.0289401
GH_A03G0728	8.71173	19.3356	13.0018	6.80129	5.60628
GH_A03G0742	11.7252	46.4583	55.4846	34.5725	36.852
GH_A03G0761	17.5838	35.6737	36.6526	34.9529	22.7996
GH_A03G0764	0.0155378	1.30583	5.20551	352.634	279.668
GH_A03G0766	1.18646	0.307336	0.257884	0.343628	0.229912
GH_A03G0768	10.517	984.613	976.5	189.162	23.2167
GH_A03G0770	0.353163	0.225184	0.159664	0.880854	0.868689
GH_A03G0772	0.0298671	10.5383	25.7637	19.6853	11.926
GH_A03G0780	0.00782733	0.317626	0.201772	0.664094	1.10379
GH_A03G0801	17.8513	53.2735	95.5391	92.7631	73.0571
GH_A03G0805	12.097	22.4191	27.7632	15.8508	16.3569
GH_A03G0815	17.2324	48.5671	55.0497	44.4875	32.6556
GH_A03G0819	2.40279	6.23239	11.2553	56.0465	95.2712
GH_A03G0823	8.92251	7.51484	7.58227	6.57511	6.36754
GH_A03G0829	0.411152	1.05572	7.15784	12.9306	27.9803
GH_A03G0831	3.28041	16.2971	20.6587	19.832	23.9909
GH_A03G0832	0.0686175	3.41318	4.28341	4.01182	6.40284
GH_A03G0834	11.5404	38.2272	102.476	96.4091	98.4078
GH_A03G0845	24.7583	124.738	122.757	116.738	139.178
GH_A03G0856	0.00203689	1.88977	3.43266	1.81492	0.342464
GH_A03G0857	2.23735	31.1144	18.5518	77.085	7.94683
GH_A03G0858	0.26382	3.1091	3.78798	2.08662	0.638846
GH_A03G0864	13.1086	13.9448	23.2667	22.7751	23.9674
GH_A03G0873	38.3607	56.3031	58.2057	50.4302	73.111
GH_A03G0875	11.3181	21.9983	18.4044	13.7406	16.1838
GH_A03G0884	2.72767	11.7296	10.8826	2.73561	3.26849
GH_A03G0890	0.409582	9.95123	12.8838	23.3405	22.7205
GH_A03G0892	0.00542655	0.0231612	0.238651	1.11563	0.357322
GH_A03G0893	2.21703	8.22356	7.00653	5.61535	6.47187
GH_A03G0894	2.23477	5.6241	4.27023	4.22054	1.51852
GH_A03G0898	0.00751854	0.125014	0.237662	0.227307	0.133386
GH_A03G0904	0.760052	5.28258	4.45107	3.05604	3.79882
GH_A03G0908	5.71855	12.2727	14.6425	8.03925	8.75175
GH_A03G0911	23.5098	556.299	787.723	709.388	491.657
GH_A03G0921	3.82725	3.5661	4.86962	5.55107	6.47059
GH_A03G0922	3.34114	21.1749	21.0039	11.4245	7.05946
GH_A03G0923	0.628316	169.489	168.046	58.0843	41.9052
GH_A03G0926	12.7723	33.2862	55.5695	59.2405	28.2431
GH_A03G0930	1.49381	25.688	31.7698	29.6014	18.409
GH_A03G0935	38.956	60.3029	67.023	58.6078	54.8882
GH_A03G0940	0	1.01684	0	0.864255	0.828736
GH_A03G0945	27.8202	203.788	253.228	174.67	126.329
GH_A03G0948	5.15463	4.41119	24.6333	21.3264	31.3397
GH_A03G0953	13.6202	9.36265	12.5848	14.0663	16.9574
GH_A03G0962	0	2.47862	0	0.688748	4.12085
GH_A03G0993	3.82135	7.36229	7.55786	8.33929	7.61606
GH_A03G1004	0.0177527	0.108927	0.0805887	0.191986	0
GH_A03G1005	0	0	0	0.128962	0
GH_A03G1011	3.34143	7.60318	6.00897	3.74837	3.86424
GH_A03G1013	6.55393	33.3929	38.5027	32.846	22.3872
GH_A03G1014	0.60567	65.5049	111.716	195.938	147.414
GH_A03G1033	3.7193	38.3268	79.3653	67.7945	58.6709
GH_A03G1034	2.30878	4.71575	3.32559	3.26442	2.26618
GH_A03G1039	0.198354	0.286219	0.271862	0.444691	0.708092
GH_A03G1044	0	0.0328079	0.363121	1.52187	3.35202
GH_A03G1069	0.0572094	0.195662	1.0374	1.64481	0.309333
GH_A03G1075	37.9103	137.341	114.281	33.5972	45.0659
GH_A03G1077	22.0569	74.432	91.3578	402.597	473.533
GH_A03G1079	2.1432	5.18586	8.01145	8.18361	5.85087
GH_A03G1100	0.0943461	1.85227	1.96889	0.373053	0.232327
GH_A03G1103	2.09411	28.274	25.6765	17.1842	10.8537
GH_A03G1104	3.07847	2.48024	2.19328	2.72462	2.13951
GH_A03G1105	3.46646	6.21952	5.34388	2.62793	2.79465
GH_A03G1128	0.296501	12.2869	4.54703	0.0815128	1.25182
GH_A03G1135	9.88605	16.8507	15.489	16.7801	14.5556
GH_A03G1136	31.7853	38.2597	46.8896	42.6596	33.6607
GH_A03G1154	0.0482405	6.1604	2.20875	0.189102	0.120534
GH_A03G1165	0.717159	9.34375	7.15649	14.5634	59.4381
GH_A03G1172	0.446441	3.27825	4.62355	0.651975	0.506562
GH_A03G1179	0.0144308	11.0885	11.5363	2.35014	0.223485
GH_A03G1189	0.0508048	0.19331	0.124067	0.158594	0.223889
GH_A03G1198	0.019074	1.01027	0.235449	5.18172	4.29632
GH_A03G1204	0	0	8.62791	0.356091	0
GH_A03G1205	0.633054	5.4744	2.88567	0.748408	0.462886
GH_A03G1206	0	3.86523	2.32546	0.333269	0
GH_A03G1207	1.54619	3.56358	3.44564	2.70574	1.65149
GH_A03G1211	0.228982	2.33788	0.418668	2.57578	2.23752
GH_A03G1212	1.94011	7.02326	4.36935	4.55166	2.72577
GH_A03G1219	2.60032	16.1829	15.4074	5.70787	2.13138
GH_A03G1222	21.1921	28.3383	30.7254	25.3292	36.3032
GH_A03G1224	2.86497	4.96176	6.34106	11.3503	20.2879
GH_A03G1242	0	0	0	0	0
GH_A03G1263	6.9854	17.3142	24.79	26.4498	26.8612
GH_A03G1273	0	0.0469317	0.0514233	0.122856	0.50388
GH_A03G1283	0.822787	2.93599	4.13822	16.7982	39.1771
GH_A03G1291	1.16993	1.64721	1.56664	4.63561	2.63221
GH_A03G1293	0.261467	0.133636	0.0830627	0.352486	0.19685
GH_A03G1300	0.0534589	8.51016	8.91755	1.31252	0.578665
GH_A03G1313	22.8462	85.0411	277.022	426.52	906.877
GH_A03G1321	0.467298	3.45306	5.50381	0.60864	0.565266
GH_A03G1322	0.109771	0.138082	0.835971	4.63727	9.64546
GH_A03G1325	10.6932	36.7712	54.1438	31.7148	53.6325
GH_A03G1327	0.264144	2.25432	3.31815	1.01165	0.277089
GH_A03G1333	6.2875	8.13319	10.5835	17.7806	18.985
GH_A03G1334	66.7999	319.411	443.792	285.597	217.711
GH_A03G1338	0	0	13.3612	84.3194	88.5689
GH_A03G1351	8.22673	14.4581	22.9664	155.307	138.971
GH_A03G1355	0.0475854	0.0755159	0	0.342679	0.325338
GH_A03G1375	1.4732	44.8601	40.7595	61.319	21.5902
GH_A03G1387	36.5206	43.5268	67.8557	89.233	115.542
GH_A03G1391	1.74673	0.884821	1.34426	79.1576	134.544
GH_A03G1392	19.3599	131.595	181.245	197.907	170.366
GH_A03G1402	8.92803	30.1124	44.0951	75.5043	64.0129
GH_A03G1403	8.02328	40.723	59.0272	69.4948	39.5637
GH_A03G1411	0.550406	4.02365	15.3189	33.9732	14.8362
GH_A03G1416	10.0653	35.7781	39.884	7.33381	5.3176
GH_A03G1430	15.4607	98.6708	130.154	114.952	106.588
GH_A03G1432	14.252	108.321	183.329	177.786	203.363
GH_A03G1436	0.136693	0.321185	0.438956	0.694594	3.35517
GH_A03G1437	0.513921	1.32839	0.608544	0.761435	2.38952
GH_A03G1440	0.78692	4.11079	4.61378	3.09793	3.60246
GH_A03G1443	1.41613	0.498903	0.610323	0.915096	1.39878
GH_A03G1444	7.46904	22.6867	33.4938	34.5342	35.1745
GH_A03G1453	6.58523	8.12161	14.3354	24.6426	26.5674
GH_A03G1456	0.169041	0.535317	1.51214	3.17113	4.48798
GH_A03G1467	86.8942	339.385	308.969	416.704	487.486
GH_A03G1469	0.0582553	0.0499076	0.218612	2.57563	3.3898
GH_A03G1474	0.3378	0.720481	0.370773	266.868	226.875
GH_A03G1475	6.99446	13.2633	21.5047	43.1974	29.692
GH_A03G1477	1.15657	5.19005	4.87054	4.81059	5.04705
GH_A03G1479	0	1.29296	4.54403	0.710216	0
GH_A03G1485	1.01331	5.95894	6.17174	4.13131	7.89269
GH_A03G1488	1.46133	13.3014	14.4217	19.3182	18.9081
GH_A03G1489	7.08364	12.2435	12.7269	16.8101	14.3597
GH_A03G1495	17.3259	210.06	266.135	421.229	350.89
GH_A03G1496	0.0478691	92.476	149.891	89.8719	58.3127
GH_A03G1501	3.27795	9.65907	8.82879	10.1023	14.722
GH_A03G1504	0	0.0873045	0.461371	0.242627	0.172936
GH_A03G1509	1.30612	1.02944	1.19311	4.38631	11.4251
GH_A03G1517	1.84132	93.7635	91.1589	20.9314	4.06512
GH_A03G1518	8.27686	982.685	1059.16	158.41	35.0569
GH_A03G1520	1.02501	0.698918	2.16962	3.20015	6.04437
GH_A03G1533	0.0170746	0.0565007	0.0326025	0.360058	0.616902
GH_A03G1537	8.08679	45.0223	44.8796	40.1593	29.7128
GH_A03G1548	0	0	0.082955	0	0.0824898
GH_A03G1549	0	0	0	0	0
GH_A03G1550	9.18139	13.0348	12.3993	32.4917	29.2877
GH_A03G1556	0	0.363489	0	0	0
GH_A03G1561	16.6945	47.6379	66.5399	29.258	36.4784
GH_A03G1562	6.14839	0.666024	9.53786	1.6179	0.691158
GH_A03G1571	0.187095	0.519414	0.354654	0.0391647	0.0972809
GH_A03G1572	0.338776	0.73006	0.617839	0.672813	0.403829
GH_A03G1575	4.83433	9.16	12.2093	9.70891	9.40699
GH_A03G1581	23.9783	35.2443	39.3532	40.1673	36.479
GH_A03G1587	0.118173	1.3965	0.394785	0.150208	0.467174
GH_A03G1598	0.132788	0.109712	0.122416	0.556187	0.353881
GH_A03G1640	3.02902	3.49516	4.85791	24.4102	53.5603
GH_A03G1641	1.1718	1.34327	3.81306	2.20507	5.58536
GH_A03G1647	0	0.272952	0.423088	0.063834	0.177907
GH_A03G1653	0.522953	0.0729819	0.128266	0.319401	1.80117
GH_A03G1657	19.4991	38.9892	52.9147	57.8143	54.9758
GH_A03G1667	0.546886	4.60761	3.27685	1.16938	0.893828
GH_A03G1673	18.1308	28.7211	67.8777	36.6702	38.9048
GH_A03G1679	2.72064	369.312	517.182	44.1166	6.8179
GH_A03G1683	0	0	2.57496	0	1.38232
GH_A03G1700	5.97015	6.11435	10.4459	29.7427	23.832
GH_A03G1711	0	1.21248	1.30252	0.308767	0.0195375
GH_A03G1715	0.497984	1.00138	4.96687	5.7947	1.95357
GH_A03G1720	1.92389	3.02147	2.55068	3.68456	1.45887
GH_A03G1726	2.30363	3.26736	3.13057	1.75234	2.52142
GH_A03G1736	4.14027	1.53673	2.937	4.57622	3.275
GH_A03G1737	34.167	18.8726	17.8944	70.129	111.729
GH_A03G1739	2.79546	7.23969	12.2047	32.5487	39.8643
GH_A03G1740	0.0797995	0.0379913	0.037838	0.312465	0.122723
GH_A03G1744	0.0605502	12.6513	138.5	90.759	6.81371
GH_A03G1746	2.78849	4.18193	6.37383	10.7111	13.7919
GH_A03G1751	3.11567	10.3943	9.00617	7.1321	6.4179
GH_A03G1754	1.6552	0.983227	1.00006	2.92389	8.12718
GH_A03G1757	5.66547	105.9	167.761	93.5044	120.019
GH_A03G1759	0.938897	31.1158	53.7962	540.332	1000.37
GH_A03G1760	0.141685	0.42665	0.115091	0.131608	0.323111
GH_A03G1764	0.37271	0.65966	0.323987	1.48047	1.86459
GH_A03G1771	0.0331944	0.171	0.164899	0.707527	1.76373
GH_A03G1772	24.8243	70.0487	109.929	126.595	109.473
GH_A03G1774	1.47123	4.49536	3.5819	1.74767	0.651213
GH_A03G1787	2.96564	5.2797	15.1828	30.2184	25.3899
GH_A03G1793	1.42171	1.36887	2.95365	4.16941	5.06691
GH_A03G1797	8.30212	15.3316	16.4305	5.25989	4.51845
GH_A03G1803	2.82933	1.09455	2.55235	79.6368	150.906
GH_A03G1809	0.0257609	0.169765	0.253688	0.258239	0.966925
GH_A03G1811	0.0459248	0.109152	0.248565	0.907769	1.31244
GH_A03G1815	0.365734	7.16799	19.9232	35.0222	88.7595
GH_A03G1817	4.72962	12.4432	14.7489	5.17827	6.40111
GH_A03G1819	0	1.11967	1.45611	1.34222	1.75918
GH_A03G1828	0.0850817	0.111751	0.606069	1.11476	0.805572
GH_A03G1834	3.15421	12.7638	0	12.9658	4.68252
GH_A03G1837	0	1.67673	0	2.85521	0
GH_A03G1849	3.27677	7.82963	21.007	20.1084	21.1123
GH_A03G1857	0.365749	2.44637	2.64214	2.26289	1.85759
GH_A03G1858	2.59581	5.59484	2.56203	8.13991	8.16137
GH_A03G1860	8.39741	149.199	89.0473	19.7588	18.9637
GH_A03G1868	40.0435	69.3083	67.7096	56.3256	62.9288
GH_A03G1869	0.636221	1.4177	1.7542	1.96126	1.29578
GH_A03G1876	0.00701354	0.0352664	0.671631	1.72968	2.38178
GH_A03G1879	0.029721	5.45473	2.17139	0.735186	0.0981167
GH_A03G1894	11.3523	20.3813	15.7754	21.3914	24.3994
GH_A03G1899	8.77916	16.2683	23.7436	82.0903	65.6233
GH_A03G1909	7.90107	11.4076	13.6772	13.9507	13.5466
GH_A03G1910	0	0.0794574	0.111928	0.201879	0.33631
GH_A03G1911	12.774	28.2107	29.2056	21.9208	28.9857
GH_A03G1914	25.601	59.942	101.001	177.578	160.822
GH_A03G1917	5.46147	12.6748	11.5053	19.4587	16.3206
GH_A03G1918	60.5428	73.9456	104.943	114.143	121.131
GH_A03G1920	4.87563	4.8721	6.19845	8.50717	13.8497
GH_A03G1932	0.002583	0.263014	0.265439	0.0345509	0.0303714
GH_A03G1938	9.94648	72.1474	105.284	282.067	271.755
GH_A03G1941	10.2034	15.1198	15.3376	11.2892	14.4657
GH_A03G1942	1.00103	1.38222	1.48096	1.40117	3.82035
GH_A03G1943	15.9575	23.1591	47.6949	53.4954	41.7073
GH_A03G1944	14.1258	23.304	26.4529	7.25112	9.017
GH_A03G1957	4.15879	6.16316	5.35007	5.47727	7.06466
GH_A03G1961	0.00869995	0	0.00298281	0	0.0292489
GH_A03G1974	29.5465	60.3439	128.116	122.71	160.221
GH_A03G1975	6.8286	17.8381	30.5774	20.338	22.0228
GH_A03G1994	0.280543	2.02232	2.01082	1.60239	0.579145
GH_A03G1999	0.377113	1.69532	0.649297	1.11718	2.22388
GH_A03G2004	0	0.255877	0.138549	0	4.08945
GH_A03G2009	0	0	0	0.290461	0.410157
GH_A03G2010	0.190618	16.2009	12.1673	7355.85	9712.99
GH_A03G2012	0.244002	9.59358	6.69077	8877.12	0
GH_A03G2013	9.23787	36.4269	33.8122	39.4676	39.7659
GH_A03G2024	33.0171	64.8012	80.2576	107.433	111.127
GH_A03G2028	5.81092	15.5306	11.5588	29.1726	10.1885
GH_A03G2031	15.9295	24.934	69.2585	88.5044	90.3598
GH_A03G2035	0	5.00002	8.89639	12.3085	9.99508
GH_A03G2037	0.107016	1.60118	1.25373	0.666936	0.541059
GH_A03G2051	3.74259	6.38617	8.61445	15.066	15.4371
GH_A03G2063	0.781169	22.5488	16.476	40.555	18.3686
GH_A03G2075	4.61836	1.69495	1.88741	8.88555	8.86047
GH_A03G2080	71.6651	131.31	179.112	347.303	472.263
GH_A03G2082	0.0769872	0	0.00484587	0.0263966	0.243213
GH_A03G2084	4.87511	5.16558	6.42523	8.54712	6.63789
GH_A03G2085	37.7049	33.097	82.8678	171.269	184.865
GH_A03G2086	0.0411428	0.366665	0.240239	21.7463	46.3762
GH_A03G2090	5.50696	15.7296	18.3278	19.8166	13.7229
GH_A03G2094	0	0.0281336	0.0459365	0.109695	0.399054
GH_A03G2096	0	0.02269	0	0.115331	23.8849
GH_A03G2103	0.381378	4.04681	1.29888	17.5905	17.9307
GH_A03G2121	118.281	154.937	215.565	209.071	218.903
GH_A03G2122	0.450657	0.260228	0.42941	0.931025	1.37006
GH_A03G2125	9.15144	4.35519	5.53946	24.9704	25.9995
GH_A03G2139	4.73959	3.89355	3.66971	5.57331	4.26696
GH_A03G2143	0.603508	1.07669	0.958671	1.71541	2.54718
GH_A03G2147	0.0490774	1.61742	0.746209	0.398359	0.546266
GH_A03G2168	52.1423	108.417	133.767	130.067	129.069
GH_A03G2170	0.457575	2.19958	2.0688	2.25889	0.815213
GH_A03G2171	0.666005	1.38554	3.16151	2.51746	9.32183
GH_A03G2172	0.858	1.28233	2.00914	2.35495	3.27366
GH_A03G2173	15.0643	44.7026	60.4608	35.4129	44.756
GH_A03G2181	0	0.153934	0.143417	0.100369	0.170374
GH_A03G2183	21.1254	97.8344	108.334	76.4027	65.4162
GH_A03G2184	12.2577	64.4787	68.7495	65.3618	39.6381
GH_A03G2185	30.4927	244.831	280.585	147.397	126.84
GH_A03G2193	0.78352	1.03606	0.548253	0.670949	1.10182
GH_A03G2209	39.7693	21.8543	27.8843	118.97	113.398
GH_A03G2210	0.0163204	1.4573	5.64322	11.0233	27.9482
GH_A03G2213	0.0248037	0.0469317	0.187382	0	0
GH_A03G2219	0.117581	1.27532	0.630582	0.448604	0.458339
GH_A03G2221	0	0.207951	0.0224249	0.0771327	0.144713
GH_A03G2222	1.35922	2.17511	3.13269	51.4056	39.7299
GH_A03G2223	30.0193	242.336	423.865	437.971	386.202
GH_A03G2225	4.88602	15.5151	19.3754	20.1762	15.5407
GH_A03G2226	6.34972	15.2684	17.3445	17.0504	13.9636
GH_A03G2230	5.32379	20.8422	24.9447	18.096	9.72876
GH_A03G2231	20.3547	43.7252	58.8064	67.1935	65.0281
GH_A03G2232	2.1654	4.49373	6.75282	19.8215	37.5194
GH_A03G2236	63.3271	79.469	101.047	112.413	120.201
GH_A03G2243	2.81779	3.16356	4.82424	4.54306	4.64526
GH_A03G2259	0.16383	39.8985	52.8417	36.9703	10.9949
GH_A03G2260	0	4.67708	2.36055	0.872115	0
GH_A03G2261	0.223891	107.885	102.138	6.01813	3.29902
GH_A03G2262	13.1848	25.2982	26.3228	41.5945	25.6317
GH_A03G2270	10.4625	22.9905	31.8567	35.2887	41.9488
GH_A03G2274	0.666178	24.3534	14.8304	8.35312	6.83953
GH_A03G2283	2.35123	133.942	255.215	428.076	368.694
GH_A03G2284	0	0	0	0.304808	0.362533
GH_A03G2285	0	0	0.0768167	0.106225	0.199806
GH_A03G2287	0.027293	0	0.0909508	0.799582	1.8305
GH_A03G2293	4.92815	17.4662	23.6567	20.7751	14.3412
GH_A03G2294	17.5926	39.2403	32.0193	33.0887	24.3152
GH_A03G2305	0.17253	0.688692	0.700656	0.576702	0.882835
GH_A03G2317	0	3.96835	5.21434	0.32715	0
GH_A03G2318	0.18165	28.2211	17.1498	2.0242	0.85828
GH_A03G2326	2.82975	5.91308	4.17223	16.2831	20.3215
GH_A03G2347	2.56829	1.64269	3.61239	1.86157	4.91758
GH_A03G2353	3.69765	10.2115	10.1741	4.73674	7.68704
GH_A03G2355	11.0791	11.8342	14.9174	17.3237	19.2427
GH_A03G2368	0.0133625	0.782326	0.284421	0	0.0518194
GH_A03G2377	10.8361	21.4482	43.9313	95.1928	103.304
GH_A03G2378	48.8064	103.136	135.839	138.906	99.2835
GH_A03G2388	0.450814	1.74314	1.48959	4.40912	19.6202
GH_A03G2389	0.843751	0.605234	1.10809	0.992947	3.24243
GH_A03G2410	0.455504	1.06585	1.36002	0.0853157	0.306888
GH_A03G2411	0.188815	0	1.38846	1.21055	0.843935
GH_A03G2412	3.19513	167.973	276.1	50.4427	6.47345
GH_A03G2429	3.36921	39.8031	67.1264	25.9451	30.3452
GH_A03G2431	0.207315	0.378338	0.870098	1.00842	2.61622
GH_A03G2438	19.985	61.9935	74.0966	110.289	101.152
GH_A03G2440	0	4.15216	2.98716	2.84698	1.30482
GH_A04G0005	3.04349	8.41309	11.0134	6.93147	7.90099
GH_A04G0007	0.393365	0.859603	1.61151	1.3899	3.50182
GH_A04G0015	0.00507682	0.0661104	0.110409	0.208422	0.202522
GH_A04G0016	0.985424	29.4944	14.2514	34.3019	8.52939
GH_A04G0017	1.09276	7.07008	12.2495	13.8997	20.0914
GH_A04G0023	6.182	10.6535	10.3604	9.72232	7.63205
GH_A04G0024	1.57797	1.83	1.78837	2.71044	1.30187
GH_A04G0026	0.728733	1.05966	1.8889	0.93552	0.727092
GH_A04G0030	3.18398	1.72875	3.33746	5.59185	4.92462
GH_A04G0036	3.35153	5.82934	12.7819	75.0475	47.222
GH_A04G0037	2.48511	0.780209	0.814086	10.0113	12.9672
GH_A04G0063	1.70569	9.97373	7.74277	24.6041	22.5108
GH_A04G0076	0.0441224	0.0683597	0.125026	0.24265	0.5898
GH_A04G0083	0	0.166364	0	0	0
GH_A04G0084	0.0139314	11.7719	14.7383	0.708308	0
GH_A04G0090	5.72597	39.6862	58.8947	77.5953	43.1049
GH_A04G0094	0.120787	15.5045	33.9678	9.08325	8.4432
GH_A04G0099	0.0275014	2.32885	7.42139	41.6343	34.3756
GH_A04G0108	8.85109	19.0505	22.9816	31.1618	40.1119
GH_A04G0112	0.110534	0	0	2.09613	1.12727
GH_A04G0136	0.0240135	0.051947	0.136126	0.186916	0.119361
GH_A04G0139	15.5076	62.4247	71.9995	235.16	207.495
GH_A04G0160	0.0307251	0.0462022	0.0452677	0.125925	0.127531
GH_A04G0165	2.91922	205.414	741.407	1269.79	553.468
GH_A04G0166	12.331	2.5096	6.41502	8.40383	5.88662
GH_A04G0167	2.54944	2.39348	0.895068	6.71376	31.1575
GH_A04G0173	4.74767	16.0655	13.2434	71.5503	53.8304
GH_A04G0205	17.2877	48.3759	71.1331	84.4645	76.4867
GH_A04G0210	27.7047	57.6836	54.4277	47.6393	60.8854
GH_A04G0215	0.0195068	1.9834	0.877452	0.29516	0.10642
GH_A04G0217	0.0533719	0.664334	0.713854	0.670685	0.535455
GH_A04G0221	0.0213242	0.340062	0.0385099	0.226901	0.0212807
GH_A04G0223	0.316202	0.37412	0.0454097	0.116085	0.0323745
GH_A04G0226	0.0195585	0.0917794	0.0568478	0.0283067	0
GH_A04G0227	0	0	0	0.335078	0
GH_A04G0231	18.5354	964.665	947.139	935.235	702.779
GH_A04G0233	0.00859104	0.229769	0.264465	0.0946841	0.0363355
GH_A04G0235	0.160659	0.471058	0.204174	0.760336	0.493286
GH_A04G0244	4.22545	2.03243	1.59617	55.4553	66.1509
GH_A04G0248	0.95259	0.231962	1.80229	0.842135	2.08514
GH_A04G0253	0	0	0	0.0700361	0
GH_A04G0280	2.40898	0.39112	2.65676	7.11928	9.9576
GH_A04G0281	1.84413	0.82035	0.608522	21.6277	30.7068
GH_A04G0288	0.0328278	0.129492	0.370836	1.31157	0.717462
GH_A04G0302	4.48385	8.91353	11.0775	10.7023	11.9757
GH_A04G0305	0.039716	0	0.0374483	0.109624	0.130946
GH_A04G0317	0.00765326	0.265556	0.220206	0.50765	0.367828
GH_A04G0318	2.21578	14.226	27.2455	10.7342	8.49643
GH_A04G0319	0.704857	19.4101	24.2164	35.942	14.1104
GH_A04G0326	0.577544	0.833663	1.17763	0.28338	2.2782
GH_A04G0328	0	0.164906	0.709744	0.0840099	0.547687
GH_A04G0336	0.0933187	0.269993	0.343982	0.723446	1.21874
GH_A04G0337	0.182673	0.738879	0.947688	0.487922	0.351309
GH_A04G0340	0	0.502585	0.483355	0.142202	0.0123434
GH_A04G0343	0.0604249	1.28273	1.87076	1.30827	0.230115
GH_A04G0351	0	0.0833182	0.13842	0.0323353	0
GH_A04G0360	0	0.103911	0.126499	0	0
GH_A04G0361	0	0.106438	0.0675241	0.0134809	0
GH_A04G0367	3.29256	7.82765	8.93071	11.8675	7.2552
GH_A04G0374	3.29512	5.22577	9.60081	9.48856	3.67973
GH_A04G0378	13.9616	37.7464	47.0709	252.295	163.159
GH_A04G0386	1.26212	1.7205	1.16875	3.13589	1.56747
GH_A04G0394	0.721186	0	0	2.42465	1.18003
GH_A04G0407	2.57798	7.133	9.51384	6.07475	8.12657
GH_A04G0423	0.170427	3.20639	2.76061	1.84808	0.222717
GH_A04G0441	0.181399	1.06674	0.679598	0.0731238	0
GH_A04G0442	0.946123	19.0941	10.6977	3.24955	3.07525
GH_A04G0459	0.022605	0.162754	0.136254	0.0981219	0.0547088
GH_A04G0466	3.43519	5.2387	5.96985	6.41646	6.72932
GH_A04G0480	0	0.10404	0.160503	0.383013	0.401835
GH_A04G0485	3.97653	2.57551	3.21967	11.4758	16.4427
GH_A04G0487	0.126146	0.994647	0	0	0
GH_A04G0496	0.000155243	0.0653417	0.113352	0.00216822	0.169412
GH_A04G0506	7.00527	9.45339	10.2466	7.56676	6.12185
GH_A04G0509	0	2.49364	10.6401	11.7277	0
GH_A04G0510	0.343459	0.50373	0.289232	0.795744	0.559463
GH_A04G0511	0	0.138997	0.0694199	0.259508	0.419398
GH_A04G0524	0.0554192	0.0975298	0.110923	0.111414	0.102857
GH_A04G0530	9.82966	21.9285	28.3411	24.5061	22.1281
GH_A04G0536	11.0887	39.3316	101.822	2069.08	988.569
GH_A04G0540	0	1.2291	1.18278	1.48513	0.519846
GH_A04G0541	0	0	0.613908	0.332903	0
GH_A04G0546	0	0.099348	0.173722	0	0.0174971
GH_A04G0547	0.606719	16.6792	14.3835	1.57527	1.34846
GH_A04G0550	0.491805	1.07879	0.953904	0.922039	1.3031
GH_A04G0552	0.0440611	0	0.0351865	0.627548	2.50867
GH_A04G0575	0	0.0564417	0	0	0
GH_A04G0577	0.0218414	2.95918	9.15074	40.7062	30.7239
GH_A04G0580	9.4315	35.6852	29.601	12.9786	10.4388
GH_A04G0591	0.371248	3.88422	3.40589	1.54792	1.81313
GH_A04G0596	8.42302	33.7913	36.6712	62.058	60.7437
GH_A04G0597	3.2297	6.74706	7.22723	6.23694	5.48061
GH_A04G0619	0.0151712	0.0262598	0.0327645	0.0154661	0.0157574
GH_A04G0620	0	0	0	0	0
GH_A04G0622	0	0	0	0	0
GH_A04G0627	0	0	0	0	0
GH_A04G0631	7.75342	14.0451	9.14781	3.30661	4.32591
GH_A04G0633	14.2529	22.4088	35.0208	30.7155	33.2626
GH_A04G0644	12.3153	28.8445	36.133	39.7121	47.2165
GH_A04G0649	12.0956	24.7351	35.0399	45.1579	44.5394
GH_A04G0658	2.92991	6.05458	5.61761	7.21099	2.15398
GH_A04G0659	2.1132	6.73084	8.18728	3.46848	3.13149
GH_A04G0665	0.161319	0.0766331	0.0255923	2.85027	8.88548
GH_A04G0673	0	0	0	0	0
GH_A04G0688	0.0316619	0.143356	0	0.521673	0
GH_A04G0704	2.27829	1.44369	1.4901	1.6285	1.83881
GH_A04G0712	13.0637	30.2434	45.9402	49.1997	56.714
GH_A04G0713	1.01535	2.91646	2.05283	3.18378	0.961337
GH_A04G0717	32.881	127.024	117.769	139.642	205.228
GH_A04G0727	2.20877	9.3704	2.876	1.33831	1.0253
GH_A04G0746	0.0743123	0.143433	0.103222	0.082016	0.0259945
GH_A04G0750	0.535847	4.45103	2.2975	4.6868	0.713822
GH_A04G0758	0.827543	2.8492	1.90024	2239.91	2578.19
GH_A04G0759	4.15581	29.8787	22.1646	54.6752	59.8228
GH_A04G0760	0	1.45352	1.18688	0.236584	0.2342
GH_A04G0762	29.1843	104.719	139.793	151.955	203.89
GH_A04G0774	4.44731	18.2088	24.556	30.4796	14.0597
GH_A04G0785	3.45775	2.28791	4.27397	11.0005	12.5562
GH_A04G0786	0.915599	1.30473	1.36093	1.45276	1.25027
GH_A04G0815	3.10462	12.4724	11.4584	11.9451	9.93571
GH_A04G0817	7.97503	66.8214	82.8781	16.2603	5.85185
GH_A04G0823	119.969	412.327	512.125	1112.66	1108.2
GH_A04G0832	0.188958	0.595842	0.280932	0.21688	0.0441211
GH_A04G0836	0	0	0	0	0
GH_A04G0837	0	0.727336	0.931072	0.502938	1.64509
GH_A04G0851	0.188414	0.406746	0.215184	0.302251	0.091671
GH_A04G0858	0	0.0685447	0.115661	0.214736	0.0287876
GH_A04G0862	0.160654	37.1145	52.3949	54.7364	32.083
GH_A04G0863	1.50424	1.51323	1.34141	10.2291	12.0148
GH_A04G0866	0	0	0	0.165225	0.0910335
GH_A04G0869	0.280762	0.477687	0.478636	0.44759	1.08964
GH_A04G0873	0	0.0243481	0	0.166246	0.357878
GH_A04G0874	0.239372	0.115312	2.72724	1.32754	0.898474
GH_A04G0888	0.0789803	1.58676	2.25397	0.265815	0.108263
GH_A04G0889	112.208	406.136	294.741	154.756	155.614
GH_A04G0904	4.78661	23.2533	24.4843	34.7517	38.3207
GH_A04G0911	9.79689	8.83917	9.63506	16.9591	21.748
GH_A04G0917	5.42744	13.3692	16.2497	19.4096	15.1318
GH_A04G0919	13.0745	6.70727	9.5458	13.4342	16.2625
GH_A04G0924	0.0359153	0.103672	0.172549	0.362486	0.642398
GH_A04G0925	0.48522	0.622995	1.37947	6.1675	7.06458
GH_A04G0928	8.11084	2.77359	5.35792	18.3224	61.5222
GH_A04G0940	3.10455	2.77175	10.0348	6.64649	1.87408
GH_A04G0947	136.298	255.151	330.469	311.173	309.1
GH_A04G0950	1.69999	44.4544	57.1592	265.611	184.717
GH_A04G0952	8.22057	11.9096	10.3405	10.7326	7.1488
GH_A04G0964	0.509217	0.10414	0.685833	0.210952	0.660108
GH_A04G0968	5.48564	94.9554	130.826	196.149	163.747
GH_A04G0974	5.75414	32.9566	50.6249	60.4688	48.6531
GH_A04G0983	5.25007	30.3836	33.177	13.5887	6.77873
GH_A04G0987	2.65404	8.49167	4.27672	5.13622	6.54984
GH_A04G0988	17.4267	108.779	94.9797	53.0037	45.9632
GH_A04G0989	75.9377	484.26	638.702	941.821	854.113
GH_A04G0992	29.8776	105.293	208.206	151.952	131.033
GH_A04G1001	0.0194495	0.0298213	0.0426357	0.150131	0.345022
GH_A04G1006	4.82478	2.55931	2.87251	10.9977	13.4778
GH_A04G1007	0.726291	0.395093	0.575275	1.78101	1.96983
GH_A04G1008	0.729922	0.408351	0.327943	0.887492	1.49447
GH_A04G1009	4.77711	3.96113	16.2981	18.3762	37.8004
GH_A04G1022	0	0	0.0157447	1.13491	2.61004
GH_A04G1023	7.77981	18.3793	23.3777	14.2722	15.0456
GH_A04G1032	0	0	0.00748392	0.102532	0.137786
GH_A04G1034	0.620388	0.232136	0.2249	1.70673	2.3867
GH_A04G1036	0.0979033	2.67126	1.72264	808.946	1480.92
GH_A04G1040	6.73712	9.3678	13.664	27.2972	37.4025
GH_A04G1041	1.14024	8.43503	13.1317	10.7421	11.9962
GH_A04G1046	1.78957	3.03323	4.06412	30.2184	29.1697
GH_A04G1068	0	1.11829	0.789178	0.288336	0.561213
GH_A04G1071	4.08551	3.49487	3.69216	3.48963	3.21599
GH_A04G1072	2.92485	14.7326	20.7469	47.2021	16.6599
GH_A04G1074	6.61153	24.33	10.606	4.15783	3.73936
GH_A04G1076	0.504985	4.33669	2.51664	2.38835	0.984351
GH_A04G1081	0.983639	1.22507	2.50358	2.51258	0.819154
GH_A04G1082	1.79419	3.45174	4.12182	3.37113	1.94906
GH_A04G1086	0.148587	1.2094	0.921947	1.47268	0.658772
GH_A04G1087	0	0	0	0	0
GH_A04G1088	2.75422	9.23198	16.4477	24.6618	22.3177
GH_A04G1089	0.043084	0.85585	0.395419	1.61599	1.95167
GH_A04G1093	4.13474	4.95503	5.07532	12.6139	18.605
GH_A04G1100	0.409028	4.64292	17.8785	30.1729	24.7867
GH_A04G1102	21.2327	20.7354	21.1214	20.8908	20.9126
GH_A04G1108	0.210305	1.0729	0.62038	1.36869	3.53605
GH_A04G1114	4.10225	8.89468	10.1147	7.8685	3.65229
GH_A04G1115	0.108286	2.09979	4.0122	191.715	90.7448
GH_A04G1121	0.771417	0.826583	0.739816	0.511228	1.63839
GH_A04G1123	0.067534	0.014943	0.0756427	0.614498	0.602894
GH_A04G1136	0.040346	0.0380613	0.0465738	0.122955	0.377604
GH_A04G1138	0.0158328	9.05546	7.35869	3.09881	0.850549
GH_A04G1142	1.83773	68.8626	163.667	173.205	74.3907
GH_A04G1154	29.8518	48.813	84.1784	72.4999	47.558
GH_A04G1158	35.6473	116.223	89.6011	72.7468	51.0984
GH_A04G1174	12.6013	28.0644	57.7214	349.07	236.665
GH_A04G1177	0.535609	25.0629	41.5392	71.3786	70.6605
GH_A04G1198	1.54082	14.3152	15.9633	4.5422	2.01329
GH_A04G1200	0.323561	1.23259	0.362841	1.89886	6.15104
GH_A04G1201	0.290963	0.956063	0.194091	0.914638	1.67672
GH_A04G1202	0.0579968	0.379367	0	0.113904	0.441341
GH_A04G1208	0.0239546	0.0935005	0.097362	4.05536	3.07363
GH_A04G1209	4.91862	316.351	519.438	2224.47	2636.89
GH_A04G1218	13.0812	40.2809	44.9719	25.5346	33.6805
GH_A04G1238	0	4.72455	3.48977	0.627014	0
GH_A04G1239	0	3.27303	1.43092	0.14099	0.031084
GH_A04G1249	3.26839	54.168	129.023	100.498	83.2193
GH_A04G1251	9.44298	8.9213	3.386	2.142	31.5001
GH_A04G1254	0.519095	1.63037	0.272031	2.90918	5.58965
GH_A04G1258	13.495	292.785	241.368	288.579	310.575
GH_A04G1262	0.0145714	0.144106	0	0.22655	0.361982
GH_A04G1266	5.58897	20.0096	36.7191	46.5665	36.7079
GH_A04G1268	0.0337312	0.043135	0.092547	1.27437	2.01587
GH_A04G1287	8.59068	7.01858	20.9706	31.7872	29.208
GH_A04G1290	30.7065	105.557	140.578	142.915	94.1634
GH_A04G1293	0	0	0.0126556	0.0608168	0.520815
GH_A04G1302	3.28165	5.93856	5.8052	5.16588	7.27671
GH_A04G1303	30.1325	137.716	157.588	115.129	110.11
GH_A04G1328	18.7936	24.0134	27.7304	21.2651	29.7907
GH_A04G1335	0.0720763	0.0987697	0.408055	0.641542	0.343625
GH_A04G1341	1.05789	1.14478	1.27634	2.88116	3.47174
GH_A04G1344	7.93905	25.3279	31.4202	26.0616	25.6745
GH_A04G1350	0.0267006	0.104557	0.391495	4.75372	23.0928
GH_A04G1355	0	0.00490796	0.00541822	0.712422	0.293346
GH_A04G1357	1.46284	4.59631	14.2562	4.14352	1.99503
GH_A04G1369	38.5052	34.1664	54.785	59.1892	69.7547
GH_A04G1372	0.80397	4.85391	4.40043	5.74312	4.30592
GH_A04G1373	34.5719	53.3304	62.0153	109.13	259.007
GH_A04G1387	32.2696	53.9682	110.327	145.225	150.335
GH_A04G1388	0.280559	0.255828	0.132725	0.715721	0.250419
GH_A04G1391	0.210236	0.35659	0.424901	0.516951	0.431229
GH_A04G1395	1.06394	4.96474	7.19289	1.26583	0.736927
GH_A04G1400	31.603	50.1914	75.0494	34.4879	39.3562
GH_A04G1407	1.49547	10.4898	13.0154	13.141	9.62969
GH_A04G1418	1.13964	3.85681	2.08033	117.792	208.146
GH_A04G1419	0.0477887	3.61973	3.03224	0.555138	0.0794578
GH_A04G1429	30.2789	77.2442	70.7913	27.9927	18.2906
GH_A04G1432	0.83159	12.5809	8.86645	5.15124	4.40968
GH_A04G1433	0.0471086	0.179453	0.0445561	0.0474632	0.00803226
GH_A04G1439	71.2141	108.584	102.704	130.165	122.824
GH_A04G1441	9.07549	1.51879	2.66745	45.2255	63.7283
GH_A04G1442	0.148159	0.691961	0.968263	1.40435	1.56343
GH_A04G1460	14.23	32.1531	45.2053	44.9601	62.2065
GH_A04G1470	0.029917	0.221584	0	2.31048	15.4059
GH_A04G1474	0.695434	1.72844	0.749403	4.64282	3.91513
GH_A04G1475	22.3546	728.015	532.246	272.861	149.723
GH_A04G1476	0.430114	84.1149	75.3748	3.0228	0.95609
GH_A04G1477	36.6686	101.347	104.307	85.5102	46.0124
GH_A04G1483	3.29194	16.1798	30.1921	17.8576	12.0422
GH_A04G1484	20.5037	32.9792	40.242	51.4308	57.7369
GH_A04G1485	3.54324	30.1996	29.1451	32.112	13.8209
GH_A04G1487	13.3127	36.8023	22.7503	10.989	12.4691
GH_A04G1488	5.94482	3.46937	5.80087	18.937	8.41859
GH_A04G1493	1.39605	4.12698	2.79042	5.50358	6.11562
GH_A04G1499	1.21374	5.44317	14.0743	24.2039	39.1021
GH_A04G1502	4.76374	18.6636	27.2836	27.1759	14.8547
GH_A04G1504	0.019622	0.414819	0.278654	1.0233	1.01929
GH_A04G1515	0.0831294	3.47938	7.2917	101.993	319.147
GH_A04G1535	6.41972	9.776	9.83747	15.5228	22.5075
GH_A04G1538	0	0	0	0.0381725	1.26329
GH_A04G1539	5.60737	4.60028	3.06327	11.2313	14.6672
GH_A04G1541	3.20421	2.47039	3.16693	89.3966	79.2443
GH_A04G1545	0.0403345	0.178508	0.0521644	0.149311	0.0425801
GH_A04G1552	0.565583	3.63682	1.96693	3.98009	7.77969
GH_A04G1564	0	0	0	0	0
GH_A04G1571	0.638064	1.18094	0.968063	1.90192	1.20944
GH_A04G1629	0	0.485447	1.89293	0.373483	0.0603978
GH_A04G1630	25.0514	35.0082	59.2899	49.3248	47.5196
GH_A04G1638	0.839595	0.44833	0.259941	23.0492	48.6088
GH_A04G1654	186.389	421.382	576.515	469.378	418.23
GH_A04G1661	3.71011	5.6124	13.1754	8.94918	10.7026
GH_A04G1662	0.462682	4.15054	4.65266	2.46984	1.55468
GH_A04G1681	0.89165	1.34468	1.31904	118.255	37.3276
GH_A04G1684	8.90923	31.5819	52.0118	64.6666	82.9705
GH_A04G1685	17.6381	60.7039	68.0739	59.4084	68.8624
GH_A04G1689	84.2049	1954.44	1320.68	699.037	533.607
GH_A04G1690	1.69746	1.74477	1.71989	1.2238	2.81324
GH_A04G1692	0.0172578	4.08186	1.51058	2.6294	8.86211
GH_A04G1706	1.8452	0.359436	0.53349	1.96606	2.9983
GH_A04G1711	0.455935	1.62723	1.82659	0.790958	0.132164
GH_A04G1712	4.41657	40.559	44.6572	16.1405	12.8222
GH_A04G1713	20.0897	178.068	232.454	236.697	151.296
GH_A04G1724	0.0535049	0.102072	0.384781	1.19583	2.45625
GH_A04G1732	3.6792	6.47356	8.32693	8.51601	8.8536
GH_A04G1734	3.06332	0.556218	0.333518	0.560898	2.8528
GH_A04G1739	0.076737	0.221404	0.321554	0.204961	0.452624
GH_A04G1742	0.24547	0.471302	0.29342	0.562075	1.05001
GH_A04G1744	0	0.0240936	0.022559	0.204879	0.124179
GH_A04G1761	3.79817	14.3352	6.80622	6.97095	6.76289
GH_A04G1774	0.0915772	0.228636	1.3035	1.59551	1.02392
GH_A05G0003	19.6573	33.9912	48.8224	71.0704	58.9148
GH_A05G0012	19.1467	36.221	35.2966	36.473	42.2676
GH_A05G0013	0	0.0333073	0.0184082	0.0934204	0.631001
GH_A05G0024	2.68871	3.75273	4.45937	8.96639	26.6135
GH_A05G0028	95.3392	163.749	244.419	234.224	229.039
GH_A05G0031	0.232401	0.3262	0.545452	1.18529	1.50297
GH_A05G0052	26.2429	2733.23	4670.41	3368.78	662.324
GH_A05G0054	0.0869561	0	0.149106	0.276664	0.161605
GH_A05G0058	6.10263	10.001	11.7526	11.6579	8.4905
GH_A05G0064	0.0226204	0.0554605	0.106603	0.0776116	0.0405333
GH_A05G0066	0.373796	3.30627	4.3411	7.53126	5.09805
GH_A05G0075	0.34541	1.84024	3.82055	0.462764	0
GH_A05G0081	0	1.27223	0.459151	0.267465	1.01715
GH_A05G0087	25.7064	91.7437	106.231	89.0375	54.5162
GH_A05G0107	8.36738	7.96271	6.41411	6.57742	8.83711
GH_A05G0119	0.175487	88.0803	98.1009	111.212	10.8956
GH_A05G0123	5.3984	2.79123	2.89833	13.0893	44.586
GH_A05G0134	10.9137	16.7861	16.1461	13.9613	13.585
GH_A05G0144	5.22501	8.5069	11.2808	11.0861	13.8092
GH_A05G0145	0.566587	1.38366	1.81189	2.93252	4.04188
GH_A05G0148	4.16603	12.2671	15.2365	3.05264	3.6274
GH_A05G0149	0.467822	16.0275	15.8718	3.52589	1.28556
GH_A05G0153	0	17.2406	32.8004	57.3929	36.8709
GH_A05G0155	0.301822	15.6386	7.10909	1.56964	0.501504
GH_A05G0158	1.38433	2.12045	2.02961	2.51307	2.40137
GH_A05G0160	4.98333	25.6672	32.0366	26.5357	17.5409
GH_A05G0161	0.0917469	14.8967	50.8807	6.6098	11.6583
GH_A05G0163	0.26854	0.595357	0.721028	1.76587	1.98212
GH_A05G0164	0	0.342163	0.281767	0.0592944	0
GH_A05G0166	3.79603	11.1303	8.78564	7.33918	7.06785
GH_A05G0174	0	0.381604	0	0.54729	1.46357
GH_A05G0180	0	0	0.49334	0.135842	0.78393
GH_A05G0188	1.06258	5.89715	5.20058	1.52665	1.70261
GH_A05G0193	1.47734	25.8138	83.4225	10.171	0.583993
GH_A05G0194	3.22101	10.5557	17.7574	8.59967	6.76418
GH_A05G0204	10.9737	14.1816	15.7576	16.1664	16.2968
GH_A05G0213	0	0.354131	0	0.65284	0
GH_A05G0217	0.146388	0.726223	0.767376	3.33954	9.98523
GH_A05G0221	51.9957	394.756	578.225	277.793	125.862
GH_A05G0226	0.0134846	0.215574	0.425875	0.640558	0.886928
GH_A05G0227	0	0.00263406	0	0.0687583	0.0318154
GH_A05G0230	0	0	0	0	0
GH_A05G0231	17.3047	69.39	98.451	90.5782	135.108
GH_A05G0244	0.567722	4.81802	2.42403	1.60755	0.520717
GH_A05G0246	14.5978	13.53	17.2026	21.0398	29.3332
GH_A05G0251	0.0177829	1.74061	3.59568	1.20579	0.520111
GH_A05G0252	2.16609	2.68681	1.77541	2.45342	5.58382
GH_A05G0254	0	0	0.0481448	8.79024	30.3973
GH_A05G0261	0	0.0245775	0.0421263	0.0500752	0.0640339
GH_A05G0265	21.1169	36.0944	41.3358	21.1854	20.2535
GH_A05G0268	0.0259632	0.0505713	0.0431647	0.185619	0.465415
GH_A05G0270	0.151308	444.702	731.707	392.133	181.2
GH_A05G0272	12.7493	19.7474	30.5972	11.2668	5.18922
GH_A05G0273	8.17721	25.6965	46.143	92.3181	90.7016
GH_A05G0274	0.199147	0.185633	0.0422606	14.4824	16.3691
GH_A05G0276	0.637379	0.365265	0.28523	2.63722	5.81149
GH_A05G0287	37.9554	154.006	179.707	159.016	137.535
GH_A05G0293	0.597549	2.38863	2.32477	2.10376	2.08395
GH_A05G0296	9.40467	13.8306	19.2507	54.4197	71.2252
GH_A05G0300	8.17724	12.1826	15.1744	13.5534	11.0792
GH_A05G0305	3.33858	4.43547	5.69432	2.88646	2.15876
GH_A05G0310	16.6253	24.0366	31.6658	42.6844	34.6067
GH_A05G0313	0.492845	11.297	21.7721	1.93459	0.252776
GH_A05G0315	0.507305	29.5244	62.344	14.9167	0.549617
GH_A05G0317	4.25254	9.4006	6.11255	4.50235	3.68116
GH_A05G0323	2.90097	16.5561	22.3747	34.2945	22.3176
GH_A05G0326	0.0473245	0.255877	1.04758	2.04084	5.89179
GH_A05G0331	0.0744213	0.748054	0.33273	0.103494	0.0155325
GH_A05G0332	0.283992	1.53402	0.704384	0.109595	0.0586879
GH_A05G0337	0.0357684	6.03352	6.17984	0.0816259	0
GH_A05G0338	0	53.8813	26.9906	3.55336	0.327082
GH_A05G0339	18.4914	16.8933	13.8438	7.69834	11.7559
GH_A05G0341	6.49811	20.1867	10.4782	20.1265	35.6693
GH_A05G0346	10.7198	26.8591	27.4141	54.2753	82.1211
GH_A05G0347	0.192794	0.376135	0.813438	4.71893	3.29874
GH_A05G0348	5.61639	9.20687	13.6986	119.59	85.1513
GH_A05G0350	0	0.979613	1.22485	1.93898	1.01125
GH_A05G0351	1.7883	37.4697	31.4449	92.4733	81.5989
GH_A05G0352	0.314982	0.963982	0.206555	1.00849	0.814537
GH_A05G0353	5.05444	5.0365	3.94187	6.44319	7.97027
GH_A05G0354	17.9158	82.5403	81.9909	67.9318	51.3224
GH_A05G0355	168.367	928.219	781.151	164.481	146.353
GH_A05G0360	0	0.86151	0.430766	0.139407	0.522604
GH_A05G0370	5.10027	4.49989	5.16456	8.67428	8.1134
GH_A05G0377	11.119	17.5332	14.3524	16.9257	39.1515
GH_A05G0386	1.55322	2.03627	2.39918	12.8339	12.5611
GH_A05G0389	3.18041	2.62308	3.77202	240.095	523.733
GH_A05G0390	4.83425	8.51615	3.41424	5.10256	15.802
GH_A05G0409	0.898326	2.13486	4.63702	5.88483	7.77333
GH_A05G0410	0.00885434	0	0.0139105	0.160367	0.58157
GH_A05G0411	0.225681	0.493553	0.244719	1.65283	4.73853
GH_A05G0412	0	0.0515603	0	0.381463	0.894978
GH_A05G0413	0	0.0112608	0.00311883	0.0855796	0.154625
GH_A05G0419	0.0172397	5.43116	18.9958	18.855	6.04014
GH_A05G0421	0.13229	0.853593	0.317637	1.10485	1.17179
GH_A05G0424	18.6936	29.3654	30.5205	19.913	14.4103
GH_A05G0425	8.08755	10.2309	9.25691	43.2026	42.3314
GH_A05G0429	0.734673	1.0669	0.684415	1.04372	1.33122
GH_A05G0430	3.39406	7.48764	7.99401	8.49487	4.91203
GH_A05G0444	1.37073	1.73446	2.23686	3.71006	8.65416
GH_A05G0449	58.2613	70.7893	102.182	246.896	292.661
GH_A05G0450	3.79479	14.2254	16.4503	12.7402	13.6981
GH_A05G0452	32.9604	120.559	168.624	171.479	149.702
GH_A05G0454	16.99	84.6065	109.066	110.761	65.9903
GH_A05G0456	5.51366	11.7632	13.8983	10.5921	7.00178
GH_A05G0457	0	3.50632	0.868461	1.59908	1.05066
GH_A05G0459	2.71168	15.5367	16.7006	6.40338	3.90418
GH_A05G0468	2.58089	10.0116	4.40323	1.6827	0.451163
GH_A05G0481	0.617863	3.21082	5.83844	7.82799	9.87111
GH_A05G0484	0	0	0.110036	0.335945	0.98065
GH_A05G0487	0.00584844	0.022889	0.0910698	0.0980197	0
GH_A05G0500	3.95664	4.33223	8.34878	24.361	21.3972
GH_A05G0505	20.2703	778.504	557.826	30.0413	8.7619
GH_A05G0512	2.00069	5.3344	9.59894	8.42187	2.39302
GH_A05G0522	1.30687	5.37931	6.32982	4.99725	2.4957
GH_A05G0526	0.294937	0.878903	1.96428	0.987127	1.21176
GH_A05G0527	0.0587356	0.686368	0.624929	0.368783	0.0185225
GH_A05G0531	0.189489	1.14054	0.727948	0.208583	0.0670265
GH_A05G0532	1.99352	4.4612	5.05485	3.86176	3.85912
GH_A05G0533	28.777	57.078	59.8065	50.2206	42.771
GH_A05G0537	42.189	65.1516	61.8486	138.352	175.823
GH_A05G0540	2.17456	2.38614	5.72816	42.8778	39.4616
GH_A05G0542	2.33259	12.8508	8.77717	1.07842	0.697813
GH_A05G0543	10.3423	45.7812	49.4313	43.2751	56.7465
GH_A05G0557	5.32254	14.0315	28.5935	24.6472	8.49298
GH_A05G0560	48.4796	61.7342	96.6332	195.879	137.386
GH_A05G0564	6.11583	64.8518	64.4566	34.5137	19.7888
GH_A05G0566	0	0	0	7.36082	4.41913
GH_A05G0569	11.2891	12.9964	9.0624	10.1688	17.8424
GH_A05G0571	0.187311	5.30536	9.62167	8.13926	5.91522
GH_A05G0574	0.24274	0.796447	20.3742	3.35321	0.388687
GH_A05G0585	1.83517	1.72149	5.50431	4.2762	0.816602
GH_A05G0588	0	6.93861	0.141437	0	0
GH_A05G0602	6.86996	13.8354	19.4098	15.246	9.20392
GH_A05G0604	0	0.153628	0.315019	0.787594	1.01489
GH_A05G0609	2.4567	5.14052	8.44393	20.5832	16.1576
GH_A05G0616	6.42725	10.5461	20.8207	34.8462	22.1275
GH_A05G0624	3.80113	7.87704	9.10185	14.6925	13.4632
GH_A05G0625	0.067969	1.08724	1.44322	15.6744	18.8284
GH_A05G0629	1.10392	2.37282	4.33759	22.6987	43.6416
GH_A05G0630	12.5464	12.2601	7.14654	33.1039	32.8914
GH_A05G0633	0.531552	7.79053	2.47618	3.11502	3.2249
GH_A05G0636	7.03686	19.4941	11.8435	6.30599	8.93695
GH_A05G0639	6.21235	10.0025	6.93483	17.8066	17.6015
GH_A05G0646	1.59435	15.8603	111.671	34.2629	23.7881
GH_A05G0650	20.9553	69.7901	96.848	96.0021	63.3323
GH_A05G0651	0.372196	0.0641314	0.156854	1.09391	2.91566
GH_A05G0652	10.93	4.39374	9.17272	342.157	287.686
GH_A05G0653	10.8963	8.10278	10.746	179.093	95.6682
GH_A05G0654	0.165374	0.071217	0.0727027	1.55759	0.599657
GH_A05G0667	2.04142	34.9646	63.2306	58.6632	53.8718
GH_A05G0686	1.01255	1.13506	0.952306	1.01879	0.410544
GH_A05G0687	0.016986	0.0502745	0.137787	0.186944	0.258417
GH_A05G0690	0.535095	15.0846	11.7025	3.2967	2.29683
GH_A05G0696	0.663389	0.867515	0.648635	1.41888	4.33464
GH_A05G0719	0.115416	8.63083	10.3179	8.60652	5.91793
GH_A05G0724	2.03539	1.94433	0	2.023	7.72382
GH_A05G0725	1.22792	0.932147	1.11631	7.60685	5.68892
GH_A05G0726	0.160093	0.821909	0.855123	2.67704	8.25429
GH_A05G0735	29.7953	59.4518	65.0655	50.5285	49.4806
GH_A05G0750	29.2183	25.2178	67.8676	69.2821	48.8224
GH_A05G0759	20.3335	12.778	15.9115	253.563	405.844
GH_A05G0766	3.95829	2.35467	0.876963	0.822096	2.7711
GH_A05G0768	6.86302	15.3601	18.0159	18.3898	10.1818
GH_A05G0774	167.832	576.071	755.98	838.847	897.269
GH_A05G0778	0.014119	0.648648	1.78022	1.96416	3.84085
GH_A05G0781	0.0478011	15.2838	13.4219	3.4975	1.73979
GH_A05G0786	0.949801	0.411967	0.455781	8.81264	25.7316
GH_A05G0789	87.6442	226.24	246.812	166.881	110.496
GH_A05G0794	0.400711	5.57565	2.39624	0.339696	0.944584
GH_A05G0797	3.24718	2.09112	1.64891	0.320286	0.625212
GH_A05G0801	0.00958496	0.0132477	0	0.0372183	0.0230626
GH_A05G0811	0.0357688	0.461083	1.37142	0.438031	2.71927
GH_A05G0821	0.995287	0.257008	1.03084	1.32413	1.22168
GH_A05G0832	0	1.29454	1.863	0.900805	5.19978
GH_A05G0834	0.386666	3.06577	5.11371	1.57767	4.06601
GH_A05G0835	0.0257315	15.6209	23.1165	12.2207	6.28084
GH_A05G0836	14.5048	15.6324	16.5671	28.5003	38.7477
GH_A05G0841	0.0372293	0.0652602	0.165158	0.51338	0.551136
GH_A05G0863	3.82631	1.5309	1.27368	6.63854	25.0136
GH_A05G0865	14.4501	82.4756	110.205	105.995	113.004
GH_A05G0866	0.270529	5.13185	2.92008	0.467345	0
GH_A05G0869	0.0203142	0.441597	0.423187	0.556996	0.110866
GH_A05G0874	0.407034	9.5749	15.9162	43.7308	34.28
GH_A05G0879	0	0	0	0.0101066	0.152063
GH_A05G0880	0.614087	1.08386	1.6314	1.4545	2.52041
GH_A05G0890	0.136029	0.0887866	0.0434283	0.244145	0.325949
GH_A05G0893	52.9654	30.2577	36.2829	86.5914	80.9308
GH_A05G0896	2.58548	22.2661	28.387	37.9884	18.3917
GH_A05G0899	0.0666374	12.4296	19.0318	13.2121	5.83478
GH_A05G0900	4.51592	169.332	258.083	116.872	36.5345
GH_A05G0907	0.0822626	0.524782	0.476244	0.257845	0.214785
GH_A05G0908	0	0.00957031	0	0.0718456	0.156002
GH_A05G0913	3.16089	5.31034	8.21698	7.81014	8.97999
GH_A05G0923	6.22123	11.7578	16.9578	38.1171	22.3462
GH_A05G0924	0	2.10506	1.34973	0.623898	0.374193
GH_A05G0929	40.9619	340.022	653.47	239.622	272.289
GH_A05G0931	0	0	0.0201178	0.0410324	0.0130622
GH_A05G0932	0.113952	0.0555503	0.143828	0.360668	0.522122
GH_A05G0935	0.0727332	0.166793	0.229093	0.155658	0.206162
GH_A05G0937	1.07039	6.22122	7.22025	1.71078	0
GH_A05G0938	0	0.0079242	0.03362	0.31996	0.421876
GH_A05G0940	0	0.0284588	0	0.039734	0.0740897
GH_A05G0943	1.85328	9.14049	8.30772	8.57314	9.65833
GH_A05G0945	0.0268281	0.39208	0.744099	0.500612	0.728947
GH_A05G0957	0.00624816	0.0234619	0.0129998	0.530476	0.312307
GH_A05G0964	0.0745127	0.134875	1.64427	12.9622	5.26338
GH_A05G0976	2.66836	41.9741	87.2704	133.423	227.036
GH_A05G0993	10.1841	665.513	587.809	78.8925	12.2986
GH_A05G0995	10.613	19.0922	22.3073	17.6024	8.44726
GH_A05G0998	0	0	0	4.46391	2.2814
GH_A05G1007	0.0553972	0.0755554	0.146895	0.415351	0.765857
GH_A05G1011	1.43964	15.5368	14.4982	15.7577	32.7995
GH_A05G1017	0.204454	13.3047	3.8065	4.70179	17.0864
GH_A05G1018	0.00643642	1.04815	0.35406	1.54504	8.92497
GH_A05G1023	1.46671	0.792941	0.869695	3.36314	4.31893
GH_A05G1024	24.8094	37.1318	44.8335	52.6846	75.8234
GH_A05G1025	54.7579	92.121	107.346	162.947	110.504
GH_A05G1031	2.16547	16.9168	26.2736	14.4458	16.7237
GH_A05G1038	5.12203	3.94978	20.0133	118.209	130.959
GH_A05G1039	2.37289	29.9256	225.175	2113.85	3492.17
GH_A05G1044	14.2999	11.1303	9.70041	10.526	10.8263
GH_A05G1048	0.132681	0.540123	0.228767	2.74792	6.52712
GH_A05G1049	11.2768	69.2585	85.4032	125.573	76.0071
GH_A05G1050	0.0371359	0.0346464	0.154268	0.371178	0.632028
GH_A05G1054	49.297	150.85	159.98	1684.31	1740
GH_A05G1064	0.676229	2.808	1.64276	0.506664	0.456739
GH_A05G1071	4.93444	19.549	28.2613	7.41189	5.22968
GH_A05G1072	11.7917	848.24	262.884	762.61	580.318
GH_A05G1076	0.0677598	0	0	0.243214	0.185084
GH_A05G1083	6.01091	35.1641	46.123	67.809	36.1253
GH_A05G1084	1.58481	1.98215	1.46925	544.977	591.429
GH_A05G1086	0	0	0	0.497923	0.919754
GH_A05G1090	0.7227	5.80858	8.31497	19.5221	20.8807
GH_A05G1091	20.3399	16.2385	30.716	56.0311	61.9252
GH_A05G1095	0.450997	0.316172	0.482232	0.0819169	0.467627
GH_A05G1096	0.0366538	0.241396	0.630217	0.153262	0
GH_A05G1104	0.152724	1.15799	0.344319	0.624802	0.404923
GH_A05G1107	0.204061	2.10196	1.39022	0.950129	0.532047
GH_A05G1111	6.50513	2.31777	2.22463	2.49301	3.22362
GH_A05G1117	0	171.2	193.588	165.067	204.028
GH_A05G1118	10.3409	6.17493	12.1706	27.8918	17.5998
GH_A05G1119	38.1376	581.277	817.067	765.721	383.313
GH_A05G1121	0.807007	1.09416	0.642062	0.841509	1.98507
GH_A05G1124	1.89192	4.74115	5.43821	5.52101	2.42685
GH_A05G1128	24.8454	133.633	206.093	272.175	203.624
GH_A05G1129	5.83559	7.77037	13.7783	22.2129	23.2775
GH_A05G1149	5.11134	21.6125	15.2852	22.0485	20.2044
GH_A05G1163	7.57173	85.8318	108.694	18.0744	4.21347
GH_A05G1164	0.748813	6.49337	5.35818	5.82264	13.4278
GH_A05G1174	0.0636154	11.1838	33.8862	125.515	141.699
GH_A05G1177	5.88741	3.63152	3.54562	30.2072	35.5262
GH_A05G1181	0.3818	16.4321	17.9433	4.45716	5.2198
GH_A05G1187	6.20607	22.088	16.3771	51.7443	63.4163
GH_A05G1191	0.702244	8.65067	2.20501	0.323344	0.350713
GH_A05G1196	0.0310627	1.61406	1.28803	0.554845	0.267093
GH_A05G1198	6.44934	8.71222	12.9592	13.1887	18.0182
GH_A05G1204	2.02653	3.90401	9.05681	6.0874	6.21416
GH_A05G1209	0.0908145	0.049531	0.298831	1.68457	6.19221
GH_A05G1210	0.140552	0.202717	0.719835	18.262	17.0232
GH_A05G1217	0.40537	2.16749	5.03209	0.166074	0.0963449
GH_A05G1219	0	0.0329568	0	0.053952	0.0811737
GH_A05G1220	2.2986	5.30632	5.55814	4.34596	2.28005
GH_A05G1223	0.0317747	0.0266589	0	0.561859	11.7352
GH_A05G1224	2.14579	8.33047	8.99201	4.93539	3.01478
GH_A05G1226	5.87959	5.60771	4.54812	5.45893	5.68866
GH_A05G1235	6.34306	11.264	15.4936	10.0752	7.6962
GH_A05G1242	8.75782	237.892	495.101	525.705	396.816
GH_A05G1252	0.37617	0.117553	0.105674	0.26662	0.306592
GH_A05G1253	0.339346	0.982627	1.12139	7.42728	10.5
GH_A05G1255	4.87094	8.34274	14.9828	42.1651	27.1659
GH_A05G1258	5.54878	26.4813	101.187	81.1037	76.3281
GH_A05G1260	9.66533	18.9104	23.3074	25.3269	25.7648
GH_A05G1267	5.01576	45.2962	62.6372	90.3941	157.884
GH_A05G1274	1.89119	7.01291	3.89299	4.63445	8.35036
GH_A05G1275	1.86884	8.23895	5.35328	21.7872	28.2462
GH_A05G1276	0.0433548	0.17585	0.072111	0.484863	0.215376
GH_A05G1285	0.00268621	1.21796	4.61292	7.78651	1.2325
GH_A05G1289	15.0766	30.2121	32.0262	42.8945	19.9925
GH_A05G1291	4.22612	6.99786	10.9676	10.3365	8.8433
GH_A05G1296	0	1.97688	0.923079	0.0699066	0
GH_A05G1299	3.64092	61.6101	56.9284	11.3134	4.63475
GH_A05G1301	10.799	35.3282	23.8603	10.5209	11.7063
GH_A05G1304	20.9457	8.14934	12.0174	42.7214	70.6296
GH_A05G1310	8.22144	2.42349	4.36904	4.91909	12.1888
GH_A05G1311	52.6414	45.5826	48.4332	103.712	248.582
GH_A05G1312	13.6925	55.9829	97.5548	74.7943	60.2432
GH_A05G1315	0.350092	5.68971	6.92507	3.82533	3.19695
GH_A05G1318	4.20453	2.79332	2.49677	2.28146	6.56876
GH_A05G1332	1.81981	0.448775	0.668564	2.56415	6.02451
GH_A05G1337	0	0.561934	0.46395	16.5369	2.68441
GH_A05G1340	0.0259522	0.0243203	0.0824058	0.520784	0.640584
GH_A05G1341	0.0674061	12.2956	36.2934	24.911	9.69323
GH_A05G1342	0	0.0461327	0.0366446	0.0268795	0
GH_A05G1344	0	0	0	0	0
GH_A05G1346	3.36958	0.749189	5.72937	2.41528	2.42995
GH_A05G1350	0.771272	4.22994	12.0315	26.2813	12.8362
GH_A05G1351	156.201	277.102	378.933	325.626	298.427
GH_A05G1353	0.0973482	2.53302	1.22861	0.25611	0
GH_A05G1358	8.33165	7.4736	7.29381	6.98333	7.18033
GH_A05G1364	0.286138	2.71215	2.43671	2.89209	2.61465
GH_A05G1366	8.40403	48.2167	33.8205	125.687	169.342
GH_A05G1367	0.160658	5.19268	2.237	0.284987	0.145196
GH_A05G1371	21.6771	11.0368	12.4301	9.38959	13.2828
GH_A05G1373	3.99165	611.178	1633.18	4208.69	3983.25
GH_A05G1376	9.32007	29.1454	48.8361	61.7072	47.2391
GH_A05G1377	3.36669	6.85181	8.9061	30.2249	5.40263
GH_A05G1382	0	0	0	0	0
GH_A05G1391	8.41775	14.3418	13.8695	22.5018	9.19325
GH_A05G1393	6.64321	9.64869	7.69164	31.4821	50.8381
GH_A05G1399	0.0597311	0.761473	0	51.0196	61.9336
GH_A05G1404	24.9287	59.6967	86.4988	79.8978	72.112
GH_A05G1412	11.3385	17.1773	18.4853	7.24039	8.16516
GH_A05G1413	2.05215	64.1158	100.221	104.003	61.9117
GH_A05G1416	5.21706	14.5369	24.2648	14.4977	19.3762
GH_A05G1417	6.09728	7.55299	6.1608	10.9701	9.11164
GH_A05G1419	0.034189	0.0342919	0.0639422	0.00444535	0.112155
GH_A05G1422	0.220373	0.121476	0.0665878	0.712753	1.67743
GH_A05G1425	8.26944	11.5521	10.1233	23.8406	28.2352
GH_A05G1433	3.3315	14.1408	12.1467	3.07995	3.56538
GH_A05G1449	0	0	9.38109	18.6464	31.3729
GH_A05G1450	3.04772	32.6627	16.8228	10.0628	9.95106
GH_A05G1451	0.409065	0.195332	0.257971	0.102923	0.783918
GH_A05G1456	1.0334	2.02196	4.09962	9.07998	3.30888
GH_A05G1458	0	0	0	0	0.724295
GH_A05G1471	12.5549	104.457	114.673	33.5044	19.2288
GH_A05G1475	4.90174	38.5772	40.1728	6.92186	3.88159
GH_A05G1484	8.40223	12.4369	13.9702	28.6756	29.3947
GH_A05G1485	0.0130939	0.494438	0.180264	0.0247258	0.0676661
GH_A05G1490	0.0266293	0.0616235	0.108277	0.0590362	0.214673
GH_A05G1503	0	0	0	0	0.0792702
GH_A05G1509	0.253499	2.4753	3.92822	3.73258	6.04355
GH_A05G1512	0.0966006	0.0436032	0.164643	0.223922	0.0982619
GH_A05G1523	0.0470353	0.14463	0.163837	0.122542	0.345563
GH_A05G1529	0.0937871	2.87805	2.68075	2.17221	3.70766
GH_A05G1546	6.25839	56.8899	59.8146	26.2592	6.95392
GH_A05G1552	0.653511	3.59073	2.93922	0.938472	1.04857
GH_A05G1558	0.672954	1.53017	1.42323	4.90054	13.2316
GH_A05G1560	0	0	0	0	0
GH_A05G1570	0.118683	0.159013	0.114622	0.34177	0.456
GH_A05G1577	9.29412	86.848	187.557	199.234	104.711
GH_A05G1578	0	0	0.393282	0.779597	0.156581
GH_A05G1587	0.567889	1.41415	1.38845	5.75966	7.51645
GH_A05G1590	9.86098	16.6683	18.2948	23.5344	39.5702
GH_A05G1592	11.2309	55.7334	57.4916	59.3691	50.6314
GH_A05G1593	8.79556	18.5237	26.0937	9.68214	7.90356
GH_A05G1594	1.08755	0.79075	1.40416	9.6392	14.064
GH_A05G1595	0.241639	0.777248	1.18038	127.719	132.656
GH_A05G1596	0.108599	0.0479581	0.105876	9.06077	14.0923
GH_A05G1597	4.02246	0.964573	1.04419	1.09956	1.85831
GH_A05G1601	1.15502	1.37444	2.15367	1.30831	1.77166
GH_A05G1602	149.295	21689.4	34301.7	24910.7	10120.4
GH_A05G1603	6.18815	25.1908	24.4894	15.976	11.3212
GH_A05G1605	0.488639	5.91489	4.62409	1.3098	0.960964
GH_A05G1608	130.255	356.433	458.991	426.121	462.576
GH_A05G1609	17.8091	56.6499	61.2429	60.8061	59.2975
GH_A05G1610	1.0659	12.7756	22.5765	12.5386	5.92563
GH_A05G1611	9.77955	68.728	112.585	39.2892	24.1868
GH_A05G1614	0.240374	0.4196	0.317826	0.688942	2.46883
GH_A05G1615	0.015062	0	0	0.177813	0.124145
GH_A05G1619	4.58165	7.73534	16.3538	22.4438	14.5882
GH_A05G1622	1.29808	12.3156	14.4432	7.47269	5.86574
GH_A05G1624	13.8216	2.82203	2.61142	3.28006	5.32339
GH_A05G1627	10.3563	36.0457	53.3387	64.0043	89.5188
GH_A05G1629	1.86969	1.40542	3.51007	10.7539	24.6811
GH_A05G1634	0	0.0358514	0.0763997	0.0220876	0.0656651
GH_A05G1637	4.01027	4.69223	5.93008	7.75543	8.10654
GH_A05G1638	0	0.0567852	0.0816749	0	0
GH_A05G1642	0.953604	7.65649	8.16884	5.08923	2.7138
GH_A05G1645	4.74684	11.085	7.3242	17.7023	15.2907
GH_A05G1655	21.8103	546.457	763.818	310.506	153.036
GH_A05G1657	2.57752	1.89914	3.60426	16.3555	24.3959
GH_A05G1662	0.227788	1.07035	1.27504	0.653916	0.811354
GH_A05G1664	0.598421	0.221161	0.307082	0.149072	0.539052
GH_A05G1665	4.05456	5.31242	5.37119	5.02119	12.0873
GH_A05G1670	0.0431426	0.0576271	0.0580044	0.248589	0.166525
GH_A05G1673	1.82581	0.970814	1.23394	68.0679	81.7899
GH_A05G1677	0.04785	0.0957042	0.154488	0.275471	0.241372
GH_A05G1679	0.243197	0.42981	0.435401	1.07125	2.89813
GH_A05G1691	7.69625	8.89736	10.9623	14.0915	15.6938
GH_A05G1692	5.5602	1.65915	3.95479	9.79452	21.8702
GH_A05G1693	0.327086	0.24232	0.399164	0.514238	1.37222
GH_A05G1698	16.9109	36.3492	49.7537	62.5728	50.5854
GH_A05G1704	1.44654	2.2139	8.49946	0	1.20537
GH_A05G1706	0.077608	0.14652	1.36638	4.85365	13.8913
GH_A05G1712	0.489142	1.62161	0.77138	2.18778	2.35857
GH_A05G1713	0.0997933	0.149611	1.12826	43.0239	44.42
GH_A05G1715	4.66535	13.6504	16.8774	12.7196	36.8455
GH_A05G1716	0.549278	0.31257	0.388647	1.51883	4.61616
GH_A05G1725	0.928133	0.452778	0.793242	0.583485	0.298596
GH_A05G1740	14.0419	9.2401	13.3742	42.4139	44.1024
GH_A05G1744	8.14955	24.9236	16.5146	82.2231	168.402
GH_A05G1746	16.0056	46.8962	60.7236	45.5324	50.0395
GH_A05G1749	60.2501	313.661	337.784	258.379	292.903
GH_A05G1750	20.2086	60.9868	52.3811	46.8091	41.4821
GH_A05G1758	4.29598	12.2833	16.0618	35.0222	28.3398
GH_A05G1762	0.0318944	0.13726	0.913101	2.26207	5.30627
GH_A05G1763	0	0	0	0	0.676352
GH_A05G1764	0.176656	219.055	167.095	36.4162	18.8238
GH_A05G1769	0.11819	0.047241	0.069258	1.15202	1.39105
GH_A05G1776	14.104	102.826	133.836	145.806	148.703
GH_A05G1797	1.50744	1.34745	1.2555	3.06952	3.64659
GH_A05G1801	0.0556159	0.28209	0.392406	2.92916	5.0057
GH_A05G1804	7.12613	13.7619	20.7042	27.1908	29.2243
GH_A05G1805	1.43198	13.3526	11.1203	2.35497	0.896412
GH_A05G1810	0.00958625	0.0564231	0.175603	0.69542	0.394106
GH_A05G1813	77.1503	56.4167	201.129	1052.1	1076.89
GH_A05G1817	3.32698	74.5727	97.9161	32.7138	11.9613
GH_A05G1823	0.300413	0.71276	0.676539	1.40485	3.72808
GH_A05G1828	0.426108	0.673161	2.84389	4.7941	33.4564
GH_A05G1835	10.4095	20.2715	38.1193	128.069	219.623
GH_A05G1838	0	1.73322	0.662259	15.5628	28.8327
GH_A05G1842	0.158685	1.93851	4.02944	0.836702	0.871481
GH_A05G1843	0.28523	4.5539	8.33702	0.913673	0.743684
GH_A05G1855	0.453145	0.103995	0.283187	64.0979	79.4532
GH_A05G1856	3.14029	5.44946	5.24875	15.0488	29.7961
GH_A05G1860	32.9273	270.418	370.216	526.742	555.7
GH_A05G1875	1.63772	7.04778	4.99016	1.94859	1.66202
GH_A05G1876	0.479011	0.100719	0.0452763	0.847228	0.525839
GH_A05G1877	2.18978	1.74228	3.65301	98.548	55.6056
GH_A05G1878	0	0	0	6.87851	3.20001
GH_A05G1884	0.642856	0.695245	0.611604	21.0568	26.8296
GH_A05G1885	0.00641932	0.0779468	0.0761643	0.0500645	0.15799
GH_A05G1886	0.0242321	0.0172568	0.0884479	0.279905	0.875308
GH_A05G1887	0.619243	0.86462	0.753646	0.987703	2.39581
GH_A05G1894	1.49112	1.85893	1.55505	0.975106	1.61
GH_A05G1896	3.60131	78.1213	111.935	25.6917	5.81196
GH_A05G1898	0.821112	1.19492	1.16421	5.27337	9.65361
GH_A05G1899	1.68655	21.9534	18.2713	14.9257	25.6898
GH_A05G1906	0.244927	95.5388	180.442	33.9009	5.66855
GH_A05G1912	1.19946	1.37113	1.34253	2.02814	1.64196
GH_A05G1913	0.270547	0.874205	2.58142	7.1903	7.40153
GH_A05G1915	0.209791	2.81972	6.15592	41.4029	24.1242
GH_A05G1918	0.255293	2.008	2.17538	4.06723	7.39634
GH_A05G1921	7.24306	107.851	90.3653	10.814	3.30698
GH_A05G1932	0.638597	16.0809	25.4939	23.4486	25.3204
GH_A05G1940	0.00342685	0.106493	0.0356785	0.155815	0.161566
GH_A05G1942	0.421271	0.578942	0.64742	0.622232	0.588664
GH_A05G1943	7.19438	12.6612	11.7662	15.8484	52.1155
GH_A05G1949	16.6122	25.9562	26.7133	32.3763	35.6013
GH_A05G1952	0	0.075961	0.427648	1.63939	1.10533
GH_A05G1955	3.12673	3.82693	6.04013	6.21702	3.27249
GH_A05G1960	1.78374	1.06022	1.41584	3.42945	6.63499
GH_A05G1964	7.41064	3.17932	23.7563	750.955	1385.13
GH_A05G1970	0	0.0367637	0	0.163218	0.0753796
GH_A05G1971	0.309844	25.3025	15.0688	2.78293	0.170841
[truncated: 21,353 more rows]
