# Supplementary material for: Genome-wide chromatin accessibility landscape and dynamics of transcription factor networks during ovule and fiber development in cotton
Source: BMC Biol. 2023 Jul 31;21:165. doi: 10.1186/s12915-023-01665-4 (PMC10391996; doi:10.1186/s12915-023-01665-4)
Supplement: Supplementary file 6 — Additional file 6: Table S5. Summary of unique links between DNase-seq peaks and genes. [file 12915_2023_1665_MOESM6_ESM.xlsx]

## Sheet: peak-to-gene
Table S5. Summary of unique links between DNase-seq peaks and genes.
dhs	gene	correlation	p-value
D11:18056562-18056911	GH_D11G1761	0.866178	0.0203597
A06:23246946-23247572	GH_A06G0888	0.89021	0.0177069
D11:30162732-30163742	GH_D11G2241	0.937632	0.0133285
A01:114079955-114080283	GH_A01G2182	-0.824323	0.0239291
A12:49341425-49342430	GH_A12G0940	0.947472	0.0125476
A07:83760095-83760312	GH_A07G2056	-0.730166	0.0396773
A01:110583509-110583840	GH_A01G2005	-0.899216	0.0155051
D04:8551098-8551575	GH_D04G0534	0.86277	0.0207618
D01:423353-423497	GH_D01G0059	-0.736147	0.0384733
A12:86530406-86530761	GH_A12G1542	0.907577	0.0159786
D04:31723386-31724015	GH_D04G1015	0.964048	0.0113216
D13:49626733-49627184	GH_D13G1551	0.83999	0.0236266
D07:47630368-47631059	GH_D07G2003	-0.867233	0.0187264
D09:511466-511985	GH_D09G0020	0.876266	0.0192076
D11:24185757-24186377	GH_D11G2057	0.790354	0.0310317
D12:33766997-33767354	GH_D12G1049	-0.948713	0.0114592
A13:46821246-46821900	GH_A13G1027	0.715643	0.0457094
D11:48608276-48608808	GH_D11G2533	-0.753295	0.0351857
D02:36574529-36574979	GH_D02G1235	0.91766	0.0150432
D08:53608259-53608945	GH_D08G1701	-0.701479	0.0458843
A08:49487162-49487608	GH_A08G1052	-0.73776	0.0381539
D01:46815368-46815717	GH_D01G1715	-0.845113	0.0212737
A05:97464275-97464567	GH_A05G3714	-0.907178	0.0147814
A11:51995761-51995965	GH_A11G2167	0.809173	0.0280248
D10:16407044-16407320	GH_D10G1187	0.942986	0.0128985
A06:92054390-92055072	GH_A06G1466	0.952504	0.0121638
D10:25156060-25156495	GH_D10G1482	0.946738	0.0126045
A10:110451971-110452236	GH_A10G2365	0.925037	0.0143889
D06:22244500-22244904	GH_D06G1084	-0.959572	0.0107058
D08:41921609-41922072	GH_D08G1288	-0.7092	0.0441416
A03:15316233-15316740	GH_A03G0754	0.920389	0.0147982
A07:84398427-84398736	GH_A07G2060	0.876788	0.0191496
D10:62455148-62455549	GH_D10G2462	0.812201	0.0275644
D01:54583087-54583590	GH_D01G1894	0.761923	0.0360767
A05:87695525-87696195	GH_A05G3613	0.706397	0.0478622
D11:7031368-7031563	GH_D11G0871	0.825869	0.0255641
D03:39631236-39631871	GH_D03G1135	0.949308	0.0124064
D11:60328886-60329126	GH_D11G2984	0.96596	0.0111872
A04:76011981-76012909	GH_A04G1088	-0.761178	0.0337536
A02:87558595-87559007	GH_A02G1431	-0.702746	0.0455946
D06:45500694-45500882	GH_D06G1495	0.93997	0.0131393
A07:90538523-90538822	GH_A07G2214	-0.803019	0.0269337
A09:58132692-58133307	GH_A09G0868	-0.741655	0.0373911
A10:80322751-80323192	GH_A10G1558	0.872565	0.0196237
D07:46388078-46388538	GH_D07G1971	-0.90831	0.0146808
A07:35845598-35846093	GH_A07G1609	0.933196	0.013694
D01:46789228-46789954	GH_D01G1715	-0.695749	0.0472131
D13:9826635-9826876	GH_D13G0699	-0.97371	0.00978974
A12:660868-661398	GH_A12G0043	0.837801	0.0239186
D01:14194105-14194784	GH_D01G0999	0.95675	0.011848
D02:17561034-17561270	GH_D02G0926	0.85079	0.0222295
A13:86818367-86818495	GH_A13G1439	-0.799006	0.0275335
A04:76215976-76216208	GH_A04G1098	0.960118	0.0116025
A06:90985737-90986296	GH_A06G1448	0.962232	0.0114507
D09:107305-107731	GH_D09G0004	-0.874716	0.0179257
D12:10380807-10381044	GH_D12G0622	0.975628	0.0105282
D10:45161628-45161928	GH_D10G1754	0.919254	0.0148996
D09:7874044-7874415	GH_D09G0314	0.952619	0.0121552
A01:63255026-63255555	GH_A01G1455	-0.80109	0.0272206
A05:42836503-42836750	GH_A05G3137	0.770808	0.0344324
A01:17332650-17333102	GH_A01G0962	0.978648	0.0103294
A08:113242949-113243482	GH_A08G1949	0.701716	0.0489827
A02:42180969-42181315	GH_A02G1067	-0.839279	0.0219924
A02:103037182-103037470	GH_A02G1671	-0.93684	0.0123353
D12:36779153-36779404	GH_D12G1097	0.981725	0.0101302
D07:12686520-12686837	GH_D07G1055	-0.950354	0.0113425
A01:33455996-33456163	GH_A01G1247	-0.747436	0.0362822
A05:102384296-102384595	GH_A05G3907	0.794034	0.0304236
D07:38594949-38595759	GH_D07G1877	0.874989	0.0193504
D04:11625326-11625878	GH_D04G0682	0.945816	0.0126762
D04:9316116-9316599	GH_D04G0572	0.854815	0.0217269
D06:31589194-31589499	GH_D06G1294	0.917697	0.0150398
D11:39723475-39723801	GH_D11G2400	-0.69431	0.0475517
A05:35847667-35847991	GH_A05G2956	0.97936	0.010283
D13:50650340-50650618	GH_D13G1600	-0.915733	0.0140363
D08:46533961-46534131	GH_D08G1425	0.767925	0.0349591
A07:21887004-21887178	GH_A07G1286	0.954759	0.0119952
A02:20008169-20008819	GH_A02G0892	0.905916	0.0161374
D01:54756949-54757776	GH_D01G1900	-0.917198	0.013912
A09:24141533-24142387	GH_A09G0520	-0.687938	0.049074
D09:31065834-31066598	GH_D09G0789	0.776169	0.0334705
D02:20937598-20937858	GH_D02G0987	-0.781262	0.0303208
A11:20813387-20813746	GH_A11G1693	-0.76709	0.0327115
D07:47938405-47938696	GH_D07G2012	0.862006	0.020853
A13:13969422-13970129	GH_A13G0670	0.927006	0.0142185
D12:53364976-53365326	GH_D12G2109	-0.796487	0.0279157
D13:40578155-40579352	GH_D13G1295	0.976445	0.0104741
A13:53025185-53025789	GH_A13G1068	-0.728815	0.0399536
D09:3934845-3935262	GH_D09G0175	-0.752647	0.0353057
D08:15461997-15462315	GH_D08G0886	0.718188	0.0451309
A08:16207428-16207844	GH_A08G0825	0.759304	0.0365734
A13:8514570-8514908	GH_A13G0528	-0.774344	0.0314691
D10:21130582-21131359	GH_D10G1357	-0.808772	0.0260928
A06:23202101-23202620	GH_A06G0888	0.925137	0.0143802
D02:53434024-53434130	GH_D02G1599	0.856097	0.0215689
D05:45459146-45459517	GH_D05G3348	0.758667	0.036695
D11:26423760-26424615	GH_D11G2137	-0.712869	0.0433324
A13:70862433-70862688	GH_A13G1231	-0.804297	0.0267449
A07:17056428-17057207	GH_A07G1111	0.904909	0.0162343
D11:47722270-47722999	GH_D11G2508	0.90487	0.0162381
D13:33066300-33067177	GH_D13G1104	-0.724357	0.0408759
D01:39704905-39705558	GH_D01G1573	-0.728886	0.0399389
D04:9572133-9572686	GH_D04G0583	-0.865444	0.0189224
D05:51223084-51223569	GH_D05G3491	0.893792	0.0173379
A11:89304936-89305492	GH_A11G2510	-0.811921	0.0256419
D10:1475185-1475402	GH_D10G0172	0.970366	0.0108826
A10:12189700-12190388	GH_A10G0790	0.737928	0.0408401
A06:27894400-27894615	GH_A06G0938	0.823557	0.0258936
A13:76332092-76332538	GH_A13G1290	0.748212	0.0387394
D06:51648263-51648655	GH_D06G1625	-0.842833	0.0215522
D10:29316870-29317347	GH_D10G1561	0.911257	0.0156316
D13:35317920-35318120	GH_D13G1159	0.888346	0.0179015
D01:55837204-55837375	GH_D01G1941	-0.861028	0.0194133
A03:84031483-84031958	GH_A03G1375	-0.878577	0.0175241
A13:79367643-79367882	GH_A13G1336	0.852559	0.0220074
D09:28054438-28054753	GH_D09G0681	0.885401	0.0182128
A06:29863149-29863526	GH_A06G0957	0.875984	0.0192391
D05:47442405-47442745	GH_D05G3386	0.950819	0.0122912
D12:36369332-36369688	GH_D12G1091	0.920006	0.0148324
A11:108235396-108235738	GH_A11G2905	0.851941	0.0220848
A10:80186643-80187014	GH_A10G1555	0.974273	0.0106185
A10:14403961-14404195	GH_A10G0849	0.892754	0.0174442
D09:27100479-27101240	GH_D09G0661	0.845682	0.0228813
A06:49427374-49428452	GH_A06G1146	0.992645	0.00945022
D03:32489333-32490001	GH_D03G0907	0.81758	0.0267621
D04:42043315-42043401	GH_D04G1261	-0.843881	0.0214238
A07:80107826-80108332	GH_A07G1981	0.786994	0.0315956
D02:45585093-45585726	GH_D02G1429	0.938495	0.0132583
D04:6791250-6791445	GH_D04G0449	0.886476	0.0180987
D04:48072270-48073139	GH_D04G1466	0.797099	0.0299247
A13:99077440-99077772	GH_A13G1826	0.758441	0.0367382
A13:71153738-71153915	GH_A13G1231	-0.821266	0.0243421
D03:38538357-38538685	GH_D03G1103	0.799656	0.0295136
D13:42376381-42376595	GH_D13G1337	0.709574	0.0471135
D08:34759735-34760191	GH_D08G1162	0.866669	0.0203022
D12:30592686-30592947	GH_D12G1001	-0.689288	0.0487482
A10:99347373-99347823	GH_A10G1885	0.720954	0.0445087
A03:13315771-13316261	GH_A03G0696	0.902284	0.0164894
A10:34415383-34415617	GH_A10G1168	-0.81151	0.0257004
D11:43111956-43112319	GH_D11G2449	-0.738483	0.0380112
D09:11020536-11020881	GH_D09G0403	0.729372	0.0426574
A01:89121-89411	GH_A01G0013	-0.814002	0.0253476
A05:85412319-85412779	GH_A05G3581	0.901624	0.016554
A11:96581216-96581725	GH_A11G2614	-0.704265	0.0452494
D05:36169167-36169401	GH_D05G3211	-0.725451	0.040648
A05:86189764-86190210	GH_A05G3597	0.967422	0.0110853
A07:79628394-79628613	GH_A07G1971	0.990939	0.00955376
D06:32712771-32713252	GH_D06G1313	0.73386	0.0416961
D07:18185922-18186142	GH_D07G1318	0.959621	0.0116384
D05:34750985-34751244	GH_D05G3167	-0.728698	0.0399774
A03:20610862-20611332	GH_A03G0871	0.78229	0.0323994
D01:23876489-23876978	GH_D01G1330	-0.724806	0.0407821
D07:34531148-34532116	GH_D07G1813	0.906316	0.016099
A01:106796601-106796886	GH_A01G1828	-0.757182	0.0344734
A07:86068750-86069250	GH_A07G2120	-0.768898	0.032398
A05:84783663-84784083	GH_A05G3560	0.773226	0.0339959
A10:104751446-104752032	GH_A10G2069	0.984012	0.00998441
A08:18093007-18093506	GH_A08G0847	0.873984	0.0194633
A05:9980913-9981099	GH_A05G1115	0.783625	0.0321697
D07:33777063-33777245	GH_D07G1800	-0.737813	0.0381433
A13:71132891-71133217	GH_A13G1231	-0.749173	0.0359542
D02:35285005-35285247	GH_D02G1217	0.801485	0.0292225
A09:1822789-1823096	GH_A09G0082	-0.688243	0.0490002
D02:38219087-38219419	GH_D02G1273	0.726362	0.0433121
A02:82884536-82885004	GH_A02G1376	-0.806036	0.02649
A02:86181975-86183167	GH_A02G1416	0.944414	0.0127859
D04:16673521-16673847	GH_D04G0840	-0.852326	0.0204126
D13:33133806-33134108	GH_D13G1105	-0.755498	0.0347806
D11:38735729-38736120	GH_D11G2386	0.987729	0.00975128
A06:116280575-116280966	GH_A06G1747	-0.854692	0.0201367
D02:61553633-61554056	GH_D02G1855	-0.689351	0.0487329
D11:10638686-10638923	GH_D11G1205	0.821833	0.0261417
A10:65249057-65249323	GH_A10G1328	-0.772764	0.0317363
D03:44148781-44149071	GH_D03G1313	0.770797	0.0344344
A02:100346124-100346572	GH_A02G1603	0.954293	0.0120299
D04:32855893-32856453	GH_D04G1046	0.772848	0.0340638
D03:11629172-11630306	GH_D03G0627	0.87725	0.0190983
A03:92983968-92985167	GH_A03G1523	0.926918	0.0142261
A12:19468231-19468582	GH_A12G0714	0.861468	0.0209173
D12:12840971-12841283	GH_D12G0706	0.722381	0.0441902
D03:10937820-10938018	GH_D03G0613	0.969241	0.0109596
D10:25695913-25696602	GH_D10G1495	0.974426	0.0106082
D02:34955508-34955964	GH_D02G1213	0.974815	0.0105823
D02:57864838-57865286	GH_D02G1729	0.973453	0.0106734
A12:2453822-2454362	GH_A12G0172	0.885302	0.0182233
A09:60716086-60716403	GH_A09G0977	-0.733021	0.0390989
D08:12323203-12323905	GH_D08G0825	-0.717305	0.0423701
D05:34443140-34443623	GH_D05G3151	0.966321	0.0111619
A06:16756745-16757007	GH_A06G0768	0.983225	0.0100344
D11:41239266-41239598	GH_D11G2425	0.914091	0.0153687
D10:49328730-49329372	GH_D10G1870	0.999392	0.00905033
A03:69408531-69408762	GH_A03G1246	0.9061	0.0161197
A09:1610846-1611060	GH_A09G0074	-0.718002	0.0422205
A11:31700414-31700736	GH_A11G2033	0.797841	0.0298048
D10:29919245-29919518	GH_D10G1571	-0.76403	0.0332476
A08:102867509-102867956	GH_A08G1568	-0.698744	0.0465148
A01:26558804-26559120	GH_A01G1187	-0.717811	0.0422613
D08:12493961-12494375	GH_D08G0831	-0.850131	0.0206715
D13:35661960-35662236	GH_D13G1168	0.793404	0.030527
D09:26379763-26380092	GH_D09G0649	0.855982	0.021583
D03:9435568-9436024	GH_D03G0575	-0.955161	0.0110065
A11:114311217-114311523	GH_A11G3252	-0.809455	0.0259945
A10:6805729-6805995	GH_A10G0615	0.974889	0.0105773
A07:54459545-54459822	GH_A07G1813	0.756214	0.0371665
A08:16084173-16084444	GH_A08G0822	-0.97678	0.00960016
A13:86819574-86819901	GH_A13G1439	-0.917348	0.0138994
D02:18338149-18338689	GH_D02G0932	-0.952488	0.0111922
A01:18538389-18538857	GH_A01G0990	0.896307	0.0170828
A03:88644965-88645190	GH_A03G1433	0.921091	0.0147357
D01:36735105-36735636	GH_D01G1538	-0.753199	0.0352036
D11:22972201-22972725	GH_D11G2012	0.920227	0.0148127
A11:21523089-21523454	GH_A11G1725	0.899116	0.0168017
D08:15410630-15412208	GH_D08G0884	-0.918912	0.0137679
D08:15459177-15459600	GH_D08G0884	-0.912497	0.0143142
A08:110519092-110519322	GH_A08G1816	-0.901917	0.0152562
A01:57881047-57881576	GH_A01G1423	0.793115	0.0305744
D04:14122384-14122808	GH_D04G0750	0.953939	0.0120563
D09:13477071-13477807	GH_D09G0461	-0.815041	0.0252016
A03:19403708-19404016	GH_A03G0858	-0.800726	0.027275
D06:13190000-13190590	GH_D06G0776	-0.854422	0.0201681
A03:88631937-88632438	GH_A03G1433	0.871673	0.0197251
A01:93305900-93306087	GH_A01G1665	-0.78864	0.0291347
D03:12207825-12208116	GH_D03G0643	0.930589	0.0139129
D07:22783127-22783614	GH_D07G1530	0.931457	0.0138397
A04:16436150-16436687	GH_A04G0579	-0.722002	0.0413699
D13:20224068-20224768	GH_D13G0941	-0.815708	0.0251082
D13:51427040-51427289	GH_D13G1645	-0.790749	0.0288028
A01:86852594-86852953	GH_A01G1614	0.699897	0.0494234
D04:50790035-50790305	GH_D04G1575	0.910358	0.0157158
A06:21739871-21740252	GH_A06G0867	0.982642	0.0100716
D07:27311514-27312273	GH_D07G1648	0.965054	0.0112507
D04:43806314-43807221	GH_D04G1329	0.880022	0.0187932
A01:72174279-72174594	GH_A01G1510	-0.70622	0.0448078
D04:39838583-39839292	GH_D04G1197	0.957648	0.0117821
A12:1856374-1856555	GH_A12G0134	-0.904587	0.0150136
A04:79094037-79094340	GH_A04G1183	0.809939	0.0279077
D01:7025571-7025748	GH_D01G0613	0.949022	0.0124283
A05:76892077-76892461	GH_A05G3429	-0.974608	0.00973398
D01:40726712-40727068	GH_D01G1591	-0.839948	0.021909
D02:17002238-17002491	GH_D02G0921	0.926341	0.0142758
A11:59478478-59478717	GH_A11G2263	0.953287	0.012105
A09:30688199-30688333	GH_A09G0564	0.922282	0.0146303
D06:7010448-7010555	GH_D06G0497	-0.721778	0.0414173
A04:64337147-64337495	GH_A04G0885	-0.83552	0.0224662
A06:23253106-23253476	GH_A06G0888	0.979445	0.0102775
A13:14130464-14131193	GH_A13G0677	-0.835218	0.0225047
D10:25301143-25301519	GH_D10G1485	-0.687231	0.0492451
A04:8808704-8809458	GH_A04G0423	-0.811865	0.0256499
D11:38343863-38344853	GH_D11G2379	-0.867237	0.018726
A08:8298433-8298674	GH_A08G0642	0.954589	0.0120078
A03:13507330-13507704	GH_A03G0700	0.875012	0.0193477
A02:65645944-65646191	GH_A02G1218	-0.726743	0.04038
A11:108311317-108311473	GH_A11G2909	-0.882554	0.0171184
D05:61407719-61408201	GH_D05G3920	0.904934	0.0162319
D08:55019389-55019988	GH_D08G1764	-0.865786	0.0188848
D07:31093375-31094244	GH_D07G1730	0.913509	0.0154224
D11:56322683-56323094	GH_D11G2783	0.790555	0.0309983
D08:41701078-41701267	GH_D08G1282	0.903724	0.016349
A13:12931383-12931933	GH_A13G0626	0.786013	0.0317619
D07:11002604-11003255	GH_D07G0949	0.806415	0.0284497
A01:13959595-13959850	GH_A01G0887	0.851638	0.0221227
A13:66164964-66165315	GH_A13G1156	0.856716	0.0214929
D04:45903787-45904164	GH_D04G1396	0.854264	0.0217952
D11:24711181-24711768	GH_D11G2077	0.933292	0.013686
D06:15455454-15455926	GH_D06G0867	-0.780864	0.0303858
A13:8558515-8558972	GH_A13G0529	-0.891487	0.0162364
A06:17810738-17811081	GH_A06G0794	0.939593	0.0131696
A07:56038120-56038434	GH_A07G1828	0.786689	0.0316473
D08:11433239-11433837	GH_D08G0790	0.871479	0.0197472
A09:38691596-38691746	GH_A09G0611	0.862976	0.0207374
A08:10436917-10437164	GH_A08G0703	0.962405	0.0114383
A13:13240766-13241573	GH_A13G0645	-0.73782	0.0381419
D13:12414400-12414820	GH_D13G0762	0.980315	0.0102211
D09:27434199-27434408	GH_D09G0666	-0.954902	0.0110243
D12:36889754-36890106	GH_D12G1100	-0.68568	0.0496227
D08:12317085-12317648	GH_D08G0825	-0.822696	0.0241482
A03:91792068-91793242	GH_A03G1485	-0.749109	0.0359662
D08:18070583-18070834	GH_D08G0927	-0.916965	0.0139318
A03:18080721-18081043	GH_A03G0818	0.918201	0.0149943
D11:67381256-67381656	GH_D11G3446	0.967087	0.0111086
D02:28408488-28408753	GH_D02G1129	-0.802259	0.0270464
D07:25574773-25575079	GH_D07G1609	0.782077	0.0324362
A13:73837046-73837529	GH_A13G1261	0.766778	0.0351703
D02:20621065-20622011	GH_D02G0979	0.958562	0.0117153
A04:66086080-66086311	GH_A04G0917	-0.909472	0.0145784
A06:119265174-119265543	GH_A06G1864	0.851217	0.0221757
D04:31731243-31731473	GH_D04G1015	0.982327	0.0100917
D08:22811278-22811486	GH_D08G0994	0.905562	0.0161714
D11:25898686-25899049	GH_D11G2119	0.962556	0.0114276
A03:96512727-96513248	GH_A03G1579	0.988473	0.00970518
D13:27844078-27844261	GH_D13G1051	-0.696138	0.047122
D02:39723825-39724697	GH_D02G1301	-0.859651	0.0195686
A08:116418780-116419887	GH_A08G2079	0.916066	0.0151878
D06:45993016-45993499	GH_D06G1503	0.722644	0.0441319
A08:13583856-13584380	GH_A08G0783	0.851589	0.022129
D08:51185123-51185489	GH_D08G1578	0.812326	0.0275455
A11:106490232-106490580	GH_A11G2843	0.934056	0.0136225
A02:13121422-13121895	GH_A02G0777	0.914649	0.0153174
D06:63177368-63177666	GH_D06G2188	-0.692521	0.0479752
D11:32968948-32969208	GH_D11G2295	0.843202	0.0232035
A13:89882145-89882588	GH_A13G1489	-0.77448	0.0314461
D02:53934338-53934973	GH_D02G1611	0.921799	0.014673
A11:29553687-29553998	GH_A11G1993	0.730416	0.0424322
A09:11410609-11411045	GH_A09G0361	0.913167	0.015454
D01:17013680-17014236	GH_D01G1140	-0.856125	0.0199712
D12:22069994-22070764	GH_D12G0855	-0.886638	0.0167102
A10:13392796-13392955	GH_A10G0837	0.724189	0.0437896
A10:69096873-69097205	GH_A10G1359	0.956407	0.0118732
D01:26225547-26226190	GH_D01G1389	0.960542	0.0115719
A01:52777412-52777714	GH_A01G1382	0.946351	0.0126345
A04:64237050-64237397	GH_A04G0885	-0.965183	0.0103336
D13:48762219-48762587	GH_D13G1526	0.778038	0.0331405
D06:32750009-32750668	GH_D06G1314	-0.801645	0.0271378
D08:44784418-44785640	GH_D08G1360	-0.842239	0.0216252
D11:37694894-37695186	GH_D11G2363	-0.914459	0.0141452
D02:54258943-54259307	GH_D02G1615	0.882446	0.0185297
A10:101692411-101692634	GH_A10G1967	0.760087	0.0364242
D03:10948636-10948942	GH_D03G0613	0.798085	0.0297656
A10:84739424-84739779	GH_A10G1619	-0.74125	0.0374699
D02:23588333-23588579	GH_D02G1036	0.900161	0.0166981
A13:93215046-93215655	GH_A13G1584	-0.768818	0.0324119
A11:117396446-117397138	GH_A11G3431	-0.981914	0.00929026
D05:35741787-35742121	GH_D05G3202	-0.746121	0.036532
D04:40756667-40756947	GH_D04G1231	-0.833247	0.0227569
A01:15409295-15409539	GH_A01G0920	0.817584	0.0267616
A04:63875021-63875565	GH_A04G0882	0.729499	0.04263
D04:38787179-38787380	GH_D04G1175	-0.82517	0.0238157
A09:66307486-66307695	GH_A09G1211	0.848747	0.0224883
D03:51716896-51718021	GH_D03G1809	-0.795444	0.0280752
D04:2948893-2949145	GH_D04G0219	-0.777265	0.0309799
D08:44695417-44695978	GH_D08G1359	0.764536	0.0355865
A02:82279531-82279900	GH_A02G1369	0.752176	0.0379536
D03:11192285-11193136	GH_D03G0618	-0.857303	0.0198358
A12:83341354-83341576	GH_A12G1364	0.993102	0.0094227
A13:16003583-16003948	GH_A13G0748	0.813495	0.0273697
A07:52576890-52577118	GH_A07G1802	0.793374	0.0305318
A10:100428465-100428717	GH_A10G1921	0.913614	0.0154127
D08:14648072-14648415	GH_D08G0869	0.810147	0.027876
D08:11370710-11371333	GH_D08G0790	0.854765	0.0217331
D08:38982430-38982735	GH_D08G1215	-0.703419	0.0454414
D03:25155239-25155703	GH_D03G0814	0.947327	0.0125588
A01:26102331-26102767	GH_A01G1174	0.89559	0.0171552
A02:96093374-96093730	GH_A02G1509	-0.802033	0.0270801
A13:46817299-46817490	GH_A13G1027	0.811548	0.0276632
A03:100628248-100628628	GH_A03G1680	0.844319	0.0230579
A11:62761176-62761862	GH_A11G2319	0.753459	0.0377021
D12:29066042-29066304	GH_D12G0963	0.982217	0.0100987
A02:101226973-101227127	GH_A02G1634	0.887279	0.0180137
A01:31424306-31424527	GH_A01G1214	0.973184	0.0106915
A05:35677653-35677971	GH_A05G2948	0.872927	0.0195827
D08:18266120-18266421	GH_D08G0933	0.751148	0.0381562
A01:62169442-62169643	GH_A01G1444	0.969962	0.0109102
A01:41376132-41376544	GH_A01G1296	0.940096	0.0131291
A06:15297349-15297678	GH_A06G0705	0.903742	0.0163472
D10:33108644-33108899	GH_D10G1623	0.868255	0.0201179
A06:49784663-49785101	GH_A06G1152	0.884609	0.0182972
A11:49367790-49368113	GH_A11G2156	-0.898027	0.0156157
D03:4320754-4321050	GH_D03G0382	0.870982	0.019804
D12:25737860-25738501	GH_D12G0900	-0.771544	0.0319439
D03:10312205-10312755	GH_D03G0595	-0.851886	0.0204643
A12:98396357-98396711	GH_A12G2074	-0.764991	0.0330784
A05:66436719-66437359	GH_A05G3317	0.879049	0.0188998
D08:45011966-45012254	GH_D08G1366	0.790827	0.030953
D11:49531325-49531980	GH_D11G2556	0.854164	0.0218075
D04:34431844-34432758	GH_D04G1070	-0.707579	0.0445031
A03:96690459-96690733	GH_A03G1582	0.767649	0.0350098
D01:52377116-52377364	GH_D01G1830	-0.684654	0.0498735
D10:49270087-49270322	GH_D10G1870	0.968872	0.010985
D02:25941093-25942043	GH_D02G1080	0.834738	0.0243322
A10:80818655-80819062	GH_A10G1580	0.908784	0.0158641
D04:33563439-33563919	GH_D04G1052	0.755488	0.037307
D08:58857389-58857762	GH_D08G1980	-0.883998	0.0169731
A04:64316243-64316463	GH_A04G0885	-0.830201	0.0231515
A01:3564777-3564989	GH_A01G0370	0.997911	0.0091368
D07:16679871-16680511	GH_D07G1258	0.706495	0.047839
D13:2555328-2555682	GH_D13G0282	0.798613	0.0296808
D12:7657585-7658283	GH_D12G0511	0.842625	0.0232791
D03:44718142-44718298	GH_D03G1340	-0.922279	0.0134883
A07:78244023-78244980	GH_A07G1948	0.843057	0.0232226
A09:3488062-3488744	GH_A09G0150	0.915997	0.0151942
D11:48299872-48300395	GH_D11G2528	-0.866838	0.0187695
A02:83137694-83138009	GH_A02G1378	-0.890455	0.0163363
D08:8061630-8062215	GH_D08G0676	0.906984	0.0160352
D12:35032337-35032530	GH_D12G1075	0.868645	0.0200727
D11:29610741-29611665	GH_D11G2224	0.91292	0.0154769
A02:84920544-84920852	GH_A02G1406	0.959657	0.0116358
A08:32978899-32979548	GH_A08G0953	0.830431	0.024924
A03:98710314-98710869	GH_A03G1631	0.891703	0.0175523
A11:25175103-25175361	GH_A11G1905	0.708329	0.0474058
D04:9727765-9728208	GH_D04G0600	-0.852489	0.0203935
D04:38350179-38350600	GH_D04G1165	0.929848	0.0139756
D05:31602635-31602879	GH_D05G3053	0.993306	0.00941041
D02:41806281-41806534	GH_D02G1338	0.971721	0.0107903
D08:8844994-8845354	GH_D08G0698	0.917916	0.0150201
A09:73325193-73325428	GH_A09G1641	-0.797152	0.0278144
A02:54163428-54163629	GH_A02G1295	-0.710461	0.0438622
D13:8090496-8091362	GH_D13G0615	0.84707	0.0227026
A02:7396258-7396579	GH_A02G0557	0.930974	0.0138803
A12:78892894-78893556	GH_A12G1175	-0.743804	0.0369757
A09:3535864-3536098	GH_A09G0151	0.917438	0.0150633
D11:24011949-24012704	GH_D11G2047	-0.881336	0.0172418
A12:87529498-87530554	GH_A12G1583	0.955794	0.0119185
A01:106279229-106279415	GH_A01G1809	0.965256	0.0112365
D05:14552140-14552862	GH_D05G1701	-0.696016	0.0471505
A01:94622782-94623121	GH_A01G1681	0.954595	0.0120074
A04:41744819-41745377	GH_A04G0717	-0.904278	0.0150415
D06:7385982-7386677	GH_D06G0525	-0.823002	0.0241068
D12:27823913-27824327	GH_D12G0937	0.954192	0.0120374
D01:36874085-36874326	GH_D01G1540	0.896465	0.0170669
D09:28142777-28143115	GH_D09G0683	-0.733648	0.0389728
D03:35932050-35932493	GH_D03G1016	0.890748	0.017651
D04:13823245-13824072	GH_D04G0741	0.975798	0.0105169
A03:43637030-43638117	GH_A03G1036	0.882291	0.0185464
D08:22149080-22149599	GH_D08G0974	0.930853	0.0138905
A13:71326655-71326803	GH_A13G1233	0.7612	0.0362133
D06:14645174-14646205	GH_D06G0844	-0.706637	0.0447141
D01:54752468-54753030	GH_D01G1900	-0.951573	0.0112564
A07:85783848-85784959	GH_A07G2106	-0.7133	0.043238
A02:84348802-84349107	GH_A02G1399	-0.829369	0.0232602
A09:63684583-63684819	GH_A09G1108	0.847199	0.022686
D02:57025375-57025699	GH_D02G1706	0.90999	0.0157503
D10:48784458-48784888	GH_D10G1854	-0.771843	0.0318929
A03:37487600-37488089	GH_A03G1013	-0.752422	0.0353474
A05:96760587-96761003	GH_A05G3675	-0.757536	0.0344093
D07:48753106-48753581	GH_D07G2028	0.936358	0.0134326
A01:74252117-74252490	GH_A01G1533	-0.696724	0.046985
A12:86390269-86390794	GH_A12G1540	0.97828	0.0103534
D07:28759549-28760314	GH_D07G1683	0.794749	0.0303066
A05:76812879-76813487	GH_A05G3426	-0.843982	0.0214114
A11:93840952-93841308	GH_A11G2575	-0.96586	0.0102895
D04:32825625-32825849	GH_D04G1046	0.861948	0.0208599
A10:26212453-26213073	GH_A10G1121	0.962058	0.0114631
D11:25396492-25396920	GH_D11G2095	0.966392	0.011157
A09:12120316-12122271	GH_A09G0385	-0.840991	0.0217794
A03:17091594-17091836	GH_A03G0803	0.743715	0.0396469
A06:68751502-68751936	GH_A06G1265	0.814945	0.0271526
D13:39429228-39429845	GH_D13G1252	0.731694	0.0421579
A11:107364492-107364952	GH_A11G2875	-0.70437	0.0452254
D11:46931460-46931936	GH_D11G2487	0.97452	0.010602
D08:51605871-51606419	GH_D08G1605	-0.685376	0.0496967
A02:96202377-96203308	GH_A02G1512	0.96358	0.0113548
D02:29452063-29452215	GH_D02G1147	0.930223	0.0139438
D07:24854536-24855022	GH_D07G1591	0.913114	0.0154589
D12:27003436-27003899	GH_D12G0927	0.973817	0.010649
A11:62705039-62705790	GH_A11G2317	0.853623	0.0218747
A09:70664019-70664156	GH_A09G1468	0.97316	0.0106931
D12:30782855-30783397	GH_D12G1009	-0.735056	0.0386908
D07:27902596-27903559	GH_D07G1672	0.799793	0.0294917
A03:13254625-13254975	GH_A03G0696	0.899638	0.0167498
D01:6850361-6850725	GH_D01G0607	0.756349	0.0371405
A08:54449729-54450209	GH_A08G1082	0.821872	0.0261361
A13:12896624-12897035	GH_A13G0626	0.884695	0.018288
A09:8701955-8702129	GH_A09G0322	-0.961171	0.0105985
D03:11715126-11715606	GH_D03G0629	0.913233	0.0154479
D03:6835830-6836255	GH_D03G0491	0.952315	0.0121781
D05:58550694-58551115	GH_D05G3788	-0.821435	0.0243191
D03:4244008-4244841	GH_D03G0381	0.832533	0.0246338
D07:25286713-25286967	GH_D07G1601	0.899562	0.0167574
A06:86433939-86434807	GH_A06G1413	0.963077	0.0113905
D07:8587057-8587331	GH_D07G0792	0.98353	0.010015
A01:103199723-103200097	GH_A01G1756	0.940346	0.013109
D09:47483289-47483877	GH_D09G2050	-0.723464	0.0410626
A04:68002745-68003266	GH_A04G0935	0.945113	0.0127312
D01:37446318-37447255	GH_D01G1546	-0.741072	0.0375044
D08:30724104-30724372	GH_D08G1093	0.907111	0.0160231
A10:78746569-78747144	GH_A10G1521	-0.86915	0.0185184
D12:36308416-36309127	GH_D12G1091	0.886588	0.0180868
D12:38199218-38200074	GH_D12G1171	0.932071	0.013788
A03:48931354-48931820	GH_A03G1083	0.932049	0.0137899
D02:37380462-37380925	GH_D02G1250	0.945551	0.0126969
D01:21057061-21057547	GH_D01G1272	0.720084	0.0447036
D02:15281344-15281662	GH_D02G0877	-0.829062	0.0233004
D12:41046774-41047108	GH_D12G1336	-0.737973	0.0381119
A01:59601719-59602012	GH_A01G1432	-0.794293	0.0282521
D13:32892724-32893143	GH_D13G1100	0.737862	0.0408539
D06:40851639-40852019	GH_D06G1393	0.986021	0.00985781
D11:67747203-67747537	GH_D11G3468	0.934828	0.0135585
D01:21709094-21709292	GH_D01G1279	0.985314	0.00990221
D11:48540426-48540592	GH_D11G2533	-0.844991	0.0212885
A02:77647890-77649110	GH_A02G1340	0.980855	0.0101862
D11:53297429-53298338	GH_D11G2676	0.768191	0.0349102
A08:101346911-101347181	GH_A08G1522	-0.764251	0.0332086
D07:18324329-18324577	GH_D07G1322	-0.859923	0.0195379
D08:10677981-10678423	GH_D08G0770	-0.962769	0.0104923
A09:2372719-2373058	GH_A09G0096	0.8888	0.0178539
A01:25590254-25590687	GH_A01G1160	0.814748	0.0271821
D11:69194099-69194383	GH_D11G3566	-0.957115	0.0108724
A12:4984898-4985645	GH_A12G0318	0.716443	0.045527
D01:58084920-58085322	GH_D01G2058	0.804183	0.0287975
A05:77508616-77508881	GH_A05G3434	0.897487	0.0169642
A01:42782693-42783755	GH_A01G1314	0.79026	0.0310474
A11:62932482-62933450	GH_A11G2324	0.942367	0.0129477
D05:43320763-43321011	GH_D05G3304	0.95549	0.0119409
D04:13782062-13782562	GH_D04G0740	-0.717952	0.0422312
A08:12090081-12090356	GH_A08G0753	-0.941688	0.0119707
D02:58662630-58662809	GH_D02G1754	0.744839	0.0394185
D07:37425534-37426767	GH_D07G1859	0.961136	0.0115292
A13:79394470-79394832	GH_A13G1336	0.912633	0.0155035
A01:92397430-92397579	GH_A01G1656	0.947922	0.0125129
A03:105085160-105085542	GH_A03G1848	0.920728	0.014768
D10:11552246-11552727	GH_D10G0988	0.996284	0.00923269
A05:83708250-83708392	GH_A05G3535	-0.876926	0.0176949
A04:84289888-84290639	GH_A04G1419	-0.774638	0.0314195
A13:43822108-43822670	GH_A13G0993	0.961759	0.0114845
D09:36121588-36121883	GH_D09G1066	0.728401	0.0428677
D03:8387218-8387827	GH_D03G0547	0.830341	0.0249366
D01:31817818-31818305	GH_D01G1487	0.7746	0.0337499
A07:11778013-11778302	GH_A07G0885	-0.92229	0.0134874
D12:46554723-46555105	GH_D12G1647	-0.920577	0.0136291
D08:51258376-51258967	GH_D08G1584	0.849858	0.0223472
A10:105352162-105352664	GH_A10G2096	0.968123	0.0110367
D11:67496575-67496733	GH_D11G3448	-0.77378	0.0315642
A05:45650737-45651319	GH_A05G3173	0.849467	0.0223968
A09:11551683-11552218	GH_A09G0363	0.929981	0.0139643
D03:42480263-42481396	GH_D03G1247	-0.860069	0.0195214
A06:46984475-46985173	GH_A06G1137	0.950522	0.0123138
A06:1702653-1703141	GH_A06G0181	0.968041	0.0110424
A08:74337056-74337340	GH_A08G1209	0.979848	0.0102514
A06:2989195-2989416	GH_A06G0285	0.961398	0.0115103
A03:17959928-17960801	GH_A03G0816	0.913556	0.0154181
D08:11947763-11948129	GH_D08G0809	-0.96424	0.0103954
D06:56178620-56179075	GH_D06G1769	0.959605	0.0116396
D08:15445924-15446680	GH_D08G0884	-0.878316	0.0175509
A06:87398419-87399018	GH_A06G1416	0.940243	0.0131173
A06:35774514-35775057	GH_A06G1064	-0.873827	0.0180192
A09:60022784-60023284	GH_A09G0934	-0.811839	0.0256535
A02:2860806-2862115	GH_A02G0263	-0.905306	0.0149488
D08:40267871-40268162	GH_D08G1254	0.916599	0.0151393
A11:26294403-26294941	GH_A11G1939	0.871778	0.0197132
A03:18290332-18290685	GH_A03G0826	0.818008	0.0266992
D01:43083176-43083629	GH_D01G1633	0.892032	0.0175183
A01:15820767-15821456	GH_A01G0928	0.968524	0.011009
D11:46082693-46083534	GH_D11G2473	0.934242	0.0136071
D02:37834102-37834657	GH_D02G1265	0.915031	0.0152824
A11:21366173-21366278	GH_A11G1720	0.723568	0.043927
D06:53635731-53636006	GH_D06G1683	-0.714376	0.0430035
A10:104729890-104730206	GH_A10G2069	0.988045	0.0097317
D11:21639064-21639306	GH_D11G1967	0.945482	0.0127023
D01:37486377-37486633	GH_D01G1546	-0.907169	0.0147822
D10:32967163-32967510	GH_D10G1619	0.95839	0.0117278
D01:11826718-11827108	GH_D01G0905	0.848765	0.022486
D10:1414423-1414624	GH_D10G0172	0.973697	0.010657
D04:15982176-15982459	GH_D04G0822	0.796725	0.0299852
A09:6692069-6692412	GH_A09G0263	-0.939321	0.0121475
A12:83348689-83349345	GH_A12G1364	0.962705	0.011417
A02:13722101-13722733	GH_A02G0790	-0.931825	0.0127224
A02:44594395-44594725	GH_A02G1108	0.920806	0.0147611
A06:34492444-34492952	GH_A06G1038	0.798379	0.0297183
A08:105721272-105721467	GH_A08G1681	-0.867836	0.0186608
D13:6004025-6004289	GH_D13G0517	-0.845865	0.0211825
D05:20745547-20745880	GH_D05G2336	0.881287	0.0186552
D06:53114779-53114972	GH_D06G1670	0.9555	0.0119402
A02:18389668-18390213	GH_A02G0866	0.728512	0.0428437
A01:18364599-18364880	GH_A01G0987	-0.889508	0.0164284
D11:30107690-30108190	GH_D11G2241	0.754129	0.0375713
D11:32884888-32885322	GH_D11G2295	0.830289	0.0249438
A03:75622828-75623852	GH_A03G1335	0.868174	0.0201272
D06:23341277-23341744	GH_D06G1121	0.945473	0.0127029
D13:7925230-7925697	GH_D13G0605	0.984113	0.00997801
A01:96694941-96695332	GH_A01G1706	0.847884	0.0225983
A01:25961640-25962363	GH_A01G1168	0.827824	0.0252882
A01:74256202-74256486	GH_A01G1530	-0.725221	0.0406958
A10:23586651-23587138	GH_A10G1084	0.806795	0.0283909
D04:37964202-37964425	GH_D04G1158	-0.943335	0.011849
A01:111310584-111310919	GH_A01G2034	0.973859	0.0106462
A09:46471287-46471558	GH_A09G0679	0.938619	0.0132483
D04:41771535-41772025	GH_D04G1252	0.699337	0.04956
A02:41625834-41626817	GH_A02G1059	0.952085	0.0121954
A02:43841576-43841973	GH_A02G1098	-0.965565	0.0103087
A03:100113789-100114089	GH_A03G1665	0.99255	0.00945596
A07:10915116-10915404	GH_A07G0851	0.968773	0.0109918
A08:110789594-110789842	GH_A08G1830	0.963621	0.0113519
D02:18598477-18598763	GH_D02G0937	0.904807	0.0162442
A10:21737485-21737739	GH_A10G1050	0.936513	0.0134199
D11:64846999-64847367	GH_D11G3289	-0.978187	0.00951431
A06:31596299-31597276	GH_A06G0999	0.984472	0.00995532
A10:16844473-16844935	GH_A10G0912	0.734689	0.0415205
A05:101136337-101136532	GH_A05G3849	0.974649	0.0105933
A05:97138091-97138657	GH_A05G3700	0.988694	0.00969152
D04:3826828-3827356	GH_D04G0277	-0.686992	0.0493031
D10:21128588-21128817	GH_D10G1353	0.88644	0.0181024
A03:30558425-30558746	GH_A03G0954	0.779	0.0329716
A02:83207452-83207806	GH_A02G1382	-0.783603	0.0299402
D06:56753236-56754140	GH_D06G1800	0.972803	0.0107171
D06:52507479-52507746	GH_D06G1649	0.97296	0.0107066
D03:7849609-7849957	GH_D03G0526	0.905105	0.0162155
A11:100948146-100948478	GH_A11G2730	-0.971102	0.00995343
A02:86558985-86559213	GH_A02G1420	-0.711491	0.0436349
D01:14790792-14791274	GH_D01G1019	0.853338	0.0219102
A03:100459645-100460511	GH_A03G1675	0.896165	0.0170971
A09:6616393-6616625	GH_A09G0260	0.705419	0.0480945
D10:56662523-56663041	GH_D10G2153	0.927175	0.014204
A09:24854579-24855127	GH_A09G0528	0.9721	0.0107646
D05:22913899-22914271	GH_D05G2503	-0.750852	0.0356396
A05:35959473-35959877	GH_A05G2958	-0.711664	0.0435968
D10:46322209-46322694	GH_D10G1784	0.79831	0.0297294
D11:46900870-46901548	GH_D11G2483	0.963367	0.0113699
A11:100962284-100962852	GH_A11G2730	-0.932896	0.0126388
A13:13769521-13769953	GH_A13G0664	0.955018	0.0119759
A01:21113352-21113474	GH_A01G1081	-0.748531	0.0360752
D09:2954946-2955120	GH_D09G0134	0.995156	0.00929961
A03:85696900-85697341	GH_A03G1392	-0.961768	0.0105588
A03:16367000-16367624	GH_A03G0779	0.794234	0.0303908
D12:4398885-4399031	GH_D12G0333	-0.985973	0.00905141
D08:44642646-44643022	GH_D08G1359	0.845014	0.0229678
A13:6886168-6886271	GH_A13G0521	0.94749	0.0125463
A02:83439698-83440039	GH_A02G1387	0.849445	0.0223996
D08:45805490-45805910	GH_D08G1398	0.894599	0.0172558
D10:47392169-47392793	GH_D10G1802	0.889248	0.0178071
D12:25321738-25322458	GH_D12G0895	0.97038	0.0108816
A09:9780658-9781207	GH_A09G0341	0.800376	0.0293987
D09:3924831-3925009	GH_D09G0172	0.96573	0.0112033
D02:36665725-36666095	GH_D02G1235	0.875361	0.0193087
D08:8157995-8158415	GH_D08G0678	-0.846473	0.021109
D07:31632413-31633077	GH_D07G1750	0.778213	0.0331097
A11:50731180-50731467	GH_A11G2163	0.945696	0.0126855
D05:47944246-47944563	GH_D05G3392	0.995287	0.00929185
A11:99548023-99548772	GH_A11G2699	0.905635	0.0161644
A11:98607389-98607905	GH_A11G2672	0.776221	0.0334613
A01:111601612-111601878	GH_A01G2044	-0.706109	0.0448327
D06:31015289-31015578	GH_D06G1282	-0.727206	0.0402844
D08:62554918-62555382	GH_D08G2219	0.816186	0.0269682
D12:12729650-12730123	GH_D12G0701	0.87546	0.0192976
A12:24826033-24826381	GH_A12G0762	-0.752419	0.0353479
A03:9924583-9924750	GH_A03G0611	-0.896849	0.015726
A05:65121660-65122284	GH_A05G3302	0.940451	0.0131006
A02:65432695-65433155	GH_A02G1223	-0.796528	0.0279094
A11:89519215-89519814	GH_A11G2512	-0.836706	0.0223158
D11:33822116-33822699	GH_D11G2313	0.994501	0.00933871
D05:36183107-36183722	GH_D05G3211	-0.707156	0.0445976
A07:31579778-31580083	GH_A07G1540	0.931984	0.0137953
A08:84284105-84284256	GH_A08G1289	0.987071	0.00979219
A01:17867075-17867547	GH_A01G0976	-0.851324	0.0205305
A08:108855703-108856446	GH_A08G1756	-0.761087	0.0337699
D03:19153271-19153703	GH_D03G0708	-0.805174	0.0266161
D04:32722947-32723700	GH_D04G1042	0.77913	0.0329489
D03:34573730-34574621	GH_D03G0978	0.82979	0.0250132
A06:37471778-37472087	GH_A06G1084	0.902798	0.0164391
A09:64440395-64440658	GH_A09G1127	-0.709611	0.0440504
A11:23046343-23046991	GH_A11G1809	0.948613	0.0124597
D02:27046128-27046637	GH_D02G1098	0.812573	0.0275084
A07:41784280-41784591	GH_A07G1680	0.990603	0.00957429
A12:74862749-74863446	GH_A12G1091	0.707933	0.0474991
D04:918201-918427	GH_D04G0065	-0.873731	0.0180293
A04:29650283-29650895	GH_A04G0655	0.811473	0.0276745
A07:87326750-87327109	GH_A07G2134	-0.927645	0.013053
A10:97228176-97228551	GH_A10G1851	0.935582	0.0134963
D11:27058337-27058550	GH_D11G2152	0.966327	0.0111615
D08:32466171-32466452	GH_D08G1116	-0.735983	0.0385061
D03:29713380-29713606	GH_D03G0858	-0.839057	0.0220202
D05:51216748-51217040	GH_D05G3491	0.842639	0.0232772
A07:55611001-55611304	GH_A07G1826	0.876423	0.0191902
A13:103337806-103338193	GH_A13G2008	0.928572	0.0140842
A02:14814419-14814710	GH_A02G0819	-0.911877	0.0143681
A09:3053633-3054563	GH_A09G0134	0.703448	0.0485657
D06:8844914-8845165	GH_D06G0599	-0.773074	0.0316837
D06:53960538-53961231	GH_D06G1693	0.816519	0.0269189
A06:38008407-38008789	GH_A06G1094	0.784525	0.0320154
A02:8576778-8577110	GH_A02G0620	-0.94013	0.0120868
D12:34772384-34772851	GH_D12G1068	0.978182	0.0103599
D02:60372195-60372650	GH_D02G1813	-0.83879	0.0220536
D13:20703315-20703569	GH_D13G0947	-0.839345	0.0219841
D13:25291953-25292208	GH_D13G1021	0.932436	0.0137575
A11:82321425-82321784	GH_A11G2448	0.828943	0.0251314
A09:22174525-22174791	GH_A09G0503	0.945201	0.0127242
D03:34138802-34139257	GH_D03G0962	-0.849138	0.0207895
D12:21078327-21080505	GH_D12G0821	0.945031	0.0127375
D10:56434653-56435067	GH_D10G2144	0.779299	0.0329193
D12:37945348-37945985	GH_D12G1152	-0.705188	0.0450405
D03:16542697-16542889	GH_D03G0673	-0.768549	0.0324584
A04:12618995-12619366	GH_A04G0530	-0.941005	0.0120215
D06:46079298-46079605	GH_D06G1505	0.991577	0.00951496
A04:69603476-69603793	GH_A04G0984	0.920034	0.0148299
A07:87603781-87604151	GH_A07G2138	0.873664	0.0194994
D08:5820437-5820975	GH_D08G0550	-0.707418	0.0445391
A10:64302967-64303269	GH_A10G1322	0.832342	0.02466
A01:33040729-33040917	GH_A01G1243	0.882881	0.0184828
D05:44745680-44746570	GH_D05G3326	0.923789	0.0144978
A13:44000538-44000900	GH_A13G0997	-0.945434	0.0116955
D09:3305641-3305976	GH_D09G0150	0.951755	0.0122203
A10:4132108-4132480	GH_A10G0443	0.864802	0.0205213
A06:118492212-118493051	GH_A06G1833	0.878338	0.0189781
A09:3522356-3523523	GH_A09G0151	0.976273	0.0104855
A07:39048534-39049549	GH_A07G1643	0.925309	0.0143652
A13:15048434-15048871	GH_A13G0713	-0.809324	0.0260132
A01:30747631-30748185	GH_A01G1211	-0.749974	0.0358038
D10:12713354-12713595	GH_D10G1044	-0.841768	0.0216833
A01:42572328-42572931	GH_A01G1312	0.932485	0.0137533
D03:45745814-45746918	GH_D03G1398	0.889462	0.0177847
D13:41676612-41677163	GH_D13G1328	-0.916231	0.013994
A02:85211200-85211549	GH_A02G1408	0.916781	0.0151228
A03:9918302-9918598	GH_A03G0611	-0.848251	0.0208953
D04:5829193-5829441	GH_D04G0396	-0.919124	0.0137501
D12:51059729-51060764	GH_D12G1935	0.859947	0.0211001
D08:55912095-55912405	GH_D08G1804	0.780375	0.0327315
D01:31971989-31972383	GH_D01G1490	0.99835	0.00911113
D07:38125976-38126496	GH_D07G1867	0.859313	0.0211767
A08:106587339-106588048	GH_A08G1706	-0.788803	0.0291089
D04:46381929-46382189	GH_D04G1416	-0.745465	0.0366572
A12:4504648-4505619	GH_A12G0291	0.740006	0.0404085
A08:109890607-109890837	GH_A08G1793	0.936772	0.0133987
D07:31098301-31098718	GH_D07G1730	0.986241	0.00984403
D05:29288779-29289000	GH_D05G2937	-0.785149	0.0296911
D10:25455446-25455814	GH_D10G1490	-0.766346	0.0328412
A03:12878786-12879081	GH_A03G0690	0.956039	0.0119003
D11:59501792-59502189	GH_D11G2944	-0.70986	0.0439951
A01:49118886-49119109	GH_A01G1361	0.872249	0.0196596
D04:13147732-13148165	GH_D04G0720	-0.885394	0.0168337
D06:27450094-27450605	GH_D06G1213	0.7712	0.0343614
A02:90265579-90266049	GH_A02G1468	0.855731	0.0216139
A02:8604327-8604675	GH_A02G0620	-0.944298	0.0117784
A11:93797417-93798793	GH_A11G2574	-0.809504	0.0259874
D03:35253399-35254058	GH_D03G0993	0.957054	0.0118256
D01:58439550-58439853	GH_D01G2087	0.933479	0.0136705
D02:19873031-19873697	GH_D02G0962	0.928503	0.0140901
D08:65608428-65608859	GH_D08G2477	-0.771021	0.0320333
D13:13486553-13486887	GH_D13G0781	0.8889	0.0178434
A06:115172133-115172714	GH_A06G1714	0.96264	0.0114216
A03:90412185-90412842	GH_A03G1463	0.797626	0.0298396
D08:40744039-40744432	GH_D08G1263	0.946768	0.0126021
A08:79285603-79286362	GH_A08G1266	0.819843	0.0264306
A13:77121833-77122934	GH_A13G1300	0.710995	0.0467817
D10:44722461-44722614	GH_D10G1749	0.892164	0.0175048
D10:49140568-49141182	GH_D10G1866	-0.925462	0.0132286
D12:11394619-11394850	GH_D12G0664	0.943137	0.0128866
A01:105405552-105406164	GH_A01G1792	0.721057	0.0444856
D01:56160761-56160954	GH_D01G1956	0.892918	0.0174273
A13:89465463-89465704	GH_A13G1473	-0.753909	0.0350725
D07:20365969-20366392	GH_D07G1423	0.915877	0.0152051
D08:19595938-19596295	GH_D08G0951	-0.877437	0.0176418
D10:25543997-25544160	GH_D10G1492	-0.711464	0.0436408
A05:24446689-24447191	GH_A05G2424	0.954466	0.012017
D08:9043793-9044265	GH_D08G0702	0.948877	0.0124394
D06:62399322-62399676	GH_D06G2132	0.971029	0.0108373
D03:6787575-6787789	GH_D03G0490	0.983617	0.0100095
A03:90475968-90476415	GH_A03G1464	0.802388	0.0290797
A01:14939766-14940200	GH_A01G0919	-0.715719	0.0427121
A07:95351659-95352464	GH_A07G2522	-0.828565	0.0233657
A13:32261744-32261879	GH_A13G0924	0.888758	0.0178583
D11:48832438-48832891	GH_D11G2544	0.825069	0.0256777
A11:5785186-5785379	GH_A11G0649	-0.709167	0.044149
D07:32308432-32308660	GH_D07G1770	-0.820839	0.0244002
A10:104738844-104740028	GH_A10G2069	0.992284	0.00947209
D13:11143560-11143830	GH_D13G0722	-0.854179	0.0201963
A03:48907561-48907854	GH_A03G1083	0.993509	0.00939815
D06:50102049-50102310	GH_D06G1580	-0.77562	0.0312545
D08:17673545-17674112	GH_D08G0919	0.978468	0.0103411
A06:21927896-21928425	GH_A06G0872	0.956114	0.0118948
A08:22301346-22301853	GH_A08G0881	0.886548	0.018091
A10:88648078-88648273	GH_A10G1696	0.773331	0.0339769
A10:73169026-73170327	GH_A10G1424	0.709574	0.0471135
A06:117014183-117014705	GH_A06G1779	0.900618	0.016653
D09:38328667-38329244	GH_D09G1227	0.939771	0.0131552
A13:85076128-85076684	GH_A13G1401	0.897739	0.016939
D03:42864068-42864325	GH_D03G1261	0.830405	0.0249277
D13:39930319-39930871	GH_D13G1268	0.902971	0.0164223
D05:36775075-36776274	GH_D05G3232	0.822734	0.0260118
D12:36343794-36344321	GH_D12G1091	0.896433	0.0170701
A12:82524868-82525434	GH_A12G1327	-0.772711	0.0317453
D02:59826349-59826751	GH_D02G1796	0.958828	0.011696
A13:21870372-21871174	GH_A13G0828	0.863904	0.0206273
A05:95327874-95329102	GH_A05G3648	-0.755046	0.0348635
A07:30720646-30721065	GH_A07G1529	-0.720274	0.0417357
A02:36444199-36444520	GH_A02G1030	0.957957	0.0117595
D11:31541099-31541329	GH_D11G2269	-0.985087	0.00910311
A11:114621586-114621839	GH_A11G3278	-0.868936	0.0185415
A13:16008126-16008823	GH_A13G0748	0.754021	0.0375924
D08:43940752-43941340	GH_D08G1348	-0.769378	0.0323153
D02:26042644-26043136	GH_D02G1082	-0.919611	0.0137094
D12:24116756-24117177	GH_D12G0872	0.947696	0.0125303
D06:46926134-46926467	GH_D06G1516	-0.900696	0.0153683
A12:13888779-13889070	GH_A12G0620	-0.865792	0.0188841
A06:5544554-5544912	GH_A06G0416	-0.895342	0.015868
A01:39612478-39612693	GH_A01G1280	0.815555	0.0270618
D04:8892466-8893057	GH_D04G0547	-0.753143	0.0352138
D12:10174317-10174862	GH_D12G0611	-0.901618	0.0152836
D01:28799298-28799583	GH_D01G1429	-0.868614	0.0185764
D09:34361307-34362048	GH_D09G0964	0.990744	0.0095657
A13:69496887-69497221	GH_A13G1208	0.846777	0.0227403
A10:11435079-11435836	GH_A10G0751	-0.687414	0.0492007
D12:41373999-41374801	GH_D12G1347	-0.748082	0.0361599
A08:100992681-100993406	GH_A08G1518	0.957824	0.0117692
D01:38983693-38984064	GH_D01G1561	-0.830045	0.0231718
D11:42861413-42862199	GH_D11G2445	0.941226	0.0130385
D06:18564420-18565144	GH_D06G0956	-0.897498	0.0156652
A01:101625475-101626026	GH_A01G1741	0.738245	0.0407741
D02:10388187-10388709	GH_D02G0729	0.724868	0.04364
A08:87107161-87107411	GH_A08G1319	-0.878459	0.0175362
A13:47589940-47590169	GH_A13G1034	0.814164	0.0272694
D03:34436867-34437170	GH_D03G0974	-0.810492	0.0258457
A05:43087937-43088434	GH_A05G3142	0.895405	0.0171739
A01:100222662-100223306	GH_A01G1726	0.97659	0.0104645
D07:10147048-10147177	GH_D07G0889	0.821461	0.0261954
A07:29604750-29605242	GH_A07G1504	0.93953	0.0131746
D01:49072677-49073258	GH_D01G1756	-0.837993	0.0221535
D02:13716293-13716744	GH_D02G0845	0.769044	0.034754
A05:26390459-26390746	GH_A05G2528	-0.707979	0.0444137
D11:37329704-37330907	GH_D11G2360	-0.685809	0.049591
A07:33799959-33800235	GH_A07G1589	0.839623	0.0236753
A04:69636785-69637152	GH_A04G0985	0.996603	0.00921381
D01:20039128-20039277	GH_D01G1257	0.776472	0.0334168
D06:40296488-40296935	GH_D06G1387	0.946893	0.0125925
D06:58030728-58031568	GH_D06G1865	0.907739	0.0159632
D10:14714485-14714853	GH_D10G1129	-0.792341	0.0285543
A10:24043836-24044136	GH_A10G1095	-0.833485	0.0227264
A12:6689358-6690163	GH_A12G0377	-0.80526	0.0266034
D08:39261482-39261999	GH_D08G1222	0.848764	0.0224861
D07:8105794-8106068	GH_D07G0759	0.871625	0.0197306
D10:19038123-19038526	GH_D10G1279	0.915186	0.0152683
A10:20842537-20842967	GH_A10G1032	-0.806122	0.0264773
A03:16862890-16863242	GH_A03G0795	0.801133	0.0292783
A08:71161616-71161961	GH_A08G1187	-0.770712	0.0320862
A12:91718071-91718296	GH_A12G1719	0.952009	0.0122011
A01:11250552-11251248	GH_A01G0748	-0.741742	0.0373741
D02:37601985-37602446	GH_D02G1257	0.699662	0.0494808
A12:87086117-87086457	GH_A12G1567	0.859471	0.0211575
D02:35856606-35857026	GH_D02G1228	-0.795541	0.0280603
A10:57355553-57355721	GH_A10G1273	-0.718099	0.0421997
A03:103404711-103405156	GH_A03G1763	0.991332	0.00952982
D03:44797822-44798003	GH_D03G1342	-0.796996	0.0278381
A04:67746921-67747560	GH_A04G0932	-0.718618	0.0420885
D03:5034577-5034905	GH_D03G0411	-0.712537	0.0434052
D05:51625119-51625910	GH_D05G3505	-0.964482	0.0103796
D13:33529701-33529900	GH_D13G1112	-0.695597	0.0472489
D02:45967033-45967422	GH_D02G1437	0.768513	0.0348511
A07:82821443-82822193	GH_A07G2039	0.874877	0.0193629
D04:38625789-38626829	GH_D04G1169	0.99006	0.00960752
D02:38799960-38800318	GH_D02G1288	-0.89435	0.0159621
D12:25170346-25170719	GH_D12G0892	-0.960682	0.0106312
A06:81036474-81036838	GH_A06G1386	-0.746833	0.0363966
A08:7464100-7464442	GH_A08G0605	0.793971	0.0304338
A10:54707802-54708148	GH_A10G1258	0.799008	0.0296174
D11:27727035-27727454	GH_D11G2179	-0.829122	0.0232926
D03:12532029-12532681	GH_D03G0645	0.930944	0.0138828
D11:41465827-41466246	GH_D11G2430	0.88808	0.0179294
D10:44009482-44009747	GH_D10G1737	-0.70072	0.0460586
A02:46962604-46962776	GH_A02G1156	-0.744435	0.0368544
D12:16886334-16886820	GH_D12G0774	0.843991	0.0231006
D04:17562347-17562562	GH_D04G0860	-0.702491	0.0456529
A10:25576961-25577752	GH_A10G1113	-0.921871	0.013522
A07:87526722-87527078	GH_A07G2137	0.961862	0.0114772
A10:72731143-72731474	GH_A10G1422	-0.855286	0.020068
D02:15222299-15222469	GH_D02G0875	0.927928	0.0141393
D11:33501314-33501585	GH_D11G2305	0.936812	0.0133954
D02:34320116-34320469	GH_D02G1207	0.975827	0.010515
D04:8118094-8118488	GH_D04G0520	0.939464	0.01318
A13:29873751-29874102	GH_A13G0872	0.970434	0.0108779
A11:99477842-99478658	GH_A11G2698	0.851627	0.0221242
D10:55397121-55397254	GH_D10G2095	-0.821633	0.0242921
D02:8344353-8344403	GH_D02G0638	0.768078	0.0349309
D07:54081284-54081828	GH_D07G2259	0.781627	0.0325141
D13:44404394-44405254	GH_D13G1386	0.97966	0.0102635
D07:5134703-5135386	GH_D07G0511	0.966142	0.0111745
A12:5198256-5198694	GH_A12G0323	0.778878	0.0329929
A01:12422324-12422652	GH_A01G0825	0.884939	0.018262
D08:9911046-9911963	GH_D08G0745	-0.903004	0.0151571
A02:13330424-13330939	GH_A02G0783	-0.710918	0.0437613
A03:103363925-103364348	GH_A03G1763	0.997059	0.0091869
A12:15317713-15318075	GH_A12G0664	0.826724	0.0254431
A08:74390899-74391242	GH_A08G1209	0.996254	0.00923445
D10:46292933-46293106	GH_D10G1784	0.89876	0.0168371
A13:102182237-102182684	GH_A13G1935	0.885914	0.0181583
A05:27786849-27787799	GH_A05G2619	0.751839	0.0380199
A05:97137128-97137540	GH_A05G3700	0.986479	0.00982911
D02:37887798-37888133	GH_D02G1265	0.879322	0.0188698
D08:51041162-51042263	GH_D08G1572	0.980418	0.0102145
D10:34523520-34523835	GH_D10G1647	-0.756054	0.034679
D11:38595275-38595865	GH_D11G2385	0.946861	0.0125949
A06:35608176-35608858	GH_A06G1062	-0.967686	0.0101714
A05:78528424-78528637	GH_A05G3442	0.863396	0.0206875
A05:101135348-101135804	GH_A05G3849	0.932011	0.0137931
D02:42577251-42577816	GH_D02G1355	0.974607	0.0105962
A06:81597498-81598016	GH_A06G1392	0.945515	0.0126997
D08:9399351-9399704	GH_D08G0724	0.73934	0.0405463
A02:64810509-64811016	GH_A02G1234	-0.920991	0.0135947
D02:5240797-5241159	GH_D02G0414	-0.745046	0.0367373
A11:99031532-99031985	GH_A11G2680	0.705756	0.0480144
A06:49216714-49217268	GH_A06G1143	0.983675	0.0100058
D01:55951488-55952146	GH_D01G1948	-0.741649	0.0373924
A02:11021388-11021920	GH_A02G0713	-0.799011	0.0275327
A05:97548274-97548622	GH_A05G3718	0.983329	0.0100277
D09:35354288-35355104	GH_D09G1019	-0.920819	0.013609
A11:114277150-114277556	GH_A11G3252	-0.86093	0.0194243
D02:18607208-18607766	GH_D02G0937	0.834406	0.0243774
A07:81970911-81971791	GH_A07G2018	-0.825671	0.0237488
D04:12797888-12798473	GH_D04G0712	-0.864781	0.0189954
A12:4177037-4177494	GH_A12G0278	-0.74441	0.0368592
A07:92796668-92797051	GH_A07G2346	-0.933359	0.0126028
A11:62183845-62184203	GH_A11G2305	0.87981	0.0188163
A06:6944745-6945546	GH_A06G0475	0.887639	0.0179759
A09:68169793-68170259	GH_A09G1321	-0.718209	0.0421761
A01:12072286-12072682	GH_A01G0801	0.698661	0.049725
A13:93450145-93450751	GH_A13G1592	0.95735	0.0118039
D10:30680847-30680982	GH_D10G1585	-0.779912	0.0305421
D13:54931477-54931884	GH_D13G1813	0.994722	0.00932551
A06:11466735-11467051	GH_A06G0653	-0.954362	0.0110617
D10:32181213-32181614	GH_D10G1599	-0.754016	0.0350527
D10:1334907-1335471	GH_D10G0163	-0.712284	0.0434606
D13:44949677-44949821	GH_D13G1398	0.9604	0.0115822
D03:29855566-29856002	GH_D03G0860	0.940897	0.0130648
A12:4158581-4159323	GH_A12G0278	-0.807547	0.0262699
A11:29151397-29151808	GH_A11G1991	0.903456	0.0163751
A06:37481663-37482026	GH_A06G1084	0.923961	0.0144828
D10:53139223-53139827	GH_D10G1980	-0.832741	0.0228221
A10:20036943-20037648	GH_A10G1003	0.82928	0.0250843
A09:7602479-7602826	GH_A09G0289	-0.901448	0.0152992
D12:33314960-33315741	GH_D12G1045	0.941695	0.0130011
A11:96043579-96043784	GH_A11G2600	-0.722604	0.0412432
A12:58636822-58638250	GH_A12G0993	0.923137	0.014555
A08:8625000-8625464	GH_A08G0649	-0.725934	0.0405475
A01:9375830-9375975	GH_A01G0694	0.967514	0.0110789
A06:3766290-3766780	GH_A06G0324	0.945913	0.0126686
D02:42671139-42671611	GH_D02G1358	0.718003	0.0451728
A06:115163201-115163642	GH_A06G1714	0.995203	0.00929684
D06:60721734-60722138	GH_D06G2026	0.778722	0.0330204
A02:26032183-26032380	GH_A02G0948	-0.943853	0.0118111
D10:15022257-15022722	GH_D10G1143	0.711906	0.0465701
D10:65084335-65084814	GH_D10G2646	0.930326	0.0139351
A01:57514339-57515043	GH_A01G1420	0.769625	0.0346478
D13:20999460-21000043	GH_D13G0953	-0.791696	0.0286548
D04:10117269-10117646	GH_D04G0618	0.955755	0.0119213
A04:67994179-67994538	GH_A04G0935	0.869438	0.0199811
A12:19558544-19559245	GH_A12G0715	0.718352	0.0450938
D02:34282943-34283216	GH_D02G1207	0.918521	0.0149655
D09:31016416-31016937	GH_D09G0788	0.854806	0.021728
D08:49782487-49782713	GH_D08G1526	0.734096	0.0416461
D06:14387514-14387932	GH_D06G0833	0.888378	0.0178982
A10:88883556-88884241	GH_A10G1701	0.860904	0.020985
D01:46183826-46183960	GH_D01G1704	0.816251	0.0269586
D02:11864881-11865164	GH_D02G0790	-0.705474	0.0449759
A04:70297751-70298244	GH_A04G0993	0.808631	0.0281079
A08:48257474-48257720	GH_A08G1046	0.94821	0.0124907
D05:35068512-35069276	GH_D05G3179	0.752615	0.0378673
D01:23650334-23650686	GH_D01G1326	-0.78191	0.030215
D07:10505736-10505992	GH_D07G0920	0.7346	0.0415395
D12:12752503-12753058	GH_D12G0701	0.978279	0.0103536
A10:95091760-95091817	GH_A10G1803	0.884329	0.0183272
D11:54991727-54992362	GH_D11G2738	0.952425	0.0121698
D04:21679563-21680142	GH_D04G0907	-0.839895	0.0219156
D12:15603410-15604096	GH_D12G0760	0.772406	0.0341433
D12:21090155-21091192	GH_D12G0821	0.959756	0.0116286
D12:30908188-30908630	GH_D12G1014	-0.842744	0.0215631
D09:11501451-11502012	GH_D09G0415	-0.934198	0.0125379
D07:45753076-45754014	GH_D07G1947	0.932969	0.0137129
D01:41599610-41600134	GH_D01G1597	0.791423	0.030854
A06:107567577-107567883	GH_A06G1599	0.967343	0.0110907
A07:42679101-42679734	GH_A07G1689	0.810913	0.0277595
D06:19503625-19504179	GH_D06G1006	0.904557	0.0162683
A02:96252421-96252770	GH_A02G1514	0.987474	0.00976708
A11:94568436-94569664	GH_A11G2588	-0.851853	0.0204682
A04:13155152-13155335	GH_A04G0538	-0.831255	0.0230143
A01:93973658-93973965	GH_A01G1670	0.830839	0.0248675
D01:15674974-15675682	GH_D01G1075	0.993505	0.00939844
A05:27737609-27738296	GH_A05G2616	0.987188	0.00978492
D02:55771212-55771492	GH_D02G1659	-0.736487	0.0384059
D13:47116017-47116235	GH_D13G1469	0.789712	0.0311388
D03:18078556-18079018	GH_D03G0687	-0.932383	0.0126788
A04:17587445-17588382	GH_A04G0588	-0.847155	0.0210269
D03:11646126-11646432	GH_D03G0628	0.895169	0.0171978
D04:39146473-39146841	GH_D04G1181	-0.923724	0.0133699
A03:18308162-18308598	GH_A03G0826	0.782817	0.0323086
D08:13001823-13002158	GH_D08G0847	0.984506	0.00995315
D06:56048597-56048913	GH_D06G1762	0.963603	0.0113532
D06:33497537-33498037	GH_D06G1331	0.891851	0.0175371
D08:8117691-8118133	GH_D08G0676	0.761904	0.0360801
D04:33702814-33703656	GH_D04G1053	-0.770232	0.0321684
A04:9753482-9754013	GH_A04G0466	-0.866203	0.018839
D06:40331905-40332282	GH_D06G1387	0.905589	0.0161689
A13:10671230-10671583	GH_A13G0561	-0.938532	0.0122069
D13:5390641-5391276	GH_D13G0482	-0.78859	0.0291425
D06:24595238-24596053	GH_D06G1149	0.821084	0.0262501
D12:39688015-39688760	GH_D12G1259	-0.948372	0.0114835
D08:15385527-15385775	GH_D08G0884	-0.8234	0.0240531
D10:10318444-10318692	GH_D10G0915	-0.728552	0.0400074
A10:94400180-94400355	GH_A10G1791	0.888823	0.0178516
A08:104657507-104658180	GH_A08G1641	0.795849	0.0301272
D11:35141754-35141974	GH_D11G2334	-0.751167	0.0355808
D12:33579688-33580358	GH_D12G1048	0.900172	0.016697
A06:23669211-23669792	GH_A06G0890	0.832326	0.0246622
A03:4330123-4330968	GH_A03G0337	-0.794728	0.0281852
A06:90116031-90116482	GH_A06G1442	0.936857	0.0133917
A11:114117777-114118032	GH_A11G3244	-0.775972	0.0311956
A05:84041796-84042090	GH_A05G3538	-0.762696	0.0334835
A10:92451633-92451839	GH_A10G1765	0.984902	0.00992812
A04:21608321-21608569	GH_A04G0617	0.738419	0.0407377
D03:9131826-9132189	GH_D03G0567	0.85418	0.0218056
A02:65471842-65472274	GH_A02G1221	-0.733373	0.039028
D01:53965733-53966512	GH_D01G1878	0.916009	0.015193
A06:21934752-21935092	GH_A06G0872	0.925425	0.0143552
A01:117583938-117584542	GH_A01G2449	-0.735807	0.038541
D01:58192024-58192283	GH_D01G2070	0.921992	0.0146559
D01:53402408-53402765	GH_D01G1858	-0.706071	0.0448414
D06:27582866-27583371	GH_D06G1215	0.86178	0.0208799
D01:33291063-33291335	GH_D01G1510	0.872667	0.0196121
A05:70639480-70640219	GH_A05G3362	-0.704212	0.0452613
A07:25369900-25370671	GH_A07G1381	-0.942579	0.0119048
D08:15079511-15079971	GH_D08G0875	0.718358	0.0450925
A01:25306219-25306631	GH_A01G1152	-0.825202	0.0238114
A01:53046720-53046876	GH_A01G1386	-0.920138	0.0136655
D02:16087944-16088691	GH_D02G0896	0.928437	0.0140957
D04:16508308-16508496	GH_D04G0837	0.810083	0.0278857
D10:54839664-54840073	GH_D10G2067	0.98212	0.0101049
D05:50319258-50319761	GH_D05G3476	-0.913553	0.0142231
D08:51865927-51866324	GH_D08G1619	0.814273	0.027253
D01:60270527-60271298	GH_D01G2194	-0.757737	0.0343728
A03:51651029-51651805	GH_A03G1110	-0.86706	0.0187453
A03:18990384-18990676	GH_A03G0849	0.75224	0.0379411
A12:5835411-5835679	GH_A12G0347	0.838401	0.0238383
D09:22598017-22598201	GH_D09G0558	0.985915	0.00986441
D11:15530831-15531298	GH_D11G1609	0.937364	0.0133503
A08:102481702-102482798	GH_A08G1557	0.778507	0.033058
A03:17167423-17168271	GH_A03G0807	0.838845	0.0237789
A13:71907711-71908424	GH_A13G1242	0.938661	0.0132449
D09:24741854-24743087	GH_D09G0605	-0.730366	0.0396366
A01:62203318-62203758	GH_A01G1444	0.887771	0.017962
A07:11771804-11772205	GH_A07G0885	-0.986711	0.00900859
D10:53696961-53697558	GH_D10G2011	-0.883691	0.0170039
D13:17738089-17738417	GH_D13G0886	-0.750211	0.0357594
A04:10775824-10776341	GH_A04G0484	0.924012	0.0144783
D07:44797797-44798396	GH_D07G1926	0.876341	0.0191993
A13:71108897-71109152	GH_A13G1231	-0.719175	0.0419697
D09:7780822-7781380	GH_D09G0311	-0.699534	0.046332
A10:21043787-21044332	GH_A10G1035	0.980987	0.0101777
A01:114508856-114509108	GH_A01G2205	-0.722506	0.0412638
D03:42818283-42818603	GH_D03G1260	0.870816	0.019823
D12:31987604-31987848	GH_D12G1027	-0.963494	0.0104445
A06:116288955-116289638	GH_A06G1747	-0.851245	0.0205398
D02:57931396-57931959	GH_D02G1731	0.836312	0.0241189
D12:43528270-43528897	GH_D12G1474	0.977212	0.0104235
D11:29477821-29478374	GH_D11G2222	0.892112	0.0175102
A05:52648835-52649104	GH_A05G3252	-0.685291	0.0497175
A07:90299717-90300186	GH_A07G2207	-0.931	0.0127871
A09:10272288-10273461	GH_A09G0353	-0.752639	0.0353071
A13:104626138-104626623	GH_A13G2083	-0.798683	0.0275823
D10:13103908-13104791	GH_D10G1075	-0.728123	0.0400956
A02:63714235-63714818	GH_A02G1242	0.83441	0.0243769
D11:27652947-27653599	GH_D11G2175	0.741885	0.0400212
A05:70225686-70226322	GH_A05G3354	-0.812711	0.0255298
D01:13086417-13086772	GH_D01G0955	0.980731	0.0101942
D10:6498177-6498516	GH_D10G0683	0.985384	0.00989777
A11:86801368-86801836	GH_A11G2489	0.894693	0.0172461
D06:53775691-53776405	GH_D06G1687	-0.690797	0.0483862
D12:9860974-9861214	GH_D12G0594	0.81577	0.0270299
D03:15319621-15320307	GH_D03G0661	0.975663	0.0105259
A08:115127557-115128119	GH_A08G2021	0.934954	0.0135481
A02:75739573-75740008	GH_A02G1334	-0.746457	0.036468
A12:33563049-33563178	GH_A12G0832	0.878757	0.0189319
D05:15302253-15302838	GH_D05G1802	0.950108	0.0123453
D09:25337880-25338333	GH_D09G0616	-0.723374	0.0410814
A01:109651396-109651911	GH_A01G1970	0.928541	0.0140869
D13:15763117-15763422	GH_D13G0856	0.916353	0.0151617
D02:48771495-48771811	GH_D02G1503	0.938096	0.0132907
D07:14287160-14287515	GH_D07G1136	-0.981444	0.00931824
D10:14508720-14509550	GH_D10G1124	0.963067	0.0113912
D08:44142808-44143089	GH_D08G1353	0.946556	0.0126186
A11:116998402-116998693	GH_A11G3397	0.904799	0.016245
D02:39516608-39516868	GH_D02G1295	-0.859995	0.0195297
A05:35357631-35358284	GH_A05G2937	-0.732081	0.0392885
D10:13341947-13342881	GH_D10G1083	0.950657	0.0123036
D07:20843907-20844951	GH_D07G1445	0.878912	0.0189149
D07:21856922-21857087	GH_D07G1491	0.992233	0.00947516
D02:2877352-2878000	GH_D02G0263	0.73766	0.0408961
D05:20537170-20537631	GH_D05G2317	0.893173	0.0174012
D13:46676159-46676669	GH_D13G1450	0.879885	0.0188081
A06:42133150-42133895	GH_A06G1128	0.886456	0.0181008
D02:13600487-13600839	GH_D02G0843	0.94693	0.0125895
D09:5943123-5943740	GH_D09G0224	0.845282	0.022933
A01:110224205-110224450	GH_A01G1991	0.973928	0.0106415
D01:15043494-15044006	GH_D01G1030	0.868339	0.0201081
D05:51620344-51620895	GH_D05G3505	-0.865394	0.0189279
D12:21293798-21294216	GH_D12G0841	0.954758	0.0119952
D08:20998869-20999691	GH_D08G0969	0.825163	0.0256643
A06:49997856-49998134	GH_A06G1153	0.728966	0.0427452
D06:43224940-43225214	GH_D06G1450	0.97932	0.0102857
A13:53159835-53160244	GH_A13G1071	0.814849	0.027167
A13:53230091-53231017	GH_A13G1071	0.95519	0.0119632
A08:81927867-81928250	GH_A08G1275	-0.837059	0.0222712
A09:15251798-15252161	GH_A09G0450	-0.919606	0.0137099
A07:64733489-64734025	GH_A07G1867	0.792017	0.0307556
D06:21134589-21134886	GH_D06G1052	0.920236	0.0148118
D08:48055927-48056465	GH_D08G1476	0.728503	0.0428455
D10:29446198-29446547	GH_D10G1564	0.722318	0.0442043
D10:64094918-64095568	GH_D10G2560	0.987486	0.00976639
D10:57066122-57066369	GH_D10G2170	0.981417	0.01015
A13:10533461-10533767	GH_A13G0561	-0.910817	0.0144604
D06:27531218-27531475	GH_D06G1214	0.788575	0.0313292
A02:6371542-6372087	GH_A02G0500	0.79053	0.0310024
A07:85797369-85797975	GH_A07G2106	-0.824278	0.0239351
A04:70820051-70820392	GH_A04G0999	0.973769	0.0106522
A05:86180156-86180472	GH_A05G3597	0.809773	0.0279331
A08:109588866-109589402	GH_A08G1780	0.867251	0.0202345
D12:21057917-21059224	GH_D12G0821	0.968249	0.011028
A03:6871654-6871949	GH_A03G0477	-0.883718	0.0170012
A03:70394564-70394891	GH_A03G1269	0.721973	0.0442812
D01:6794606-6795455	GH_D01G0607	0.719998	0.0447229
A07:55592310-55592497	GH_A07G1826	0.895715	0.0171426
A02:54980924-54981382	GH_A02G1292	0.768725	0.0348123
A11:46183488-46183752	GH_A11G2132	0.992925	0.00943334
A03:75617845-75618102	GH_A03G1334	-0.930001	0.0128658
D11:21570085-21570452	GH_D11G1964	0.848208	0.0225569
A06:23833677-23834368	GH_A06G0897	-0.847107	0.0210326
D06:14264655-14265122	GH_D06G0827	-0.835026	0.0225292
A06:109597644-109598171	GH_A06G1625	0.904687	0.0162558
A01:108204814-108205141	GH_A01G1891	0.950075	0.0123478
D01:59424309-59424559	GH_D01G2148	0.908066	0.0159321
A12:9378115-9378373	GH_A12G0475	0.731218	0.0422598
A07:4301687-4301909	GH_A07G0415	-0.704539	0.0451873
A09:59602596-59603010	GH_A09G0915	0.90999	0.0157503
D03:16706047-16706284	GH_D03G0674	0.830399	0.0249286
A07:34813332-34813673	GH_A07G1598	0.976097	0.0104971
A03:19076536-19077708	GH_A03G0853	0.770816	0.034431
D12:23397705-23398391	GH_D12G0866	0.970972	0.0108412
D06:6087038-6087351	GH_D06G0449	-0.795608	0.0280501
D05:34838265-34838720	GH_D05G3167	-0.789057	0.0290687
A10:16476359-16477194	GH_A10G0891	-0.975501	0.00967876
D07:29531060-29531310	GH_D07G1688	0.983964	0.00998745
D09:35257255-35257463	GH_D09G1015	-0.950689	0.0113187
D08:55852383-55852762	GH_D08G1803	0.990786	0.0095631
A02:84287577-84288027	GH_A02G1399	-0.80229	0.0270417
D03:18011202-18011900	GH_D03G0686	-0.79395	0.0283051
D08:42194500-42195009	GH_D08G1292	-0.911165	0.0144301
D08:13391747-13392518	GH_D08G0852	0.917781	0.0150322
D13:14767306-14767460	GH_D13G0817	0.948211	0.0124906
A13:73714527-73714685	GH_A13G1258	0.718184	0.0451316
A13:81648989-81649320	GH_A13G1378	-0.832085	0.0229067
A08:16186472-16187345	GH_A08G0825	0.855625	0.021627
A11:23689944-23690323	GH_A11G1835	0.954466	0.012017
A08:86595669-86596016	GH_A08G1312	-0.783809	0.0299069
A03:102546530-102546851	GH_A03G1734	0.889043	0.0178285
A10:2928223-2928436	GH_A10G0353	0.894261	0.0172901
A07:12999138-12999470	GH_A07G0929	0.872596	0.0196202
A12:25174733-25175461	GH_A12G0765	-0.902445	0.015208
A13:21776981-21777250	GH_A13G0826	0.979572	0.0102693
D05:45288757-45289358	GH_D05G3344	0.981593	0.0101387
D12:48328514-48328889	GH_D12G1731	0.811611	0.0276536
D07:20578915-20579462	GH_D07G1433	0.812832	0.0274693
A11:99189357-99189736	GH_A11G2685	0.838304	0.0238513
A11:21024209-21024635	GH_A11G1702	-0.879761	0.0174024
A03:92518009-92518398	GH_A03G1515	0.905918	0.0161372
D03:35197684-35197853	GH_D03G0993	0.977366	0.0104134
D11:59641935-59642575	GH_D11G2946	0.952454	0.0121676
D11:38456764-38457116	GH_D11G2383	0.716897	0.0454235
D08:38130621-38131302	GH_D08G1195	-0.859057	0.0196359
D10:18856768-18857522	GH_D10G1273	-0.804547	0.0267081
D03:35214773-35215281	GH_D03G0993	0.995093	0.00930339
D07:21167904-21168176	GH_D07G1458	0.871629	0.0197301
D08:56950158-56950414	GH_D08G1860	0.99042	0.00958545
A04:74792828-74793555	GH_A04G1071	-0.722381	0.04129
D04:40560074-40561017	GH_D04G1220	0.907914	0.0159465
D13:35726820-35727476	GH_D13G1169	-0.694051	0.0476128
D04:15782073-15782315	GH_D04G0811	0.889687	0.0177613
D07:36671447-36671819	GH_D07G1849	0.876094	0.0192269
A10:106657495-106657957	GH_A10G2168	0.900661	0.0166487
D06:12610328-12611157	GH_D06G0753	0.922015	0.0146539
D11:10601529-10602066	GH_D11G1200	0.980436	0.0102133
A13:85180481-85180758	GH_A13G1408	0.779545	0.0328763
D10:59125917-59126551	GH_D10G2284	0.930216	0.0139444
A08:113308215-113308929	GH_A08G1951	-0.846619	0.0210914
D10:35806847-35807139	GH_D10G1653	-0.784235	0.029838
A06:109116797-109117040	GH_A06G1612	-0.814693	0.0252504
D13:4457631-4458203	GH_D13G0417	0.894409	0.0172751
D05:14068262-14069641	GH_D05G1653	-0.906414	0.0148495
D12:32155781-32156015	GH_D12G1031	0.817228	0.026814
A13:45293188-45293510	GH_A13G1014	0.906195	0.0161106
A01:63634251-63635160	GH_A01G1459	0.987541	0.00976293
D04:46347487-46347717	GH_D04G1416	-0.766162	0.0328733
A12:28817873-28818698	GH_A12G0795	0.751463	0.038094
A06:5682883-5683225	GH_A06G0418	0.993948	0.00937181
D08:6817195-6817984	GH_D08G0609	0.879093	0.018895
A10:92067074-92067424	GH_A10G1758	-0.858776	0.0196679
D09:7020853-7021097	GH_D09G0278	0.762786	0.0359141
A13:94050832-94051059	GH_A13G1620	-0.854783	0.0201262
D02:2901219-2901635	GH_D02G0263	0.899968	0.0167171
A05:29946322-29946588	GH_A05G2740	0.739192	0.040577
D09:6961317-6961717	GH_D09G0274	0.943379	0.0128675
D08:15436017-15436205	GH_D08G0884	-0.872794	0.0181285
D06:38638385-38639304	GH_D06G1374	-0.801126	0.0272151
A11:105796382-105796638	GH_A11G2820	0.922456	0.014615
D13:39194565-39194891	GH_D13G1241	-0.845628	0.0212112
D02:63201999-63202286	GH_D02G1948	-0.81283	0.0255129
A01:5839119-5839418	GH_A01G0503	0.931092	0.0138703
D07:33824919-33825268	GH_D07G1801	-0.808243	0.0261691
D07:10167738-10167999	GH_D07G0889	0.748626	0.0386568
A07:85853480-85853874	GH_A07G2109	-0.936763	0.0123411
D10:30020022-30020686	GH_D10G1573	0.794543	0.0303402
A08:91101220-91101611	GH_A08G1370	-0.751483	0.0355219
A09:11546145-11546330	GH_A09G0363	0.927039	0.0142156
A03:82644981-82645334	GH_A03G1372	0.837808	0.0239176
D07:35490841-35491689	GH_D07G1828	-0.877377	0.017648
A05:47098780-47099405	GH_A05G3207	-0.789578	0.0289867
D04:16620041-16620491	GH_D04G0840	-0.772933	0.0317075
A12:77969391-77970473	GH_A12G1150	-0.84418	0.0213872
A10:102867459-102868018	GH_A10G2022	0.927695	0.0141593
A03:37134607-37135036	GH_A03G1008	0.888579	0.0178771
D02:27378811-27379505	GH_D02G1110	0.830253	0.0249488
D04:1073044-1073240	GH_D04G0079	-0.848449	0.0208717
D09:51255515-51255947	GH_D09G2534	0.912778	0.01549
D06:52923532-52924689	GH_D06G1665	0.930061	0.0139575
D08:38327720-38328077	GH_D08G1197	-0.777296	0.0309747
D01:23377507-23377848	GH_D01G1322	0.976833	0.0104485
A11:20833036-20833320	GH_A11G1699	0.887958	0.0179423
D12:9189576-9189907	GH_D12G0565	-0.693983	0.0476288
D02:45019785-45020085	GH_D02G1420	0.803886	0.0288439
D03:45658204-45658666	GH_D03G1394	-0.7673	0.0326749
D06:14290016-14290305	GH_D06G0827	-0.802005	0.0270842
A11:37533061-37533957	GH_A11G2070	-0.893345	0.016058
A08:107826689-107827566	GH_A08G1739	0.939011	0.0132166
D12:4319735-4320291	GH_D12G0328	-0.968969	0.010089
D03:18008074-18008559	GH_D03G0686	-0.684958	0.049799
D12:5329528-5329964	GH_D12G0385	0.845183	0.0229459
A12:17439881-17440156	GH_A12G0696	0.807802	0.0282353
D03:51962200-51962480	GH_D03G1824	-0.779347	0.0306352
A01:79267251-79267599	GH_A01G1561	0.799885	0.029477
D06:41112986-41113328	GH_D06G1400	0.975379	0.0105448
D06:51973038-51973638	GH_D06G1635	-0.82516	0.0238169
D10:52741952-52742336	GH_D10G1971	0.784636	0.0319964
D13:48568935-48569250	GH_D13G1518	-0.688633	0.0489061
A04:73510461-73511206	GH_A04G1038	-0.826157	0.0236841
A06:74071666-74072341	GH_A06G1296	0.969943	0.0109115
D13:42346008-42346241	GH_D13G1335	0.77168	0.0342744
A12:806205-806779	GH_A12G0062	-0.78913	0.0290573
D06:12675349-12675781	GH_D06G0759	-0.850379	0.0206421
A03:90329021-90329302	GH_A03G1463	0.855302	0.0216668
A06:23828145-23828424	GH_A06G0897	-0.779539	0.0306034
A12:70439681-70440103	GH_A12G1065	-0.721816	0.0414092
A11:93811300-93811609	GH_A11G2574	-0.884939	0.0168791
D03:40273070-40273263	GH_D03G1155	0.921029	0.0147412
D06:31600540-31600875	GH_D06G1294	0.9395	0.0131771
A03:16126666-16126849	GH_A03G0776	0.981584	0.0101393
D10:33235212-33235962	GH_D10G1625	0.990223	0.00959753
A03:98218775-98219238	GH_A03G1629	0.704135	0.0484009
D03:4248474-4248671	GH_D03G0381	0.807021	0.0283559
A10:66312067-66312861	GH_A10G1337	0.933124	0.0137
A09:56031576-56032632	GH_A09G0818	0.935758	0.0134819
A02:13112023-13112773	GH_A02G0778	-0.752738	0.0352889
A05:38684086-38684552	GH_A05G3049	0.919959	0.0148365
D13:9852682-9853038	GH_D13G0699	-0.960947	0.0106135
A03:94762888-94763621	GH_A03G1543	-0.836116	0.0223906
A12:87081519-87081903	GH_A12G1566	0.829216	0.0250932
D12:34251114-34251435	GH_D12G1059	0.741899	0.0400184
A11:58759504-58759863	GH_A11G2247	0.799464	0.0295443
D07:49974241-49974729	GH_D07G2068	-0.914279	0.0141606
D04:48623298-48623547	GH_D04G1493	0.832551	0.0246313
A03:89353592-89354285	GH_A03G1448	0.896068	0.0171069
D05:53998326-53998834	GH_D05G3579	0.958785	0.0116991
D03:15055460-15055605	GH_D03G0659	-0.709072	0.0441701
A13:15035231-15035478	GH_A13G0713	-0.887409	0.0166341
D09:2400275-2400478	GH_D09G0102	0.923434	0.014529
A08:8800874-8801020	GH_A08G0658	-0.868271	0.0186135
D03:41977497-41977780	GH_D03G1226	-0.817758	0.0248233
D07:34540489-34541362	GH_D07G1813	0.944202	0.0128026
D13:17935527-17935964	GH_D13G0892	-0.751789	0.0354649
A06:76010925-76011129	GH_A06G1338	-0.728074	0.0401055
A03:12014785-12015013	GH_A03G0665	0.750552	0.0382739
D13:22562205-22562620	GH_D13G0977	-0.866424	0.0188148
D06:17598604-17599006	GH_D06G0928	0.834914	0.0243083
A13:85133662-85133905	GH_A13G1404	0.945366	0.0127114
D07:23182340-23182549	GH_D07G1543	-0.732322	0.0392398
A03:17963783-17964274	GH_A03G0816	0.879334	0.0188685
A08:13387001-13387456	GH_A08G0781	-0.841635	0.0216997
D03:42487889-42488092	GH_D03G1247	-0.799213	0.0275022
D04:10201869-10202243	GH_D04G0624	0.861862	0.0208702
D02:54916330-54916842	GH_D02G1632	0.809102	0.0280356
A01:33403003-33403482	GH_A01G1245	-0.757555	0.0344057
A07:36875168-36875614	GH_A07G1623	0.924059	0.0144742
A09:3463267-3464610	GH_A09G0146	-0.986663	0.00901141
D12:25206847-25207005	GH_D12G0892	-0.897716	0.0156447
A01:93923284-93923595	GH_A01G1670	0.990178	0.00960029
A11:16405736-16405961	GH_A11G1474	-0.834628	0.0225799
D10:55975704-55976489	GH_D10G2130	0.98084	0.0101872
A01:35138362-35138663	GH_A01G1259	0.979074	0.0103016
A05:76626095-76626780	GH_A05G3421	0.896652	0.0170481
D10:28545563-28545927	GH_D10G1554	0.953542	0.0120859
D11:24596149-24596529	GH_D11G2071	0.71563	0.0457126
D02:5630744-5631165	GH_D02G0447	0.905531	0.0161744
D08:40110584-40111080	GH_D08G1247	-0.77744	0.0309508
A07:10296119-10296373	GH_A07G0825	0.773328	0.0339775
A10:106455718-106456054	GH_A10G2155	-0.70349	0.0454253
A01:25230112-25230774	GH_A01G1149	-0.722829	0.041196
D11:46424576-46424833	GH_D11G2476	-0.719398	0.041922
D04:8756880-8757586	GH_D04G0542	-0.878346	0.0175478
A02:65298717-65299306	GH_A02G1224	0.887105	0.0180321
D02:10618194-10618678	GH_D02G0739	0.802359	0.0290842
D13:49071717-49072005	GH_D13G1534	0.764706	0.0355548
D04:39120633-39120843	GH_D04G1180	0.775656	0.0335617
D06:50871014-50871279	GH_D06G1598	0.720624	0.0445826
A01:8506032-8506648	GH_A01G0677	-0.798907	0.0275484
A09:12166716-12167292	GH_A09G0386	-0.732945	0.0391141
A13:12508265-12508642	GH_A13G0611	-0.860663	0.0194544
A07:80265750-80266431	GH_A07G1984	-0.793378	0.0283934
A09:49353939-49354329	GH_A09G0721	0.955321	0.0119535
A05:54970287-54970687	GH_A05G3269	-0.744772	0.0367897
A11:107143255-107143505	GH_A11G2867	-0.875217	0.0178732
D03:35034841-35035383	GH_D03G0988	-0.858014	0.0197547
D03:42229119-42229344	GH_D03G1239	-0.693394	0.0477682
D10:12815013-12815204	GH_D10G1054	0.886637	0.0180816
D01:30733447-30733860	GH_D01G1460	0.927035	0.014216
A13:49598649-49598874	GH_A13G1053	-0.843849	0.0214277
A11:59945010-59945553	GH_A11G2272	-0.785631	0.0296137
D11:41298828-41299084	GH_D11G2425	0.960375	0.0115839
A04:48402208-48402638	GH_A04G0746	-0.781323	0.0303109
D03:7720784-7721275	GH_D03G0524	-0.812136	0.0256113
A04:49872249-49872611	GH_A04G0767	0.927502	0.0141758
A11:86766023-86767363	GH_A11G2489	0.94048	0.0130983
A12:31601974-31602335	GH_A12G0813	0.96438	0.0112982
A02:99444751-99445150	GH_A02G1575	0.780841	0.0326504
A13:47566310-47566956	GH_A13G1034	0.767232	0.0350867
D12:24809080-24809796	GH_D12G0884	-0.82091	0.0243906
A11:90119530-90120044	GH_A11G2517	0.824253	0.025794
D09:12789941-12790408	GH_D09G0451	0.887144	0.018028
D12:9344423-9344747	GH_D12G0573	0.935961	0.0134652
D05:25195312-25195604	GH_D05G2696	0.893848	0.0173321
A08:105180340-105180632	GH_A08G1655	-0.700632	0.0460788
A08:106785502-106786319	GH_A08G1713	-0.689584	0.048677
D13:54124785-54125105	GH_D13G1777	-0.965998	0.0102806
A05:14781803-14782092	GH_A05G1579	0.922866	0.0145788
A06:120575010-120575179	GH_A06G1935	-0.705294	0.0450165
A07:25438989-25439225	GH_A07G1383	0.987333	0.00977585
A04:82650516-82651092	GH_A04G1316	0.95074	0.0122972
A04:74959098-74960341	GH_A04G1076	-0.85303	0.0203302
D06:37389983-37390590	GH_D06G1357	0.741842	0.04003
A02:15128592-15128956	GH_A02G0826	0.73315	0.041847
A06:32688335-32689505	GH_A06G1015	0.91568	0.015223
A11:16525122-16526483	GH_A11G1480	-0.710432	0.0438685
D04:42389229-42389528	GH_D04G1275	-0.800522	0.0273056
D09:38764431-38764843	GH_D09G1253	-0.855606	0.0200309
A03:4334275-4334667	GH_A03G0343	0.904902	0.016235
D11:51887692-51888132	GH_D11G2623	0.988689	0.00969182
D09:31063588-31064227	GH_D09G0789	0.721111	0.0444736
D13:11513976-11514340	GH_D13G0739	-0.866955	0.0187568
A11:59168983-59169794	GH_A11G2258	0.865224	0.0204716
D07:17542429-17542642	GH_D07G1294	0.913379	0.0154344
D10:25871035-25871344	GH_D10G1499	-0.770809	0.0320695
D06:26273500-26273757	GH_D06G1199	0.984321	0.00996483
D07:30414709-30415068	GH_D07G1716	0.7211	0.044476
D10:50880973-50882078	GH_D10G1915	0.890126	0.0177156
A01:104580583-104581027	GH_A01G1775	-0.728853	0.0399457
D06:31949300-31949659	GH_D06G1301	0.987112	0.00978964
D12:21510684-21510990	GH_D12G0847	0.908947	0.0158486
D03:10030888-10031252	GH_D03G0587	-0.882181	0.0171561
D09:546104-546394	GH_D09G0020	0.962168	0.0114553
A06:92213760-92214213	GH_A06G1468	0.971442	0.0108093
D04:14668817-14669031	GH_D04G0766	0.825808	0.0255728
A12:60392040-60392656	GH_A12G0999	-0.867417	0.0187064
A10:64290030-64290548	GH_A10G1321	0.735465	0.0413566
D10:11174837-11175402	GH_D10G0964	0.761766	0.0361063
A08:82836808-82837368	GH_A08G1279	-0.798985	0.0275367
A10:94625574-94626297	GH_A10G1798	0.860445	0.0210401
D03:38456170-38457389	GH_D03G1102	0.853794	0.0218534
A06:119686976-119687330	GH_A06G1892	0.93758	0.0133327
D02:39407544-39407889	GH_D02G1294	0.98119	0.0101646
D03:31944033-31944964	GH_D03G0893	0.960352	0.0115856
D12:49266295-49266727	GH_D12G1805	-0.886156	0.0167579
D10:59610471-59610881	GH_D10G2306	-0.718154	0.0421878
A06:41820701-41821096	GH_A06G1126	0.938945	0.0132219
A05:36367715-36368304	GH_A05G2969	0.939241	0.013198
A02:36563543-36564122	GH_A02G1032	0.89515	0.0171998
A10:94829430-94829913	GH_A10G1802	0.791185	0.0308935
D06:37385759-37386133	GH_D06G1357	0.831698	0.0247488
A10:18792191-18792548	GH_A10G0964	0.844567	0.0230258
A01:48174152-48174690	GH_A01G1354	-0.724558	0.0408339
A06:34412843-34413121	GH_A06G1037	0.860449	0.0210396
A12:16753214-16753590	GH_A12G0685	0.814888	0.0271612
A04:74891090-74891626	GH_A04G1076	-0.820335	0.0244691
A07:10933628-10934461	GH_A07G0851	0.989739	0.00962721
D05:61381568-61382018	GH_D05G3920	0.960777	0.011555
A08:104905364-104906094	GH_A08G1646	-0.824193	0.0239466
A02:24015998-24016443	GH_A02G0920	0.962496	0.0114318
D03:22345359-22345693	GH_D03G0767	0.824146	0.0258093
D09:35539596-35540148	GH_D09G1032	-0.825352	0.0237913
D12:43510276-43510681	GH_D12G1470	0.906604	0.0160714
A13:103486371-103487110	GH_A13G2023	-0.799052	0.0275265
A01:63258855-63259472	GH_A01G1455	-0.866639	0.0187913
D02:29924081-29924486	GH_D02G1156	0.923782	0.0144985
D12:47038488-47038817	GH_D12G1671	0.816008	0.0269945
A02:11005400-11005888	GH_A02G0713	-0.785186	0.0296851
D08:5826905-5827587	GH_D08G0552	-0.762269	0.0335594
D10:49933244-49933687	GH_D10G1890	-0.847573	0.0209767
A06:118502700-118503394	GH_A06G1833	0.716425	0.0455312
A07:31801451-31801678	GH_A07G1546	0.941524	0.0130148
D03:4340407-4340676	GH_D03G0385	0.793424	0.0305237
A08:49537266-49537658	GH_A08G1052	-0.927498	0.0130648
D08:42048900-42049606	GH_D08G1290	0.983446	0.0100204
A09:60712276-60712770	GH_A09G0977	-0.815604	0.0251228
D12:61152937-61153645	GH_D12G2928	0.895478	0.0171666
D04:12640329-12640390	GH_D04G0711	-0.871416	0.0182751
A09:25321878-25322244	GH_A09G0531	-0.745418	0.0366661
D03:39832435-39832730	GH_D03G1142	0.907404	0.015995
D11:20305616-20306357	GH_D11G1899	-0.905956	0.0148905
D09:29022589-29023478	GH_D09G0706	0.872349	0.0196483
D08:10057511-10057725	GH_D08G0749	0.776889	0.0333431
D02:50386452-50387282	GH_D02G1531	-0.698633	0.0465405
A04:74855815-74856176	GH_A04G1073	0.729453	0.04264
A07:30714569-30715051	GH_A07G1529	-0.879771	0.0174014
A05:78168968-78169412	GH_A05G3439	-0.846704	0.0210811
D02:16299354-16299746	GH_D02G0900	-0.694473	0.0475131
D02:26905897-26906302	GH_D02G1095	0.907775	0.0159598
A02:47742627-47743127	GH_A02G1165	-0.729106	0.0398939
A13:92876429-92876700	GH_A13G1576	-0.928885	0.0129541
A06:114239957-114240434	GH_A06G1696	0.770037	0.0345727
D11:24340711-24341134	GH_D11G2067	0.885712	0.0181797
D13:49998070-49998673	GH_D13G1576	-0.738688	0.0379709
A05:39652901-39653535	GH_A05G3072	0.739552	0.0405023
A10:16236539-16236878	GH_A10G0883	0.933729	0.0136496
A08:93447596-93447750	GH_A08G1413	0.936566	0.0134155
D12:28406907-28407293	GH_D12G0948	0.921513	0.0146983
D04:37307897-37308135	GH_D04G1149	0.847196	0.0226865
D08:32101857-32102381	GH_D08G1112	0.743384	0.0397145
D10:32670965-32671411	GH_D10G1611	0.755397	0.0373247
D03:40456401-40456726	GH_D03G1164	-0.977426	0.00956068
D10:16207653-16207815	GH_D10G1180	0.721327	0.0444252
D11:23944590-23945006	GH_D11G2044	0.961582	0.0114972
A06:9119418-9120191	GH_A06G0573	0.918511	0.0149664
D07:16639443-16639980	GH_D07G1253	0.92361	0.0145135
A03:6482075-6482459	GH_A03G0469	-0.691203	0.0482891
D06:5407467-5407624	GH_D06G0404	0.892052	0.0175163
A01:20966237-20966554	GH_A01G1076	0.923157	0.0145532
D01:27210948-27211348	GH_D01G1402	0.86392	0.0206255
A03:16719811-16720171	GH_A03G0792	0.845601	0.0228918
A08:116446374-116447087	GH_A08G2079	0.975863	0.0105126
D11:26109847-26110357	GH_D11G2123	-0.957871	0.0108208
A09:57161563-57161860	GH_A09G0856	-0.857658	0.0197952
D10:35200120-35200708	GH_D10G1651	-0.777231	0.0309855
A09:9240614-9241113	GH_A09G0336	0.740624	0.0402808
A04:55216509-55216856	GH_A04G0813	0.94468	0.0127651
D09:29748263-29748574	GH_D09G0729	0.744723	0.0394421
A11:29148369-29148633	GH_A11G1991	0.935746	0.0134829
D02:65636004-65636159	GH_D02G2122	0.867376	0.0202199
D01:12632042-12632135	GH_D01G0945	0.794415	0.0303611
D04:32358909-32359179	GH_D04G1034	0.781905	0.032466
A08:77118644-77119056	GH_A08G1243	0.827378	0.025351
A10:10616595-10616915	GH_A10G0722	0.935177	0.0135297
D06:13995689-13996004	GH_D06G0815	0.961589	0.0114966
A13:71393245-71393967	GH_A13G1235	0.912855	0.0154829
A06:120363450-120363653	GH_A06G1926	-0.879749	0.0174036
A13:13773495-13773732	GH_A13G0664	0.945925	0.0126677
A07:32704399-32704883	GH_A07G1568	0.978734	0.0103238
D05:13559760-13559964	GH_D05G1602	0.706163	0.0479177
D05:53586641-53587157	GH_D05G3571	0.981299	0.0101577
D07:51579796-51580045	GH_D07G2120	0.956489	0.0118672
A08:86843654-86844029	GH_A08G1317	0.957938	0.0117609
D13:22315644-22315837	GH_D13G0973	-0.784821	0.0297437
D11:24223357-24223775	GH_D11G2063	-0.828479	0.023377
A09:24917975-24918370	GH_A09G0528	0.982348	0.0100904
D05:39875370-39875629	GH_D05G3280	0.92671	0.014244
A07:86091625-86092239	GH_A07G2120	-0.878549	0.0175269
D04:1864924-1865256	GH_D04G0146	0.960938	0.0115434
D10:57261817-57262166	GH_D10G2179	-0.719243	0.0419552
D05:45226571-45227016	GH_D05G3342	0.857191	0.0214348
A02:82948879-82949370	GH_A02G1376	-0.947241	0.0115648
D01:15351045-15351363	GH_D01G1050	0.964836	0.011266
D03:19160829-19161413	GH_D03G0708	-0.789939	0.0289298
D13:17930780-17931875	GH_D13G0891	0.966244	0.0111673
D04:11671150-11671440	GH_D04G0686	0.971818	0.0107837
A05:102931616-102932153	GH_A05G3934	-0.744082	0.0369223
D07:8614770-8615461	GH_D07G0792	0.885616	0.0181899
D11:23594114-23594613	GH_D11G2029	-0.747719	0.0362285
A11:97003777-97004346	GH_A11G2624	0.764235	0.0356428
D03:5693887-5694107	GH_D03G0441	-0.905033	0.0149734
D10:13191152-13191755	GH_D10G1078	-0.815629	0.0251194
D11:17630665-17631037	GH_D11G1738	0.882454	0.0185288
A12:96395443-96395936	GH_A12G1959	0.754544	0.0374905
A04:74301361-74301790	GH_A04G1055	0.706199	0.0479091
D08:46529954-46530720	GH_D08G1425	0.735505	0.0413483
D05:48555294-48555795	GH_D05G3436	-0.685208	0.049738
A06:63467302-63467687	GH_A06G1225	-0.802737	0.0269755
A12:90658949-90659641	GH_A12G1687	0.84262	0.0232797
D04:32881324-32882002	GH_D04G1048	0.84774	0.0226168
A09:11332730-11333030	GH_A09G0361	0.963881	0.0113335
D10:46318438-46318665	GH_D10G1784	0.993455	0.00940142
D04:40774986-40775473	GH_D04G1231	-0.747329	0.0363024
A06:36525429-36525941	GH_A06G1077	0.982121	0.0101049
A02:65692424-65693088	GH_A02G1218	-0.695062	0.0473745
A09:46389041-46389300	GH_A09G0679	0.98025	0.0102253
A13:65317177-65317654	GH_A13G1149	0.942713	0.0129202
D01:58024523-58024731	GH_D01G2057	0.990987	0.00955087
D08:38322556-38323433	GH_D08G1197	-0.724634	0.040818
D03:53043951-53044621	GH_D03G1877	0.968418	0.0110163
D06:25344619-25344971	GH_D06G1170	0.835287	0.0242577
D09:3408862-3409227	GH_D09G0156	0.930066	0.0139571
D12:31513536-31513851	GH_D12G1018	0.985172	0.00991116
A02:13621444-13621727	GH_A02G0790	-0.937583	0.0122788
D02:60445327-60445570	GH_D02G1816	0.868022	0.0201449
A10:94656799-94656986	GH_A10G1798	0.767696	0.0350012
A01:81938627-81939362	GH_A01G1579	0.823573	0.0258913
A08:115303431-115304048	GH_A08G2032	-0.875738	0.0178186
D08:10545426-10545884	GH_D08G0766	0.97632	0.0104823
D04:13733566-13734754	GH_D04G0738	0.950996	0.0122778
D03:18319593-18320001	GH_D03G0689	-0.715874	0.0426785
D09:26712598-26712671	GH_D09G0658	0.944203	0.0128025
A02:11048459-11048966	GH_A02G0713	-0.939847	0.0121081
A01:106698561-106698981	GH_A01G1824	0.970292	0.0108876
A02:103284623-103285556	GH_A02G1673	-0.728027	0.0401153
D03:35910657-35911064	GH_D03G1016	0.849956	0.0223347
A10:21584985-21585516	GH_A10G1047	0.734905	0.041475
A07:82545877-82546182	GH_A07G2029	0.984818	0.00993345
A03:50706891-50707306	GH_A03G1106	0.960166	0.011599
A07:90558183-90558710	GH_A07G2214	-0.940334	0.0120716
A13:30616391-30616591	GH_A13G0881	-0.709246	0.0441314
D11:49025335-49026723	GH_D11G2552	0.703576	0.0485349
D09:16997812-16998000	GH_D09G0502	0.959776	0.0116272
A04:76421988-76422828	GH_A04G1104	-0.7696	0.0322771
A02:86272475-86272925	GH_A02G1417	0.855154	0.021685
D08:15369259-15370055	GH_D08G0884	-0.857828	0.0197758
D08:44631929-44632387	GH_D08G1359	0.754433	0.0375121
D11:38660713-38661120	GH_D11G2385	0.987691	0.00975364
D04:20578189-20578796	GH_D04G0891	-0.758554	0.034225
A13:102158049-102158627	GH_A13G1935	0.781801	0.032484
A10:80124456-80125026	GH_A10G1555	0.977849	0.0103817
D13:8224487-8224827	GH_D13G0625	0.768977	0.0347662
D04:10239033-10239303	GH_D04G0624	0.943692	0.0128427
D12:54145830-54146174	GH_D12G2170	0.903132	0.0164066
D12:12355010-12356138	GH_D12G0693	0.852361	0.0220322
A07:94324813-94326372	GH_A07G2451	-0.767562	0.0326295
D03:37568721-37569081	GH_D03G1059	0.913584	0.0154155
A06:94997764-94998031	GH_A06G1487	0.992695	0.0094472
A11:115739649-115740118	GH_A11G3338	-0.694201	0.0475773
D03:42476364-42477053	GH_D03G1247	-0.715814	0.0426915
D10:60406886-60407309	GH_D10G2346	0.771377	0.0343294
A06:9043268-9043778	GH_A06G0570	0.95484	0.0119892
D09:7655810-7656271	GH_D09G0307	-0.787418	0.0293283
A06:33024372-33024816	GH_A06G1023	-0.891545	0.0162309
A12:88661371-88661950	GH_A12G1613	0.907136	0.0160206
D11:57660804-57661169	GH_D11G2849	-0.761765	0.0336489
A03:89212089-89212536	GH_A03G1444	-0.872899	0.0181174
D11:20000189-20000494	GH_D11G1883	0.990622	0.00957309
A03:14290261-14290609	GH_A03G0733	0.901305	0.0165853
D06:18587843-18588035	GH_D06G0956	-0.865266	0.0189419
D09:24439793-24440048	GH_D09G0597	0.784745	0.0319779
A05:47179802-47180092	GH_A05G3209	-0.794408	0.0282344
A08:43537262-43537519	GH_A08G1013	-0.9479	0.0115174
A02:76902123-76902758	GH_A02G1337	-0.971171	0.00994906
A13:31312831-31313093	GH_A13G0889	-0.784311	0.0298259
A07:18540538-18541268	GH_A07G1169	0.87704	0.0191216
D12:21515017-21515474	GH_D12G0847	0.91529	0.0152587
D08:47457395-47457832	GH_D08G1454	-0.713444	0.0432066
A06:37592934-37593255	GH_A06G1085	-0.92091	0.0136014
A05:45643037-45643500	GH_A05G3173	0.937934	0.0133039
A12:78057523-78057924	GH_A12G1154	0.702092	0.0488917
A11:106165810-106166085	GH_A11G2832	0.986518	0.00982668
D01:51066532-51067233	GH_D01G1797	0.921504	0.0146991
D06:5249551-5250080	GH_D06G0391	0.915138	0.0152726
A10:71784744-71784990	GH_A10G1404	-0.796448	0.0279217
A12:15193083-15193461	GH_A12G0659	0.994864	0.00931703
A05:69731334-69731519	GH_A05G3344	0.778597	0.0330423
D10:9297327-9297492	GH_D10G0859	-0.839768	0.0219314
D03:38324918-38325167	GH_D03G1093	-0.729238	0.0398669
A05:70069917-70070641	GH_A05G3353	-0.940661	0.0120472
A06:15799261-15799495	GH_A06G0721	0.922632	0.0145994
D13:40731390-40731803	GH_D13G1298	-0.840969	0.0217821
A10:86711835-86712762	GH_A10G1658	-0.73099	0.0395097
D06:55392203-55392891	GH_D06G1732	0.980193	0.010229
D11:41186480-41186667	GH_D11G2424	0.698768	0.0496987
D07:35572539-35573583	GH_D07G1830	0.93422	0.0136088
D13:7471022-7471337	GH_D13G0584	0.980166	0.0102308
D09:5706238-5706715	GH_D09G0219	0.909237	0.0158212
D02:7150852-7151080	GH_D02G0566	-0.817544	0.0248529
A12:19348307-19348493	GH_A12G0711	0.97856	0.0103351
D05:33277731-33278152	GH_D05G3109	0.866906	0.0202747
A05:97639075-97639296	GH_A05G3720	0.988829	0.00968318
A12:86020979-86021787	GH_A12G1512	-0.787596	0.0293001
A01:97799898-97800312	GH_A01G1710	-0.781928	0.0302121
A08:32980448-32980709	GH_A08G0953	0.753012	0.0377895
D06:25319726-25320985	GH_D06G1170	0.888397	0.0178962
D05:45353921-45354198	GH_D05G3344	0.978958	0.0103092
D07:31163984-31164397	GH_D07G1730	0.975717	0.0105223
A09:3560943-3561207	GH_A09G0151	0.945453	0.0127045
D10:59111335-59111702	GH_D10G2284	0.88253	0.0185206
A06:29796824-29798289	GH_A06G0957	0.958257	0.0117376
D02:23208884-23209217	GH_D02G1021	0.772436	0.034138
D04:29995638-29996756	GH_D04G0988	0.937714	0.0133218
A10:34397494-34398205	GH_A10G1167	0.843266	0.0231951
D04:13743112-13743402	GH_D04G0738	0.987301	0.00977788
D09:28061779-28062123	GH_D09G0681	0.960737	0.0115579
A01:18131713-18131933	GH_A01G0979	-0.927607	0.0130561
A11:24165362-24165901	GH_A11G1862	0.834052	0.0244258
A10:76907460-76907888	GH_A10G1480	0.963573	0.0113553
A04:9247232-9248213	GH_A04G0444	0.781438	0.0325468
A04:49090853-49091234	GH_A04G0755	0.879718	0.0188264
D04:16419203-16419647	GH_D04G0832	0.99914	0.00906498
D06:49703417-49703907	GH_D06G1574	0.829377	0.0250707
D07:25037552-25037761	GH_D07G1598	-0.731063	0.0394949
D12:21091542-21093274	GH_D12G0821	0.865283	0.0204646
D04:43795477-43796111	GH_D04G1329	0.911589	0.0156006
A10:5581964-5582036	GH_A10G0551	0.708056	0.0474701
D08:31353206-31353617	GH_D08G1103	0.936718	0.0134031
A08:9735126-9735326	GH_A08G0684	-0.688749	0.0488779
D03:41251349-41251700	GH_D03G1188	0.855634	0.0216258
A03:95135754-95136295	GH_A03G1549	-0.689663	0.0486579
A12:5884377-5885120	GH_A12G0348	-0.911729	0.0143809
A08:86939760-86940245	GH_A08G1318	0.839626	0.023675
A10:78984498-78985003	GH_A10G1529	-0.687017	0.0492972
D06:30700838-30701197	GH_D06G1279	-0.732502	0.0392035
A02:102549633-102549957	GH_A02G1657	0.907579	0.0159784
A03:4860432-4860811	GH_A03G0377	0.723004	0.0440519
D04:31539029-31539461	GH_D04G1009	-0.817842	0.0248118
A04:69940370-69940898	GH_A04G0987	-0.788734	0.0291197
D05:35153725-35154032	GH_D05G3183	-0.936513	0.0123602
D09:29554375-29554686	GH_D09G0722	-0.770193	0.0321752
D04:24670277-24670628	GH_D04G0954	0.805069	0.028659
D03:14990927-14991371	GH_D03G0658	0.941623	0.0130069
A06:10340848-10341391	GH_A06G0614	0.91589	0.0152039
D11:42835456-42835937	GH_D11G2445	0.897132	0.0169998
A02:80253521-80254455	GH_A02G1356	0.955525	0.0119384
D13:11091327-11091992	GH_D13G0721	0.92142	0.0147066
D10:53055761-53056063	GH_D10G1977	0.950343	0.0123274
A09:67335017-67335632	GH_A09G1280	0.772179	0.0341843
A09:70923576-70924392	GH_A09G1486	-0.958166	0.0108008
A03:103644610-103645219	GH_A03G1780	0.954018	0.0120504
A07:63585618-63585909	GH_A07G1862	0.981412	0.0101504
D07:9354973-9355309	GH_D07G0851	0.717405	0.0453082
A02:22832873-22833492	GH_A02G0913	0.756655	0.0370814
D10:59744295-59745410	GH_D10G2309	0.837163	0.0240042
A02:31552062-31552480	GH_A02G0988	0.938718	0.0132403
A01:75322284-75322738	GH_A01G1540	0.996517	0.00921889
D12:22845479-22846027	GH_D12G0864	0.978791	0.0103201
A09:48294-48779	GH_A09G0003	-0.696848	0.0469559
A09:53673313-53674099	GH_A09G0758	0.891663	0.0175564
A05:34726927-34727427	GH_A05G2923	0.957682	0.0117796
D13:21447057-21447489	GH_D13G0963	0.75461	0.0374776
D13:45877200-45877747	GH_D13G1426	-0.841057	0.0217713
A11:16397314-16398118	GH_A11G1474	-0.835304	0.0224937
D07:48780329-48780933	GH_D07G2031	0.95104	0.0122744
A04:3810769-3811890	GH_A04G0223	-0.757879	0.0343471
D01:9612568-9612928	GH_D01G0739	0.733782	0.0417126
D11:20867441-20868182	GH_D11G1926	0.923682	0.0145072
D10:13309550-13309724	GH_D10G1083	0.982827	0.0100598
D02:2519273-2519829	GH_D02G0230	-0.816875	0.0249457
A09:690015-690743	GH_A09G0027	0.92296	0.0145706
D11:38795702-38796344	GH_D11G2388	-0.729756	0.0397611
A02:85481394-85481617	GH_A02G1410	0.888235	0.0179132
A11:24013921-24014401	GH_A11G1854	0.799303	0.02957
D08:40754333-40754586	GH_D08G1263	0.91423	0.0153559
D09:25311565-25311779	GH_D09G0615	0.718197	0.0451288
A04:20369533-20369945	GH_A04G0614	-0.69216	0.0480609
A12:88554405-88555026	GH_A12G1609	0.884359	0.018324
A04:68085324-68085501	GH_A04G0936	-0.911674	0.0143857
A11:22181182-22181694	GH_A11G1768	0.861585	0.0209033
A07:83787808-83788276	GH_A07G2056	-0.822781	0.0241366
A01:39619730-39620060	GH_A01G1280	0.756527	0.0371062
A07:17117542-17118424	GH_A07G1114	0.701353	0.0490703
A01:25103588-25103958	GH_A01G1147	-0.698595	0.0465493
A08:86919724-86920126	GH_A08G1318	0.788193	0.0313934
D07:24214051-24215451	GH_D07G1569	-0.877736	0.0176108
A05:30486219-30486679	GH_A05G2759	0.982979	0.01005
A06:9862897-9863266	GH_A06G0591	-0.705039	0.045074
D09:42719963-42720491	GH_D09G1573	0.763464	0.035787
D04:11716862-11717291	GH_D04G0687	0.954711	0.0119988
D05:26048534-26049106	GH_D05G2762	0.983013	0.0100479
D08:45985469-45986168	GH_D08G1402	-0.692672	0.0479392
D09:18581582-18581750	GH_D09G0529	0.958889	0.0116916
D05:55024475-55024911	GH_D05G3629	-0.875794	0.0178128
A06:78197590-78197790	GH_A06G1356	0.98523	0.00990749
A12:86280331-86280930	GH_A12G1531	0.806668	0.0284104
A06:76168901-76169660	GH_A06G1340	-0.752951	0.0352494
D11:27958789-27959220	GH_D11G2185	0.986202	0.00984644
A06:78823152-78824426	GH_A06G1364	0.872647	0.0196144
A04:6749084-6749535	GH_A04G0343	-0.828822	0.0233319
D11:57432279-57433051	GH_D11G2842	0.768902	0.0347799
D13:18452397-18452557	GH_D13G0908	0.976513	0.0104696
D13:39490924-39491657	GH_D13G1256	0.987578	0.00976067
D03:10864693-10865011	GH_D03G0609	-0.846295	0.0211305
D12:34409087-34409360	GH_D12G1063	-0.786141	0.029532
A07:13851541-13852112	GH_A07G0957	-0.837273	0.0222442
D02:45619061-45619611	GH_D02G1429	0.893363	0.0173818
A04:81679263-81679565	GH_A04G1279	0.986735	0.00981311
A12:61474800-61475152	GH_A12G1007	0.733501	0.0417725
A01:114053619-114053870	GH_A01G2179	-0.70048	0.0461138
D10:17883108-17883977	GH_D10G1244	0.936129	0.0134514
A01:6917403-6917643	GH_A01G0562	0.983912	0.00999073
D04:20946286-20946870	GH_D04G0893	0.871674	0.019725
A04:2715213-2715949	GH_A04G0182	-0.952206	0.0112119
D04:38001563-38002147	GH_D04G1158	-0.933104	0.0126226
A09:7561697-7562046	GH_A09G0289	-0.785297	0.0296673
D02:18313356-18314169	GH_D02G0932	-0.920303	0.0136518
D06:26065068-26065851	GH_D06G1191	0.805077	0.0286577
D06:55080852-55081219	GH_D06G1719	0.946158	0.0126495
A02:101057491-101057885	GH_A02G1630	-0.731685	0.0393686
D05:54880700-54881273	GH_D05G3620	0.945044	0.0127365
A13:21857960-21858708	GH_A13G0826	0.961108	0.0115312
A04:8758507-8759078	GH_A04G0423	-0.760134	0.0339406
D11:21941613-21942140	GH_D11G1980	-0.767298	0.0326753
A10:21853786-21854129	GH_A10G1056	-0.846924	0.0210547
A06:84182453-84182716	GH_A06G1399	0.951696	0.0122248
A13:71849449-71849674	GH_A13G1242	0.928526	0.0140881
D01:15047344-15048212	GH_D01G1030	0.911913	0.0155704
A04:53879995-53880585	GH_A04G0803	0.874182	0.0194411
D08:48209708-48209926	GH_D08G1481	-0.811633	0.0256829
A06:23991048-23991273	GH_A06G0898	-0.791717	0.0286515
A02:88823050-88823496	GH_A02G1448	0.86386	0.0206326
D03:11197893-11198451	GH_D03G0618	-0.788689	0.0291269
D07:36591224-36591391	GH_D07G1849	0.826082	0.0255339
A06:105010618-105010915	GH_A06G1554	0.998535	0.00910028
D02:10757181-10757460	GH_D02G0749	-0.898991	0.0155259
D13:27832306-27832820	GH_D13G1051	-0.740684	0.03758
A04:70814255-70814498	GH_A04G0999	0.970415	0.0108792
D05:53086727-53087309	GH_D05G3553	-0.985216	0.00909555
D12:11951306-11952288	GH_D12G0685	-0.8254	0.023785
D12:25035142-25035442	GH_D12G0889	0.891326	0.0175912
A02:87004747-87005063	GH_A02G1425	-0.881599	0.017215
A09:55009940-55010472	GH_A09G0781	0.80321	0.0289501
D10:23501473-23502082	GH_D10G1432	-0.880253	0.0173521
D12:48368852-48368979	GH_D12G1736	-0.720725	0.0416399
D11:48651917-48652856	GH_D11G2538	0.909459	0.0158003
D06:6002279-6002696	GH_D06G0442	0.994154	0.00935948
D01:46164082-46164221	GH_D01G1704	0.733673	0.0417358
A02:41292421-41292838	GH_A02G1056	-0.802454	0.0270174
D02:25272942-25273359	GH_D02G1073	-0.723127	0.0411333
A02:46855597-46856226	GH_A02G1153	0.981067	0.0101726
A03:95058528-95059245	GH_A03G1548	-0.714446	0.0429884
D06:11783670-11784868	GH_D06G0710	-0.8837	0.017003
D07:51663556-51663884	GH_D07G2121	0.937807	0.0133142
D06:51001953-51002165	GH_D06G1611	-0.841011	0.0217769
D01:12331873-12332166	GH_D01G0935	0.834939	0.0243049
A10:104223446-104223838	GH_A10G2055	0.829022	0.0251204
D07:39359743-39359904	GH_D07G1897	-0.863997	0.019082
D06:25982509-25982890	GH_D06G1190	0.935374	0.0135135
A01:12296129-12296434	GH_A01G0818	0.699419	0.0495399
A05:85684047-85684647	GH_A05G3587	0.860656	0.0210147
D07:53341721-53342262	GH_D07G2197	-0.975148	0.00970055
A01:25204135-25204318	GH_A01G1149	-0.799761	0.0274198
D09:26418967-26419616	GH_D09G0650	0.936005	0.0134615
A07:38777671-38778134	GH_A07G1636	-0.830157	0.0231572
A06:5722775-5723364	GH_A06G0418	0.974316	0.0106156
A13:65330601-65331050	GH_A13G1149	0.935035	0.0135414
A02:63050467-63050929	GH_A02G1251	0.76978	0.0346195
D07:23602313-23602717	GH_D07G1544	-0.764974	0.0330815
A06:95481391-95481722	GH_A06G1491	0.950652	0.0123039
D01:7541232-7541538	GH_D01G0654	-0.833322	0.0227473
D02:48752232-48752927	GH_D02G1503	0.844418	0.0230451
A10:71976553-71977323	GH_A10G1408	0.948307	0.0124832
A13:47559024-47559353	GH_A13G1034	0.736991	0.0410361
A13:19079463-19080373	GH_A13G0791	-0.735993	0.0385039
D04:28914006-28914443	GH_D04G0976	0.912436	0.0155217
A10:74271595-74271996	GH_A10G1432	0.879284	0.0188739
D03:21868075-21868332	GH_D03G0754	0.815044	0.0271379
D09:28555233-28555607	GH_D09G0693	0.930677	0.0139054
A13:21654769-21655119	GH_A13G0821	-0.698124	0.0466587
A07:2006208-2006593	GH_A07G0201	-0.79773	0.0277266
A07:43813683-43813894	GH_A07G1709	-0.818143	0.0247702
A09:66838769-66839321	GH_A09G1246	0.803545	0.0288975
D02:24125735-24126184	GH_D02G1046	-0.716111	0.0426273
D05:28444499-28444704	GH_D05G2892	-0.727525	0.0402185
A03:48920657-48921007	GH_A03G1083	0.994028	0.009367
D08:8245050-8245810	GH_D08G0680	-0.774908	0.0313742
A06:43763303-43763695	GH_A06G1327	0.815788	0.0270272
A12:57279616-57280191	GH_A12G0986	0.943502	0.0128578
A13:21807352-21807700	GH_A13G0826	0.958816	0.0116969
D11:48936930-48937330	GH_D11G2549	0.98667	0.0098172
A12:28469796-28469920	GH_A12G0786	-0.741999	0.0373244
A02:47912291-47912888	GH_A02G1170	0.852826	0.0219741
A08:7824994-7825443	GH_A08G0614	-0.72642	0.0404469
A07:8848265-8848671	GH_A07G0744	-0.830393	0.0231264
A12:63793503-63793651	GH_A12G1019	-0.886625	0.0167115
D04:47467468-47468115	GH_D04G1443	-0.911721	0.0143816
A06:14560216-14560476	GH_A06G0685	-0.751935	0.0354378
A10:15813519-15813836	GH_A10G0868	0.888589	0.017876
D10:55694539-55695284	GH_D10G2111	0.795167	0.0302383
D06:22349383-22350030	GH_D06G1089	0.959138	0.0116735
D13:13615408-13615656	GH_D13G0788	0.72887	0.0427661
A11:6508138-6508621	GH_A11G0730	0.978917	0.0103118
A06:18370654-18371046	GH_A06G0804	0.97553	0.0105347
A08:117458857-117459621	GH_A08G2154	0.835133	0.0242786
D03:20614848-20614984	GH_D03G0732	0.914213	0.0153575
D02:12079347-12079809	GH_D02G0794	0.797253	0.0298997
A06:37146508-37147103	GH_A06G1081	0.938306	0.0132737
A07:20107898-20108163	GH_A07G1229	-0.805517	0.0265657
D13:13755123-13755571	GH_D13G0792	0.976148	0.0104938
A01:69616470-69616684	GH_A01G1500	0.912808	0.0154873
A06:11327805-11329016	GH_A06G0651	-0.969108	0.0100801
D11:47324749-47325222	GH_D11G2499	0.752331	0.0379231
D06:30260286-30260726	GH_D06G1272	0.924724	0.0144162
D03:11803117-11803535	GH_D03G0631	0.792228	0.0307207
A05:52650569-52650675	GH_A05G3252	-0.745285	0.0366916
A02:75615656-75615938	GH_A02G1333	0.856014	0.021579
A02:102995083-102995313	GH_A02G1671	-0.93479	0.0124923
D09:25531859-25532227	GH_D09G0627	0.757361	0.0369455
D06:56635427-56635772	GH_D06G1792	0.991248	0.00953495
D09:12880958-12881129	GH_D09G0453	-0.777231	0.0309856
D13:25714922-25716032	GH_D13G1027	-0.935972	0.0124015
D03:21065903-21066169	GH_D03G0738	-0.757481	0.0344193
D07:32807720-32808116	GH_D07G1779	0.798553	0.0296903
A09:2211973-2212529	GH_A09G0091	0.974234	0.0106211
A09:46792917-46793152	GH_A09G0689	0.981261	0.0101601
A08:117741690-117742144	GH_A08G2177	-0.841606	0.0217033
D12:33345877-33346350	GH_D12G1045	0.85398	0.0218304
D01:46424626-46424993	GH_D01G1709	0.918079	0.0150053
A07:22277567-22278516	GH_A07G1306	-0.988999	0.00887695
D09:3558290-3558965	GH_D09G0161	0.957652	0.0117818
D04:10679318-10679550	GH_D04G0636	0.895183	0.0171964
D10:53378298-53379088	GH_D10G1995	-0.840756	0.0218085
A13:88785618-88786056	GH_A13G1456	0.936121	0.013452
D03:37354157-37354417	GH_D03G1055	0.728868	0.0427664
A03:107089368-107089613	GH_A03G1971	0.81434	0.027243
D13:42294710-42295115	GH_D13G1335	0.785227	0.0318957
A06:10223718-10225037	GH_A06G0610	0.974393	0.0106104
D10:54934715-54935085	GH_D10G2073	0.97715	0.0104276
A06:116480009-116480290	GH_A06G1760	0.962467	0.0114339
D10:53874911-53875168	GH_D10G2017	-0.971518	0.00992716
D11:62972044-62972570	GH_D11G3180	-0.747459	0.0362778
D12:15080122-15080611	GH_D12G0746	0.929355	0.0140175
A05:33236441-33236703	GH_A05G2868	0.736387	0.0411627
A07:55584372-55584543	GH_A07G1826	0.776665	0.0333827
A07:10879081-10879761	GH_A07G0851	0.911722	0.0155882
A13:5508036-5508501	GH_A13G0451	0.795417	0.0301976
D04:23794332-23794496	GH_D04G0939	-0.743674	0.0370006
A08:36645676-36646271	GH_A08G0970	-0.829771	0.0232076
A12:78656458-78656901	GH_A12G1162	0.963662	0.011349
A08:106581275-106581638	GH_A08G1706	-0.758529	0.0342294
A09:7422064-7423075	GH_A09G0283	0.727347	0.043097
D04:8306081-8306723	GH_D04G0527	0.947473	0.0125476
D06:7393907-7394182	GH_D06G0528	-0.875312	0.0178631
D08:31852762-31853335	GH_D08G1109	0.913745	0.0154006
D02:37810110-37810347	GH_D02G1265	0.826692	0.0254477
A06:95487793-95488221	GH_A06G1491	0.954422	0.0120202
D12:9088227-9088397	GH_D12G0562	-0.722941	0.0411723
D07:38561157-38561728	GH_D07G1876	-0.756415	0.0346131
A05:45498213-45498397	GH_A05G3172	-0.80265	0.0269883
A01:106105669-106105977	GH_A01G1803	0.717092	0.0453794
A02:102448877-102449256	GH_A02G1653	-0.916781	0.0139473
D02:46274773-46275572	GH_D02G1446	0.920558	0.0147832
A03:50682613-50683000	GH_A03G1106	0.977485	0.0104056
D04:11555960-11556319	GH_D04G0682	0.935858	0.0134736
A12:8314128-8314917	GH_A12G0445	0.708944	0.0472613
D09:31559856-31561376	GH_D09G0812	-0.687052	0.0492886
D11:21284631-21284946	GH_D11G1950	-0.962465	0.0105125
A09:3491298-3491587	GH_A09G0150	0.793998	0.0304295
A08:93580452-93580812	GH_A08G1415	0.699889	0.0494254
D11:30150861-30153619	GH_D11G2241	0.880903	0.018697
A13:6247605-6247793	GH_A13G0489	0.911135	0.015643
D02:26423379-26423740	GH_D02G1089	-0.748282	0.0361222
A04:29700910-29701016	GH_A04G0655	0.946734	0.0126048
A03:36607423-36607629	GH_A03G1001	0.889499	0.0177809
A13:22303847-22304404	GH_A13G0829	0.923902	0.014488
D11:30110956-30113518	GH_D11G2241	0.883042	0.0184654
A03:100462271-100463144	GH_A03G1675	0.958242	0.0117386
D06:11767806-11768320	GH_D06G0707	0.80773	0.0282464
A13:88205084-88205228	GH_A13G1446	0.767013	0.0351271
D12:39697231-39697967	GH_D12G1259	-0.930105	0.0128576
A11:60969620-60969745	GH_A11G2294	0.800552	0.0293707
A03:57212911-57213757	GH_A03G1142	0.747803	0.0388214
A05:101976831-101977073	GH_A05G3884	0.887499	0.0179906
D02:12059393-12059776	GH_D02G0794	0.992995	0.00942912
A08:45847476-45847648	GH_A08G1036	0.960837	0.0115507
D01:13099328-13099917	GH_D01G0955	0.948275	0.0124857
D02:36400530-36400921	GH_D02G1233	0.928255	0.0141113
D13:42025615-42026002	GH_D13G1333	-0.721429	0.0414909
D07:45543216-45543704	GH_D07G1942	-0.834938	0.0225404
D12:53547001-53547449	GH_D12G2123	-0.809197	0.0260315
A03:85668788-85669166	GH_A03G1389	0.984056	0.00998159
A06:5711617-5712342	GH_A06G0418	0.98715	0.00978726
D01:42407009-42407439	GH_D01G1607	0.832619	0.024622
A03:101437136-101437863	GH_A03G1697	0.977862	0.0103808
D10:52740296-52740837	GH_D10G1971	0.87367	0.0194987
D07:18222703-18223249	GH_D07G1321	0.924691	0.014419
A02:102928384-102928795	GH_A02G1671	-0.947491	0.0115468
D02:32123990-32124331	GH_D02G1193	-0.727717	0.040179
D10:51474262-51474470	GH_D10G1943	0.891218	0.0176024
D01:56218702-56219114	GH_D01G1958	-0.746403	0.0364782
D09:23698983-23699451	GH_D09G0578	0.935603	0.0134946
D01:36902652-36903057	GH_D01G1540	0.873794	0.0194847
A03:37548451-37548544	GH_A03G1013	-0.866581	0.0187977
D12:21482237-21482595	GH_D12G0842	0.922318	0.0146272
D02:8679776-8680305	GH_D02G0660	0.896497	0.0170637
D08:57647968-57648238	GH_D08G1908	-0.890285	0.0163528
D01:3891888-3892358	GH_D01G0404	-0.728114	0.0400974
A13:6588570-6588932	GH_A13G0506	-0.842018	0.0216524
A07:95027484-95027843	GH_A07G2505	0.974688	0.0105907
A08:8289822-8290308	GH_A08G0642	0.825632	0.0255977
D05:36406800-36407098	GH_D05G3218	0.778385	0.0330794
D11:35716274-35716529	GH_D11G2339	-0.794863	0.0281643
A02:9172816-9173100	GH_A02G0648	0.982929	0.0100533
D04:36298750-36298955	GH_D04G1125	-0.727139	0.0402983
D10:57160150-57160352	GH_D10G2173	-0.730204	0.0396696
A06:101580094-101580503	GH_A06G1534	-0.897503	0.0156647
D12:30962233-30962604	GH_D12G1014	-0.819144	0.0246322
A13:89735076-89735401	GH_A13G1487	-0.949621	0.0113945
D02:10761247-10762155	GH_D02G0749	-0.916273	0.0139904
D05:44946779-44947207	GH_D05G3339	0.880318	0.0187608
A05:93784745-93784946	GH_A05G3643	0.785454	0.0318571
A11:14777654-14777911	GH_A11G1363	0.808541	0.0281216
D12:46557155-46557640	GH_D12G1647	-0.78712	0.0293758
D13:525680-526139	GH_D13G0062	0.975978	0.010505
D11:22193404-22193661	GH_D11G1989	-0.709367	0.0441044
A10:96632363-96633529	GH_A10G1830	0.880481	0.0187431
A09:14445504-14446330	GH_A09G0430	-0.806348	0.0264444
D04:9726459-9726970	GH_D04G0600	-0.89211	0.0161765
A04:17404678-17404998	GH_A04G0585	0.916518	0.0151467
A11:63051217-63051709	GH_A11G2328	0.88601	0.018148
A02:30118818-30119195	GH_A02G0975	-0.702683	0.045609
A11:10541528-10541818	GH_A11G1098	0.901392	0.0165768
A02:13272961-13274080	GH_A02G0783	-0.775484	0.0312774
D05:32923971-32924394	GH_D05G3101	0.756292	0.0371515
D12:26684257-26684531	GH_D12G0921	0.737028	0.0410282
A11:93779691-93780336	GH_A11G2574	-0.861321	0.0193804
A10:27542684-27543486	GH_A10G1125	0.879397	0.0188616
D06:15932812-15933282	GH_D06G0879	0.934919	0.013551
A04:13144494-13144767	GH_A04G0538	-0.91847	0.0138049
D01:45309486-45310366	GH_D01G1681	-0.840533	0.0218362
A07:22141317-22141770	GH_A07G1301	-0.839192	0.0220033
A12:85205301-85206087	GH_A12G1465	-0.896566	0.0157525
A06:109778637-109779053	GH_A06G1629	0.971067	0.0108348
D02:8027700-8028337	GH_D02G0621	0.900327	0.0166817
D10:60713505-60714247	GH_D10G2361	-0.714506	0.0429752
D10:53313126-53313287	GH_D10G1989	0.733192	0.041838
D04:16648449-16648710	GH_D04G0840	-0.715008	0.0428661
D10:48781633-48781825	GH_D10G1854	-0.730515	0.0396063
A05:81969420-81969587	GH_A05G3498	-0.866533	0.0188029
A09:48647331-48647997	GH_A09G0713	0.925924	0.0143119
D11:20655145-20655634	GH_D11G1908	-0.748319	0.0361152
A05:37086477-37087050	GH_A05G2997	0.952558	0.0121598
A05:91611222-91611661	GH_A05G3633	-0.775154	0.0313327
A02:20369936-20370796	GH_A02G0901	-0.69509	0.047368
D12:9268282-9269209	GH_D12G0570	0.937791	0.0133155
D07:30773926-30774655	GH_D07G1727	0.945048	0.0127362
A05:96244998-96245291	GH_A05G3662	0.77495	0.0336874
D04:55593500-55593746	GH_D04G1997	0.833472	0.0245049
A07:85885840-85886558	GH_A07G2109	-0.894693	0.0159296
A03:85661865-85662142	GH_A03G1389	0.990726	0.00956678
D03:19031926-19032174	GH_D03G0705	-0.836281	0.0223696
D07:55242773-55243051	GH_D07G2341	0.978004	0.0103716
A10:113291531-113292071	GH_A10G2546	-0.708572	0.0442814
A05:76690362-76691055	GH_A05G3424	0.930986	0.0138793
A04:86258896-86259103	GH_A04G1612	0.790103	0.0310735
D05:48524768-48525563	GH_D05G3436	-0.887695	0.016606
D05:52820137-52820603	GH_D05G3544	-0.825474	0.0237751
A12:91657441-91657756	GH_A12G1718	0.884404	0.0183192
D03:33845322-33845996	GH_D03G0955	0.864156	0.0205975
A02:7907248-7907770	GH_A02G0595	-0.855789	0.0200099
D02:60868885-60869071	GH_D02G1836	0.874273	0.0194307
A11:16473065-16473546	GH_A11G1474	-0.823089	0.0240951
A12:3355872-3356202	GH_A12G0237	-0.725839	0.0405673
A07:43796725-43797789	GH_A07G1709	-0.848963	0.0208103
A12:64018736-64019218	GH_A12G1025	-0.947706	0.0115313
D07:46717701-46718058	GH_D07G1979	0.917085	0.0150952
D01:23012955-23013282	GH_D01G1312	0.774783	0.0337172
A09:54744140-54744810	GH_A09G0776	0.830271	0.0249463
D06:30837663-30838124	GH_D06G1281	-0.734768	0.0387483
A07:11679810-11679995	GH_A07G0883	-0.790265	0.0288786
A02:64772892-64773500	GH_A02G1234	-0.76014	0.0339394
D10:31994021-31994517	GH_D10G1598	-0.966356	0.0102573
D12:31534701-31535504	GH_D12G1020	0.903046	0.016415
D03:10783341-10783578	GH_D03G0607	0.896624	0.0170508
D06:31605640-31606319	GH_D06G1294	0.996209	0.0092371
A01:63620286-63620699	GH_A01G1459	0.996422	0.00922451
D05:39795569-39795958	GH_D05G3280	0.943586	0.0128511
A05:77122329-77122498	GH_A05G3431	-0.752821	0.0352734
A06:23251353-23251671	GH_A06G0888	0.94042	0.0131031
D10:60267031-60267377	GH_D10G2341	0.783655	0.0321646
D10:28524422-28525000	GH_D10G1554	0.961791	0.0114822
A04:80548420-80549553	GH_A04G1233	0.785035	0.0319283
A11:96399782-96400425	GH_A11G2614	-0.688937	0.0488326
D08:12943654-12944234	GH_D08G0842	0.963963	0.0113277
D11:57002781-57003083	GH_D11G2816	0.698543	0.0497537
D02:20909882-20910586	GH_D02G0987	-0.686561	0.0494079
A11:27777106-27777569	GH_A11G1973	-0.802476	0.0270142
A10:20551502-20551941	GH_A10G1017	0.742904	0.0398125
D10:44716923-44717376	GH_D10G1749	0.880848	0.018703
D06:28867681-28867923	GH_D06G1237	-0.696108	0.047129
A02:17742814-17743032	GH_A02G0855	0.798425	0.029711
A04:50116830-50117119	GH_A04G0774	-0.733443	0.039014
A09:3901822-3902190	GH_A09G0174	0.919744	0.0148558
A13:95646979-95647611	GH_A13G1691	-0.722398	0.0412867
A05:39534363-39534547	GH_A05G3068	-0.692885	0.0478886
D07:10108970-10109202	GH_D07G0889	0.87265	0.0196141
A06:122226969-122227462	GH_A06G2028	0.740477	0.0403111
A04:79159460-79159696	GH_A04G1183	0.712667	0.0463938
A03:85175895-85176253	GH_A03G1385	-0.789482	0.0290018
D04:41872228-41872470	GH_D04G1255	0.935467	0.0135058
D01:20869254-20869521	GH_D01G1271	-0.710569	0.0438383
D07:32139392-32139698	GH_D07G1761	0.863504	0.0206747
D12:41056538-41056735	GH_D12G1337	0.818012	0.0266986
A13:91746453-91746815	GH_A13G1547	-0.900704	0.0153676
A06:49171522-49172618	GH_A06G1141	-0.690598	0.0484337
D03:1958464-1958642	GH_D03G0223	0.790731	0.0309689
D07:16520025-16520530	GH_D07G1247	0.827178	0.0253791
D12:11749596-11750027	GH_D12G0674	-0.737321	0.0382405
A01:32075332-32075749	GH_A01G1227	-0.723695	0.0410143
A11:99460704-99461189	GH_A11G2698	0.838908	0.0237705
D09:7265981-7266129	GH_D09G0288	0.954127	0.0120422
A07:25445419-25445997	GH_A07G1383	0.826563	0.0254658
D10:59456296-59456506	GH_D10G2300	-0.958707	0.0107642
A12:41460212-41460800	GH_A12G0891	0.863838	0.0206351
D11:50967494-50968063	GH_D11G2593	-0.784167	0.029849
A01:101627714-101628415	GH_A01G1741	0.919356	0.0148905
A04:65958624-65959184	GH_A04G0913	0.918802	0.0149402
D04:32217930-32218173	GH_D04G1029	0.934767	0.0135635
A03:14056947-14057628	GH_A03G0721	-0.78079	0.030398
D03:36496225-36497293	GH_D03G1024	-0.770428	0.0321348
D10:541857-542153	GH_D10G0063	-0.808261	0.0261666
D01:12624456-12624787	GH_D01G0945	0.710169	0.0469744
A03:94513224-94513619	GH_A03G1536	0.736804	0.0410752
D10:26458828-26459475	GH_D10G1512	-0.865547	0.018911
A07:79188783-79189309	GH_A07G1957	0.94324	0.0128785
A11:14451982-14452370	GH_A11G1340	-0.836611	0.0223278
A01:40532639-40533094	GH_A01G1287	0.886844	0.0180597
A08:107270774-107271079	GH_A08G1728	-0.857683	0.0197924
D01:44387226-44387409	GH_D01G1663	0.77218	0.0341841
[truncated: 12,107 more rows]
