# Supplementary material for: Genome-wide chromatin accessibility landscape and dynamics of transcription factor networks during ovule and fiber development in cotton
Source: BMC Biol. 2023 Jul 31;21:165. doi: 10.1186/s12915-023-01665-4 (PMC10391996; doi:10.1186/s12915-023-01665-4)
Supplement: Supplementary file 8 — Additional file 8: Table S7. Summary of hormones related genes from cottonfgd. [file 12915_2023_1665_MOESM8_ESM.xlsx]

## Sheet: Sheet1
Table S7. Summary of hormones related genes from cottonfgd.
Gene	Name	Description	Species	Assembly	Chromosome	Start	End	Strand	hormone
GH_D07G1076	CYP707A2	Abscisic acid 8'-hydroxylase 2	Gossypium hirsutum	ZJU	D07	13,078,614	13,082,555	-	ABA
GH_D07G0241	PYL2	Abscisic acid receptor PYL2	Gossypium hirsutum	ZJU	D07	2,328,082	2,328,630	+	ABA
GH_D07G0196	ABF2	ABSCISIC ACID-INSENSITIVE 5-like protein 5	Gossypium hirsutum	ZJU	D07	1,859,459	1,859,761	+	ABA
GH_D06G0408	DPBF3	ABSCISIC ACID-INSENSITIVE 5-like protein 2	Gossypium hirsutum	ZJU	D06	5,478,312	5,480,052	-	ABA
GH_D06G0061	CYP707A4	Abscisic acid 8'-hydroxylase 4	Gossypium hirsutum	ZJU	D06	590,876	596,729	+	ABA
GH_D05G3118	PYL4	Abscisic acid receptor PYL4	Gossypium hirsutum	ZJU	D05	33,600,248	33,600,880	-	ABA
GH_D05G2895	DPBF3	ABSCISIC ACID-INSENSITIVE 5-like protein 2	Gossypium hirsutum	ZJU	D05	28,534,859	28,537,166	+	ABA
GH_D05G2894	DPBF3	ABSCISIC ACID-INSENSITIVE 5-like protein 2	Gossypium hirsutum	ZJU	D05	28,506,847	28,510,536	+	ABA
GH_D05G2650	ABF2	ABSCISIC ACID-INSENSITIVE 5-like protein 5	Gossypium hirsutum	ZJU	D05	24,556,448	24,559,775	+	ABA
GH_D05G2069	ABF2	ABSCISIC ACID-INSENSITIVE 5-like protein 5	Gossypium hirsutum	ZJU	D05	17,674,420	17,677,246	+	ABA
GH_D05G2063	CYP707A4	Abscisic acid 8'-hydroxylase 4	Gossypium hirsutum	ZJU	D05	17,588,048	17,590,927	-	ABA
GH_D05G1582	PYL12	Abscisic acid receptor PYL12	Gossypium hirsutum	ZJU	D05	13,363,766	13,364,275	-	ABA
GH_D05G0437	PYL2	Abscisic acid receptor PYL2	Gossypium hirsutum	ZJU	D05	3,501,059	3,501,640	+	ABA
GH_D04G0034	PYL8	Abscisic acid receptor PYL8	Gossypium hirsutum	ZJU	D04	552,704	554,775	+	ABA
GH_D03G1905	PYR1	Abscisic acid receptor PYR1	Gossypium hirsutum	ZJU	D03	53,371,530	53,372,147	+	ABA
GH_D03G1406	CYP707A2	Abscisic acid 8'-hydroxylase 2	Gossypium hirsutum	ZJU	D03	45,943,660	45,946,544	+	ABA
GH_D02G2300	CYP707A4	Abscisic acid 8'-hydroxylase 4	Gossypium hirsutum	ZJU	D02	67,516,122	67,519,883	+	ABA
GH_D02G2296	ABF3	ABSCISIC ACID-INSENSITIVE 5-like protein 6	Gossypium hirsutum	ZJU	D02	67,456,519	67,458,131	-	ABA
GH_D02G0931	ABF2	ABSCISIC ACID-INSENSITIVE 5-like protein 5	Gossypium hirsutum	ZJU	D02	18,282,451	18,284,326	-	ABA
GH_D02G0709	CYP707A3	Abscisic acid 8'-hydroxylase 3	Gossypium hirsutum	ZJU	D02	9,695,600	9,698,122	+	ABA
GH_D02G0706	CYP707A3	Abscisic acid 8'-hydroxylase 3	Gossypium hirsutum	ZJU	D02	9,681,122	9,683,647	-	ABA
GH_D01G2559	PYL4	Abscisic acid receptor PYL4	Gossypium hirsutum	ZJU	D01	64,491,485	64,492,030	+	ABA
GH_D01G2323	ABI5	Protein ABSCISIC ACID-INSENSITIVE 5	Gossypium hirsutum	ZJU	D01	62,180,515	62,182,265	-	ABA
GH_D01G1996	DPBF3	ABSCISIC ACID-INSENSITIVE 5-like protein 2	Gossypium hirsutum	ZJU	D01	57,062,715	57,063,689	+	ABA
GH_A13G2584	DPBF4	ABSCISIC ACID-INSENSITIVE 5-like protein 3	Gossypium hirsutum	ZJU	A13	109,909,138	109,910,259	+	ABA
GH_A13G2508	DPBF2	ABSCISIC ACID-INSENSITIVE 5-like protein 1	Gossypium hirsutum	ZJU	A13	109,369,567	109,371,944	-	ABA
GH_A13G0401	ABF3	ABSCISIC ACID-INSENSITIVE 5-like protein 6	Gossypium hirsutum	ZJU	A13	4,932,899	4,934,674	+	ABA
GH_A13G0397	CYP707A4	Abscisic acid 8'-hydroxylase 4	Gossypium hirsutum	ZJU	A13	4,836,580	4,839,420	-	ABA
GH_A12G2707	PYL8	Abscisic acid receptor PYL8	Gossypium hirsutum	ZJU	A12	105,243,636	105,245,871	+	ABA
GH_A12G2549	PYL8	Abscisic acid receptor PYL8	Gossypium hirsutum	ZJU	A12	103,996,887	103,998,995	-	ABA
GH_A12G2288	PYR1	Abscisic acid receptor PYR1	Gossypium hirsutum	ZJU	A12	101,143,054	101,143,686	-	ABA
GH_A12G2213	CYP707A1	Abscisic acid 8'-hydroxylase 1	Gossypium hirsutum	ZJU	A12	100,446,037	100,448,044	-	ABA
GH_A12G0629	CYP707A3	Abscisic acid 8'-hydroxylase 3	Gossypium hirsutum	ZJU	A12	14,010,184	14,012,508	+	ABA
GH_A12G0222	ABF3	ABSCISIC ACID-INSENSITIVE 5-like protein 6	Gossypium hirsutum	ZJU	A12	3,130,026	3,132,922	-	ABA
GH_A11G0999	PYL9	Abscisic acid receptor PYL9	Gossypium hirsutum	ZJU	A11	9,132,467	9,133,417	-	ABA
GH_A11G0283	PYR1	Abscisic acid receptor PYR1	Gossypium hirsutum	ZJU	A11	2,489,101	2,489,763	+	ABA
GH_A11G0239	PYL8	Abscisic acid receptor PYL8	Gossypium hirsutum	ZJU	A11	2,027,522	2,029,447	-	ABA
GH_A10G2635	PYL6	Abscisic acid receptor PYL6	Gossypium hirsutum	ZJU	A10	114,471,360	114,472,022	+	ABA
GH_A10G0763	PYL2	Abscisic acid receptor PYL2	Gossypium hirsutum	ZJU	A10	11,631,386	11,631,963	+	ABA
GH_A10G0381	PYL6	Abscisic acid receptor PYL6	Gossypium hirsutum	ZJU	A10	3,163,490	3,164,023	-	ABA
GH_A09G1990	PYL8	Abscisic acid receptor PYL8	Gossypium hirsutum	ZJU	A09	76,948,996	76,950,555	-	ABA
GH_A09G1557	ABI5	Protein ABSCISIC ACID-INSENSITIVE 5	Gossypium hirsutum	ZJU	A09	72,103,309	72,105,192	+	ABA
GH_A09G1128	DPBF2	ABSCISIC ACID-INSENSITIVE 5-like protein 1	Gossypium hirsutum	ZJU	A09	64,472,453	64,474,490	+	ABA
GH_A08G2822	PYL2	Abscisic acid receptor PYL2	Gossypium hirsutum	ZJU	A08	124,600,379	124,600,948	+	ABA
GH_A08G1746	CYP707A1	Abscisic acid 8'-hydroxylase 1	Gossypium hirsutum	ZJU	A08	108,470,238	108,472,384	-	ABA
GH_A08G1516	PYL9	Abscisic acid receptor PYL9	Gossypium hirsutum	ZJU	A08	100,789,956	100,790,999	+	ABA
GH_A08G0480	ABI5	Protein ABSCISIC ACID-INSENSITIVE 5	Gossypium hirsutum	ZJU	A08	5,397,279	5,398,897	-	ABA
GH_A07G1089	CYP707A2	Abscisic acid 8'-hydroxylase 2	Gossypium hirsutum	ZJU	A07	16,593,421	16,597,335	-	ABA
GH_A07G0234	PYL2	Abscisic acid receptor PYL2	Gossypium hirsutum	ZJU	A07	2,361,266	2,361,814	+	ABA
GH_A07G0185	ABF2	ABSCISIC ACID-INSENSITIVE 5-like protein 5	Gossypium hirsutum	ZJU	A07	1,872,569	1,872,952	+	ABA
GH_A06G0435	DPBF3	ABSCISIC ACID-INSENSITIVE 5-like protein 2	Gossypium hirsutum	ZJU	A06	6,122,151	6,123,883	-	ABA
GH_A06G0075	CYP707A4	Abscisic acid 8'-hydroxylase 4	Gossypium hirsutum	ZJU	A06	709,288	715,138	+	ABA
GH_A05G4338	PYL8	Abscisic acid receptor PYL8	Gossypium hirsutum	ZJU	A05	110,362,289	110,364,351	-	ABA
GH_A05G3117	PYL4	Abscisic acid receptor PYL4	Gossypium hirsutum	ZJU	A05	42,053,553	42,054,185	-	ABA
GH_A05G2876	DPBF3	ABSCISIC ACID-INSENSITIVE 5-like protein 2	Gossypium hirsutum	ZJU	A05	33,720,940	33,723,194	+	ABA
GH_A05G2875	DPBF3	ABSCISIC ACID-INSENSITIVE 5-like protein 2	Gossypium hirsutum	ZJU	A05	33,660,196	33,663,661	+	ABA
GH_A05G2626	ABF2	ABSCISIC ACID-INSENSITIVE 5-like protein 5	Gossypium hirsutum	ZJU	A05	27,880,649	27,883,912	+	ABA
GH_A05G2038	ABF2	ABSCISIC ACID-INSENSITIVE 5-like protein 5	Gossypium hirsutum	ZJU	A05	19,560,587	19,562,772	+	ABA
GH_A05G2032	CYP707A4	Abscisic acid 8'-hydroxylase 4	Gossypium hirsutum	ZJU	A05	19,448,276	19,456,776	-	ABA
GH_A05G1554	PYL11	Abscisic acid receptor PYL11	Gossypium hirsutum	ZJU	A05	14,511,236	14,511,730	-	ABA
GH_A05G0435	PYL2	Abscisic acid receptor PYL2	Gossypium hirsutum	ZJU	A05	4,047,509	4,048,090	+	ABA
GH_A03G2132	CYP707A4	Abscisic acid 8'-hydroxylase 4	Gossypium hirsutum	ZJU	A03	109,218,843	109,222,991	+	ABA
GH_A03G2127	ABF3	ABSCISIC ACID-INSENSITIVE 5-like protein 6	Gossypium hirsutum	ZJU	A03	109,132,147	109,133,759	-	ABA
GH_A03G1369	ABI5	Protein ABSCISIC ACID-INSENSITIVE 5	Gossypium hirsutum	ZJU	A03	82,096,714	82,097,656	+	ABA
GH_A03G0957	ABF2	ABSCISIC ACID-INSENSITIVE 5-like protein 5	Gossypium hirsutum	ZJU	A03	31,372,672	31,374,548	-	ABA
GH_A03G0560	CYP707A2	Abscisic acid 8'-hydroxylase 2	Gossypium hirsutum	ZJU	A03	8,506,586	8,509,476	-	ABA
GH_A03G0059	PYR1	Abscisic acid receptor PYR1	Gossypium hirsutum	ZJU	A03	516,416	517,033	-	ABA
GH_A02G0696	CYP707A3	Abscisic acid 8'-hydroxylase 3	Gossypium hirsutum	ZJU	A02	10,416,237	10,418,773	+	ABA
GH_A01G2484	PYL4	Abscisic acid receptor PYL4	Gossypium hirsutum	ZJU	A01	117,934,433	117,934,978	+	ABA
GH_A01G2238	ABI5	Protein ABSCISIC ACID-INSENSITIVE 5	Gossypium hirsutum	ZJU	A01	115,230,259	115,230,996	-	ABA
GH_A01G1327	ABI5	Protein ABSCISIC ACID-INSENSITIVE 5	Gossypium hirsutum	ZJU	A01	44,058,680	44,060,297	+	ABA
GH_A01G0686	ABI5	Protein ABSCISIC ACID-INSENSITIVE 5	Gossypium hirsutum	ZJU	A01	8,911,201	8,911,846	+	ABA
GH_D08G1335	PYL8	Abscisic acid receptor PYL8	Gossypium hirsutum	ZJU	D08	43,433,024	43,433,887	+	ABA
GH_D08G1529	PYL9	Abscisic acid receptor PYL9	Gossypium hirsutum	ZJU	D08	49,973,565	49,974,597	+	ABA
GH_D08G1767	CYP707A1	Abscisic acid 8'-hydroxylase 1	Gossypium hirsutum	ZJU	D08	55,088,639	55,090,786	-	ABA
GH_D08G2815	PYL2	Abscisic acid receptor PYL2	Gossypium hirsutum	ZJU	D08	68,627,872	68,628,441	+	ABA
GH_D09G1081	DPBF2	ABSCISIC ACID-INSENSITIVE 5-like protein 1	Gossypium hirsutum	ZJU	D09	36,396,711	36,398,652	+	ABA
GH_D09G1508	ABI5	Protein ABSCISIC ACID-INSENSITIVE 5	Gossypium hirsutum	ZJU	D09	41,974,002	41,975,882	-	ABA
GH_D09G1937	PYL8	Abscisic acid receptor PYL8	Gossypium hirsutum	ZJU	D09	46,542,553	46,544,111	-	ABA
GH_D10G0397	PYL6	Abscisic acid receptor PYL6	Gossypium hirsutum	ZJU	D10	3,150,340	3,150,654	-	ABA
GH_D10G0812	PYL3	Abscisic acid receptor PYL3	Gossypium hirsutum	ZJU	D10	8,544,708	8,545,283	-	ABA
GH_D10G2740	PYL6	Abscisic acid receptor PYL6	Gossypium hirsutum	ZJU	D10	66,325,590	66,326,249	+	ABA
GH_D11G0241	PYL8	Abscisic acid receptor PYL8	Gossypium hirsutum	ZJU	D11	1,962,726	1,964,589	-	ABA
GH_D11G0294	PYR1	Abscisic acid receptor PYR1	Gossypium hirsutum	ZJU	D11	2,400,279	2,400,941	+	ABA
GH_D11G1029	PYL9	Abscisic acid receptor PYL9	Gossypium hirsutum	ZJU	D11	8,596,069	8,597,020	-	ABA
GH_D12G0236	ABF3	ABSCISIC ACID-INSENSITIVE 5-like protein 6	Gossypium hirsutum	ZJU	D12	2,967,768	2,970,665	-	ABA
GH_D12G0645	CYP707A3	Abscisic acid 8'-hydroxylase 3	Gossypium hirsutum	ZJU	D12	10,790,730	10,793,045	+	ABA
GH_D12G2230	CYP707A1	Abscisic acid 8'-hydroxylase 1	Gossypium hirsutum	ZJU	D12	54,708,285	54,710,281	-	ABA
GH_D12G2305	PYR1	Abscisic acid receptor PYR1	Gossypium hirsutum	ZJU	D12	55,549,116	55,549,748	-	ABA
GH_D12G2568	PYL8	Abscisic acid receptor PYL8	Gossypium hirsutum	ZJU	D12	58,103,727	58,105,840	-	ABA
GH_D12G2734	PYL8	Abscisic acid receptor PYL8	Gossypium hirsutum	ZJU	D12	59,473,296	59,475,737	+	ABA
GH_D13G0394	CYP707A4	Abscisic acid 8'-hydroxylase 4	Gossypium hirsutum	ZJU	D13	4,205,118	4,207,947	-	ABA
GH_D13G0398	ABF3	ABSCISIC ACID-INSENSITIVE 5-like protein 6	Gossypium hirsutum	ZJU	D13	4,277,122	4,278,905	+	ABA
GH_D13G2506	DPBF2	ABSCISIC ACID-INSENSITIVE 5-like protein 1	Gossypium hirsutum	ZJU	D13	63,489,956	63,491,592	-	ABA
GH_D13G2572	DPBF3	ABSCISIC ACID-INSENSITIVE 5-like protein 2	Gossypium hirsutum	ZJU	D13	64,007,208	64,008,329	+	ABA
GH_D06G2192	CURL3	Brassinosteroid LRR receptor kinase	Gossypium hirsutum	ZJU	D06	63,368,915	63,371,700	-	BR
GH_D05G3768	BRI1	Protein BRASSINOSTEROID INSENSITIVE 1	Gossypium hirsutum	ZJU	D05	58,213,198	58,215,537	-	BR
GH_D05G1377	BRI1	Brassinosteroid LRR receptor kinase BRI1	Gossypium hirsutum	ZJU	D05	11,512,124	11,512,324	-	BR
GH_D05G0590	BAT1	Brassinosteroid-related acyltransferase 1	Gossypium hirsutum	ZJU	D05	4,710,472	4,712,388	-	BR
GH_D04G1701	BAK1	BRASSINOSTEROID INSENSITIVE 1-associated receptor kinase 1	Gossypium hirsutum	ZJU	D04	52,701,904	52,706,625	+	BR
GH_D04G1700	BAK1	BRASSINOSTEROID INSENSITIVE 1-associated receptor kinase 1	Gossypium hirsutum	ZJU	D04	52,685,947	52,691,545	+	BR
GH_D02G2126	BAK1	BRASSINOSTEROID INSENSITIVE 1-associated receptor kinase 1	Gossypium hirsutum	ZJU	D02	65,677,775	65,684,393	+	BR
GH_D01G1655	BAK1	BRASSINOSTEROID INSENSITIVE 1-associated receptor kinase 1	Gossypium hirsutum	ZJU	D01	44,227,482	44,229,515	-	BR
GH_A13G2097	BAT1	Brassinosteroid-related acyltransferase 1	Gossypium hirsutum	ZJU	A13	104,806,331	104,808,609	+	BR
GH_A13G0693	BAK1	BRASSINOSTEROID INSENSITIVE 1-associated receptor kinase 1	Gossypium hirsutum	ZJU	A13	14,517,752	14,523,117	+	BR
GH_A13G0692	BAK1	BRASSINOSTEROID INSENSITIVE 1-associated receptor kinase 1	Gossypium hirsutum	ZJU	A13	14,489,774	14,495,301	+	BR
GH_A12G0615	BRL2	Brassinosteroid LRR receptor kinase BRL2	Gossypium hirsutum	ZJU	A12	13,664,023	13,664,934	-	BR
GH_A11G3350	BRL3	Brassinosteroid LRR receptor kinase BRL3	Gossypium hirsutum	ZJU	A11	116,066,075	116,067,109	-	BR
GH_A11G2365	BRI1	Protein BRASSINOSTEROID INSENSITIVE 1	Gossypium hirsutum	ZJU	A11	66,837,361	66,840,945	-	BR
GH_A10G2330	BAK1	BRASSINOSTEROID INSENSITIVE 1-associated receptor kinase 1	Gossypium hirsutum	ZJU	A10	109,944,521	109,946,548	-	BR
GH_A07G0981	BRL2	Brassinosteroid LRR receptor kinase BRL2	Gossypium hirsutum	ZJU	A07	14,251,139	14,251,654	-	BR
GH_A06G2190	BRI1	Brassinosteroid LRR receptor kinase BRI1	Gossypium hirsutum	ZJU	A06	124,774,687	124,774,923	-	BR
GH_A05G3190	BAK1	BRASSINOSTEROID INSENSITIVE 1-associated receptor kinase 1	Gossypium hirsutum	ZJU	A05	46,759,665	46,761,695	-	BR
GH_A05G1370	BRI1	Brassinosteroid LRR receptor kinase BRI1	Gossypium hirsutum	ZJU	A05	12,574,580	12,574,780	-	BR
GH_A05G0594	BAT1	Brassinosteroid-related acyltransferase 1	Gossypium hirsutum	ZJU	A05	5,434,246	5,436,037	-	BR
GH_A04G1357	BAK1	BRASSINOSTEROID INSENSITIVE 1-associated receptor kinase 1	Gossypium hirsutum	ZJU	A04	83,268,524	83,273,262	+	BR
GH_A04G1356	BAK1	BRASSINOSTEROID INSENSITIVE 1-associated receptor kinase 1	Gossypium hirsutum	ZJU	A04	83,253,055	83,258,573	+	BR
GH_A03G1955	BAK1	BRASSINOSTEROID INSENSITIVE 1-associated receptor kinase 1	Gossypium hirsutum	ZJU	A03	106,946,864	106,953,428	+	BR
GH_A02G1610	CURL3	Brassinosteroid LRR receptor kinase	Gossypium hirsutum	ZJU	A02	100,494,515	100,498,075	-	BR
GH_D09G0493	BAT1	Brassinosteroid-related acyltransferase 1	Gossypium hirsutum	ZJU	D09	16,153,248	16,154,154	-	BR
GH_D11G2393	BRI1	Protein BRASSINOSTEROID INSENSITIVE 1	Gossypium hirsutum	ZJU	D11	38,915,999	38,919,583	+	BR
GH_D11G3349	BRL2	Brassinosteroid LRR receptor kinase BRL2	Gossypium hirsutum	ZJU	D11	65,755,928	65,756,620	-	BR
GH_D12G2670	BAK1	BRASSINOSTEROID INSENSITIVE 1-associated receptor kinase 1	Gossypium hirsutum	ZJU	D12	58,891,661	58,893,130	+	BR
GH_D13G0570	BAK1	BRASSINOSTEROID INSENSITIVE 1-associated receptor kinase 1	Gossypium hirsutum	ZJU	D13	7,143,294	7,145,253	-	BR
GH_D13G0571	BAK1	BRASSINOSTEROID INSENSITIVE 1-associated receptor kinase 1	Gossypium hirsutum	ZJU	D13	7,203,240	7,210,075	-	BR
GH_D13G0572	BAK1	BRASSINOSTEROID INSENSITIVE 1-associated receptor kinase 1	Gossypium hirsutum	ZJU	D13	7,229,091	7,234,191	-	BR
GH_D13G2076	BAT1	Brassinosteroid-related acyltransferase 1	Gossypium hirsutum	ZJU	D13	58,751,351	58,753,641	+	BR
GH_D13G2299	BRI1	Brassinosteroid LRR receptor kinase BRI1	Gossypium hirsutum	ZJU	D13	61,127,090	61,128,384	-	BR
GH_D11G3805	BRI1	Protein BRASSINOSTEROID INSENSITIVE 1	Gossypium hirsutum	ZJU	scaffold254_obj_D11	40,336	40,923	-	BR
GH_D06G2305	BEH4	BES1/BZR1 homolog protein 4	Gossypium hirsutum	ZJU	D06	64,386,009	64,389,554	-	BR
GH_D01G0471	BEH4	BES1/BZR1 homolog protein 4	Gossypium hirsutum	ZJU	D01	4,940,230	4,943,147	+	BR
GH_A11G3282	BEH4	BES1/BZR1 homolog protein 4	Gossypium hirsutum	ZJU	A11	114,661,574	114,664,760	-	BR
GH_A06G2266	BEH4	BES1/BZR1 homolog protein 4	Gossypium hirsutum	ZJU	A06	125,516,726	125,520,439	-	BR
GH_A01G0480	BEH4	BES1/BZR1 homolog protein 4	Gossypium hirsutum	ZJU	A01	5,534,584	5,537,447	+	BR
GH_D10G0369	BEH4	BES1/BZR1 homolog protein 4	Gossypium hirsutum	ZJU	D10	2,937,420	2,939,859	-	BR
GH_D11G3285	BEH4	BES1/BZR1 homolog protein 4	Gossypium hirsutum	ZJU	D11	64,734,759	64,738,030	-	BR
GH_D05G2633	BZR1	Protein BRASSINAZOLE-RESISTANT 1	Gossypium hirsutum	ZJU	D05	24,375,626	24,377,152	-	BR
GH_D05G1999	BZR1	Protein BRASSINAZOLE-RESISTANT 1	Gossypium hirsutum	ZJU	D05	17,010,922	17,012,286	-	BR
GH_D02G0967	BZR1	Protein BRASSINAZOLE-RESISTANT 1	Gossypium hirsutum	ZJU	D02	20,210,426	20,211,662	-	BR
GH_A12G1614	BZR2	Protein BRASSINAZOLE-RESISTANT 2	Gossypium hirsutum	ZJU	A12	88,670,068	88,670,217	-	BR
GH_A11G1263	BPG2	GTP-binding protein BRASSINAZOLE INSENSITIVE PALE GREEN 2, chloroplastic	Gossypium hirsutum	ZJU	A11	12,887,248	12,889,530	+	BR
GH_A09G1363	BPG2	GTP-binding protein BRASSINAZOLE INSENSITIVE PALE GREEN 2, chloroplastic	Gossypium hirsutum	ZJU	A09	68,976,081	68,977,355	-	BR
GH_A05G2609	BZR1	Protein BRASSINAZOLE-RESISTANT 1	Gossypium hirsutum	ZJU	A05	27,574,274	27,575,802	-	BR
GH_A05G1959	BZR1	Protein BRASSINAZOLE-RESISTANT 1	Gossypium hirsutum	ZJU	A05	18,548,431	18,549,795	-	BR
GH_A03G1359	BZR1	Protein BRASSINAZOLE-RESISTANT 1	Gossypium hirsutum	ZJU	A03	80,181,884	80,183,098	-	BR
GH_D09G1312	BPG2	GTP-binding protein BRASSINAZOLE INSENSITIVE PALE GREEN 2, chloroplastic	Gossypium hirsutum	ZJU	D09	39,528,886	39,532,942	-	BR
GH_D11G1291	BPG2	GTP-binding protein BRASSINAZOLE INSENSITIVE PALE GREEN 2, chloroplastic	Gossypium hirsutum	ZJU	D11	11,625,888	11,628,168	+	BR
GH_D07G2552	AFB3	Protein AUXIN SIGNALING F-BOX 3	Gossypium hirsutum	ZJU	D07	58,017,665	58,019,888	+	auxin
GH_D07G2304	AUX28	Auxin-induced protein AUX28	Gossypium hirsutum	ZJU	D07	54,780,841	54,782,733	+	auxin
GH_D07G2303	AUX22D	Auxin-induced protein 22D	Gossypium hirsutum	ZJU	D07	54,769,149	54,770,021	-	auxin
GH_D07G2178	AIR12	Auxin-induced in root cultures protein 12	Gossypium hirsutum	ZJU	D07	53,031,862	53,032,569	-	auxin
GH_D07G1983	BIG	Auxin transport protein BIG	Gossypium hirsutum	ZJU	D07	46,855,939	46,876,026	-	auxin
GH_D07G1960	ARF8	Auxin response factor 8	Gossypium hirsutum	ZJU	D07	46,097,280	46,109,114	+	auxin
GH_D07G1758	AIR12	Auxin-induced in root cultures protein 12	Gossypium hirsutum	ZJU	D07	32,045,989	32,046,699	+	auxin
GH_D07G1659	IAA11	Auxin-responsive protein IAA11	Gossypium hirsutum	ZJU	D07	27,555,620	27,557,567	+	auxin
GH_D07G1615	AIR12	Auxin-induced in root cultures protein 12	Gossypium hirsutum	ZJU	D07	25,807,413	25,808,120	+	auxin
GH_D07G1483	ARF18	Auxin response factor 18	Gossypium hirsutum	ZJU	D07	21,728,814	21,732,415	-	auxin
GH_D07G1422	IAA30	Auxin-responsive protein IAA30	Gossypium hirsutum	ZJU	D07	20,385,590	20,386,397	-	auxin
GH_D07G0555	SAUR71	Auxin-responsive protein SAUR71	Gossypium hirsutum	ZJU	D07	5,574,309	5,574,833	+	auxin
GH_D07G0538	ARF2	Auxin response factor 2	Gossypium hirsutum	ZJU	D07	5,352,374	5,356,286	+	auxin
GH_D07G0434	IAA29	Auxin-responsive protein IAA29	Gossypium hirsutum	ZJU	D07	4,329,153	4,330,099	-	auxin
GH_D07G0187	SAUR72	Auxin-responsive protein SAUR72	Gossypium hirsutum	ZJU	D07	1,765,265	1,765,639	-	auxin
GH_D07G0186		Auxin-induced protein 15A	Gossypium hirsutum	ZJU	D07	1,752,232	1,752,781	+	auxin
GH_D07G0181	ARF19	Auxin response factor 19	Gossypium hirsutum	ZJU	D07	1,688,961	1,694,323	-	auxin
GH_D07G0162	ABP19A	Auxin-binding protein ABP19a	Gossypium hirsutum	ZJU	D07	1,586,678	1,587,283	+	auxin
GH_D06G2260	SAUR40	Auxin-responsive protein SAUR40	Gossypium hirsutum	ZJU	D06	64,015,303	64,015,599	+	auxin
GH_D06G2213	IAA18	Auxin-responsive protein IAA18	Gossypium hirsutum	ZJU	D06	63,592,538	63,594,673	+	auxin
GH_D06G2185	AUX22	Auxin-induced protein AUX22	Gossypium hirsutum	ZJU	D06	63,189,568	63,193,912	-	auxin
GH_D06G1656	SAUR71	Auxin-responsive protein SAUR71	Gossypium hirsutum	ZJU	D06	52,725,860	52,726,147	+	auxin
GH_D06G1524	ARF3	Auxin response factor 3	Gossypium hirsutum	ZJU	D06	47,343,442	47,348,147	+	auxin
GH_D06G1504		Auxin-repressed 12.5 kDa protein	Gossypium hirsutum	ZJU	D06	45,946,875	45,947,829	-	auxin
GH_D06G1357	SAUR71	Auxin-responsive protein SAUR71	Gossypium hirsutum	ZJU	D06	37,359,865	37,360,342	+	auxin
GH_D06G0855	SAUR71	Auxin-responsive protein SAUR71	Gossypium hirsutum	ZJU	D06	14,999,381	14,999,761	-	auxin
GH_D06G0850		Auxin-induced protein 15A	Gossypium hirsutum	ZJU	D06	14,855,795	14,856,373	+	auxin
GH_D06G0844	ARF19	Auxin response factor 19	Gossypium hirsutum	ZJU	D06	14,670,685	14,677,254	-	auxin
GH_D06G0558	IAA9	Auxin-responsive protein IAA9	Gossypium hirsutum	ZJU	D06	8,062,811	8,063,642	+	auxin
GH_D06G0435	LAX3	Auxin transporter-like protein 3	Gossypium hirsutum	ZJU	D06	5,836,454	5,838,492	+	auxin
GH_D06G0412	ARF17	Auxin response factor 17	Gossypium hirsutum	ZJU	D06	5,531,999	5,534,602	-	auxin
GH_D06G0284	IAA9	Auxin-responsive protein IAA9	Gossypium hirsutum	ZJU	D06	3,139,671	3,142,157	-	auxin
GH_D06G0034	SAUR50	Auxin-responsive protein SAUR50	Gossypium hirsutum	ZJU	D06	217,769	218,224	-	auxin
GH_D06G0032	SAUR50	Auxin-responsive protein SAUR50	Gossypium hirsutum	ZJU	D06	182,027	182,359	+	auxin
GH_D05G3485	SAUR72	Auxin-responsive protein SAUR72	Gossypium hirsutum	ZJU	D05	50,843,527	50,843,955	-	auxin
GH_D05G3401	IAA32	Auxin-responsive protein IAA32	Gossypium hirsutum	ZJU	D05	48,236,249	48,237,669	-	auxin
GH_D05G2601	SAUR50	Auxin-responsive protein SAUR50	Gossypium hirsutum	ZJU	D05	24,026,300	24,026,743	-	auxin
GH_D05G2600	SAUR50	Auxin-responsive protein SAUR50	Gossypium hirsutum	ZJU	D05	24,004,151	24,004,465	+	auxin
GH_D05G2333	ARF17	Auxin response factor 17	Gossypium hirsutum	ZJU	D05	20,700,906	20,703,904	-	auxin
GH_D05G2194	IAA8	Auxin-responsive protein IAA8	Gossypium hirsutum	ZJU	D05	18,944,049	18,946,568	-	auxin
GH_D05G1914	ARF5	Auxin response factor 5	Gossypium hirsutum	ZJU	D05	16,278,152	16,283,399	+	auxin
GH_D05G1913	SAUR50	Auxin-responsive protein SAUR50	Gossypium hirsutum	ZJU	D05	16,265,321	16,265,785	-	auxin
GH_D05G1911	SAUR50	Auxin-responsive protein SAUR50	Gossypium hirsutum	ZJU	D05	16,217,182	16,217,499	+	auxin
GH_D05G1847	SAUR62	Auxin-responsive protein SAUR62	Gossypium hirsutum	ZJU	D05	15,664,449	15,664,700	+	auxin
GH_D05G1621	ARF3	Auxin response factor 3	Gossypium hirsutum	ZJU	D05	13,734,297	13,739,049	+	auxin
GH_D05G1495	ARF6	Auxin response factor 6	Gossypium hirsutum	ZJU	D05	12,479,882	12,485,686	+	auxin
GH_D05G1411	SAUR50	Auxin-responsive protein SAUR50	Gossypium hirsutum	ZJU	D05	11,753,949	11,754,371	+	auxin
GH_D05G1339	IAA26	Auxin-responsive protein IAA26	Gossypium hirsutum	ZJU	D05	11,155,042	11,157,543	+	auxin
GH_D05G1323	IAA27	Auxin-responsive protein IAA27	Gossypium hirsutum	ZJU	D05	10,969,842	10,971,958	+	auxin
GH_D05G1284	AUX22	Auxin-induced protein AUX22	Gossypium hirsutum	ZJU	D05	10,635,605	10,636,783	-	auxin
GH_D05G1283	IAA16	Auxin-responsive protein IAA16	Gossypium hirsutum	ZJU	D05	10,627,108	10,628,040	-	auxin
GH_D05G1036	ARF18	Auxin response factor 18	Gossypium hirsutum	ZJU	D05	8,463,187	8,466,290	-	auxin
GH_D05G0760	ARF4	Auxin response factor 4	Gossypium hirsutum	ZJU	D05	6,092,346	6,097,333	+	auxin
GH_D05G0566	IAA29	Auxin-responsive protein IAA29	Gossypium hirsutum	ZJU	D05	4,499,562	4,500,703	-	auxin
GH_D05G0467	IAA18	Auxin-responsive protein IAA18	Gossypium hirsutum	ZJU	D05	3,704,004	3,705,811	-	auxin
GH_D05G0365	SAUR50	Auxin-responsive protein SAUR50	Gossypium hirsutum	ZJU	D05	2,957,764	2,958,135	-	auxin
GH_D05G0364		Auxin-induced protein 6B	Gossypium hirsutum	ZJU	D05	2,955,755	2,956,246	+	auxin
GH_D05G0358	ARF7	Auxin response factor 7	Gossypium hirsutum	ZJU	D05	2,902,047	2,908,056	-	auxin
GH_D05G0343	ABP20	Auxin-binding protein ABP20	Gossypium hirsutum	ZJU	D05	2,830,870	2,831,490	+	auxin
GH_D05G0258	IAA27	Auxin-responsive protein IAA27	Gossypium hirsutum	ZJU	D05	2,213,430	2,215,187	+	auxin
GH_D05G0151	IAA29	Auxin-responsive protein IAA29	Gossypium hirsutum	ZJU	D05	1,414,073	1,415,110	+	auxin
GH_D05G0015	PIN2	Auxin efflux carrier component 2	Gossypium hirsutum	ZJU	D05	197,522	200,148	-	auxin
GH_D04G1959	ARF5	Auxin response factor 5	Gossypium hirsutum	ZJU	D04	55,189,153	55,189,548	-	auxin
GH_D04G1946	ARF4	Auxin response factor 4	Gossypium hirsutum	ZJU	D04	55,085,399	55,085,836	-	auxin
GH_D04G1819		Auxin-induced protein 10A5	Gossypium hirsutum	ZJU	D04	54,050,346	54,050,672	+	auxin
GH_D04G1799	ARF8	Auxin response factor 8	Gossypium hirsutum	ZJU	D04	53,768,987	53,769,361	-	auxin
GH_D04G1797	ARF24	Auxin response factor 24	Gossypium hirsutum	ZJU	D04	53,756,160	53,756,540	-	auxin
GH_D04G1427	LAX2	Auxin transporter-like protein 2	Gossypium hirsutum	ZJU	D04	47,146,281	47,149,378	+	auxin
GH_D04G1266	SAUR66	Auxin-responsive protein SAUR66	Gossypium hirsutum	ZJU	D04	42,219,815	42,220,258	-	auxin
GH_D04G1245	SAUR50	Auxin-responsive protein SAUR50	Gossypium hirsutum	ZJU	D04	41,299,360	41,299,713	+	auxin
GH_D04G0701	LAX2	Auxin transporter-like protein 2	Gossypium hirsutum	ZJU	D04	12,364,935	12,368,214	+	auxin
GH_D04G0518	PIN8	Auxin efflux carrier component 8	Gossypium hirsutum	ZJU	D04	8,043,743	8,045,569	-	auxin
GH_D04G0341	SAUR32	Auxin-responsive protein SAUR32	Gossypium hirsutum	ZJU	D04	4,928,072	4,928,383	-	auxin
GH_D04G0270	PIN5	Auxin efflux carrier component 5	Gossypium hirsutum	ZJU	D04	3,683,664	3,685,485	-	auxin
GH_D04G0088	ARF5	Auxin response factor 5	Gossypium hirsutum	ZJU	D04	1,117,323	1,123,186	+	auxin
GH_D04G0048	ARF18	Auxin response factor 18	Gossypium hirsutum	ZJU	D04	730,104	732,325	-	auxin
GH_D03G1810	SAUR36	Auxin-responsive protein SAUR36	Gossypium hirsutum	ZJU	D03	51,733,021	51,733,503	-	auxin
GH_D03G1544	ARF18	Auxin response factor 18	Gossypium hirsutum	ZJU	D03	48,420,712	48,423,284	-	auxin
GH_D03G0961	ARF9	Auxin response factor 9	Gossypium hirsutum	ZJU	D03	34,093,458	34,097,188	+	auxin
GH_D03G0643	IAA27	Auxin-responsive protein IAA27	Gossypium hirsutum	ZJU	D03	12,205,325	12,207,283	-	auxin
GH_D03G0338	IAA9	Auxin-responsive protein IAA9	Gossypium hirsutum	ZJU	D03	3,600,230	3,602,821	-	auxin
GH_D02G2570	ARF16	Auxin response factor 16	Gossypium hirsutum	ZJU	D02	69,468,361	69,468,735	-	auxin
GH_D02G2493	SAUR66	Auxin-responsive protein SAUR66	Gossypium hirsutum	ZJU	D02	69,019,047	69,019,673	-	auxin
GH_D02G2492	SAUR66	Auxin-responsive protein SAUR66	Gossypium hirsutum	ZJU	D02	69,016,650	69,017,063	-	auxin
GH_D02G2491	SAUR67	Auxin-responsive protein SAUR67	Gossypium hirsutum	ZJU	D02	69,004,865	69,005,095	-	auxin
GH_D02G2490	SAUR64	Auxin-responsive protein SAUR64	Gossypium hirsutum	ZJU	D02	69,003,778	69,004,155	-	auxin
GH_D02G2489	SAUR66	Auxin-responsive protein SAUR66	Gossypium hirsutum	ZJU	D02	69,002,024	69,002,479	-	auxin
GH_D02G2488	SAUR67	Auxin-responsive protein SAUR67	Gossypium hirsutum	ZJU	D02	69,000,372	69,000,767	-	auxin
GH_D02G2487	SAUR67	Auxin-responsive protein SAUR67	Gossypium hirsutum	ZJU	D02	68,994,709	68,995,104	-	auxin
GH_D02G2486	SAUR64	Auxin-responsive protein SAUR64	Gossypium hirsutum	ZJU	D02	68,993,185	68,993,595	+	auxin
GH_D02G2485	SAUR66	Auxin-responsive protein SAUR66	Gossypium hirsutum	ZJU	D02	68,986,028	68,986,471	+	auxin
GH_D02G2484	SAUR66	Auxin-responsive protein SAUR66	Gossypium hirsutum	ZJU	D02	68,984,407	68,984,850	+	auxin
GH_D02G2483	SAUR64	Auxin-responsive protein SAUR64	Gossypium hirsutum	ZJU	D02	68,980,753	68,982,922	+	auxin
GH_D02G2482	SAUR66	Auxin-responsive protein SAUR66	Gossypium hirsutum	ZJU	D02	68,979,637	68,980,050	+	auxin
GH_D02G2481	SAUR66	Auxin-responsive protein SAUR66	Gossypium hirsutum	ZJU	D02	68,977,844	68,978,287	+	auxin
GH_D02G2480	SAUR66	Auxin-responsive protein SAUR66	Gossypium hirsutum	ZJU	D02	68,975,881	68,976,297	+	auxin
GH_D02G2450	LAX5	Auxin transporter-like protein 5	Gossypium hirsutum	ZJU	D02	68,748,556	68,752,574	-	auxin
GH_D02G2434	SAUR23	Auxin-responsive protein SAUR23	Gossypium hirsutum	ZJU	D02	68,657,242	68,657,556	+	auxin
GH_D02G2433	SAUR20	Auxin-responsive protein SAUR20	Gossypium hirsutum	ZJU	D02	68,655,457	68,655,741	+	auxin
GH_D02G2432		Auxin-induced protein X10A	Gossypium hirsutum	ZJU	D02	68,638,449	68,638,766	+	auxin
GH_D02G2431		Auxin-induced protein X10A	Gossypium hirsutum	ZJU	D02	68,634,734	68,635,051	-	auxin
GH_D02G2430		Auxin-induced protein 15A	Gossypium hirsutum	ZJU	D02	68,580,397	68,584,024	-	auxin
GH_D02G2429		Auxin-induced protein 15A	Gossypium hirsutum	ZJU	D02	68,565,261	68,565,497	+	auxin
GH_D02G2428		Auxin-induced protein 15A	Gossypium hirsutum	ZJU	D02	68,551,441	68,551,680	+	auxin
GH_D02G2424		Auxin-induced protein 15A	Gossypium hirsutum	ZJU	D02	68,544,774	68,545,013	+	auxin
GH_D02G2422		Auxin-induced protein 15A	Gossypium hirsutum	ZJU	D02	68,527,893	68,528,132	-	auxin
GH_D02G2421		Auxin-induced protein 15A	Gossypium hirsutum	ZJU	D02	68,522,632	68,522,868	-	auxin
GH_D02G2420		Auxin-induced protein 15A	Gossypium hirsutum	ZJU	D02	68,518,845	68,520,682	-	auxin
GH_D02G2419		Auxin-induced protein 15A	Gossypium hirsutum	ZJU	D02	68,517,295	68,517,534	-	auxin
GH_D02G2418		Auxin-induced protein 15A	Gossypium hirsutum	ZJU	D02	68,515,389	68,515,628	-	auxin
GH_D02G2417	SAUR50	Auxin-responsive protein SAUR50	Gossypium hirsutum	ZJU	D02	68,505,475	68,505,804	-	auxin
GH_D02G2416	SAUR50	Auxin-responsive protein SAUR50	Gossypium hirsutum	ZJU	D02	68,493,302	68,493,769	+	auxin
GH_D02G2338	ARF5	Auxin response factor 5	Gossypium hirsutum	ZJU	D02	67,837,767	67,838,153	-	auxin
GH_D02G2337	ARF5	Auxin response factor 5	Gossypium hirsutum	ZJU	D02	67,831,492	67,831,878	-	auxin
GH_D02G1579	PIN4	Auxin efflux carrier component 4	Gossypium hirsutum	ZJU	D02	52,833,911	52,834,483	+	auxin
GH_D02G1006	SAUR50	Auxin-responsive protein SAUR50	Gossypium hirsutum	ZJU	D02	22,406,679	22,406,891	+	auxin
GH_D02G0729	PIN6	Auxin efflux carrier component 6	Gossypium hirsutum	ZJU	D02	10,369,952	10,373,651	-	auxin
GH_D02G0397	IAA14	Auxin-responsive protein IAA14	Gossypium hirsutum	ZJU	D02	4,888,182	4,889,733	+	auxin
GH_D02G0396	AUX22B	Auxin-induced protein 22B	Gossypium hirsutum	ZJU	D02	4,867,737	4,868,586	-	auxin
GH_D01G2522	LAX2	Auxin transporter-like protein 2	Gossypium hirsutum	ZJU	D01	64,187,876	64,191,855	+	auxin
GH_D01G2263	ARF14	Auxin response factor 14	Gossypium hirsutum	ZJU	D01	61,233,388	61,234,395	-	auxin
GH_D01G1964	SAUR65	Auxin-responsive protein SAUR65	Gossypium hirsutum	ZJU	D01	56,277,046	56,277,339	-	auxin
GH_D01G1962	SAUR66	Auxin-responsive protein SAUR66	Gossypium hirsutum	ZJU	D01	56,270,073	56,270,525	-	auxin
GH_D01G1961	SAUR65	Auxin-responsive protein SAUR65	Gossypium hirsutum	ZJU	D01	56,266,631	56,268,748	-	auxin
GH_D01G1894	LAX5	Auxin transporter-like protein 5	Gossypium hirsutum	ZJU	D01	54,571,610	54,575,061	-	auxin
GH_D01G1731	PIN3	Auxin efflux carrier component 3	Gossypium hirsutum	ZJU	D01	47,936,255	47,939,044	+	auxin
GH_D01G1146	ARF5	Auxin response factor 5	Gossypium hirsutum	ZJU	D01	17,299,138	17,303,979	+	auxin
GH_D01G1143	SAUR50	Auxin-responsive protein SAUR50	Gossypium hirsutum	ZJU	D01	17,170,169	17,170,621	-	auxin
GH_D01G1140	SAUR50	Auxin-responsive protein SAUR50	Gossypium hirsutum	ZJU	D01	17,037,187	17,037,513	+	auxin
GH_D01G0953	SAUR72	Auxin-responsive protein SAUR72	Gossypium hirsutum	ZJU	D01	12,839,416	12,839,841	+	auxin
GH_D01G0325	SAUR72	Auxin-responsive protein SAUR72	Gossypium hirsutum	ZJU	D01	2,875,522	2,875,956	+	auxin
GH_A13G2605	SAUR50	Auxin-responsive protein SAUR50	Gossypium hirsutum	ZJU	A13	110,108,315	110,108,737	-	auxin
GH_A13G2591	ARF18	Auxin response factor 18	Gossypium hirsutum	ZJU	A13	109,953,306	109,956,116	-	auxin
GH_A13G2185	SAUR72	Auxin-responsive protein SAUR72	Gossypium hirsutum	ZJU	A13	105,668,601	105,668,975	+	auxin
GH_A13G1981	AUX22B	Auxin-induced protein 22B	Gossypium hirsutum	ZJU	A13	102,978,935	102,979,729	+	auxin
GH_A13G1980	IAA16	Auxin-responsive protein IAA16	Gossypium hirsutum	ZJU	A13	102,961,849	102,963,258	-	auxin
GH_A13G1443	SAUR72	Auxin-responsive protein SAUR72	Gossypium hirsutum	ZJU	A13	87,835,454	87,835,885	+	auxin
GH_A13G1281	AXR4	Protein AUXIN RESPONSE 4	Gossypium hirsutum	ZJU	A13	75,952,982	75,956,365	+	auxin
GH_A13G0987	SAUR50	Auxin-responsive protein SAUR50	Gossypium hirsutum	ZJU	A13	43,553,217	43,553,675	-	auxin
GH_A13G0985	SAUR50	Auxin-responsive protein SAUR50	Gossypium hirsutum	ZJU	A13	43,355,376	43,355,690	+	auxin
GH_A13G0983		Auxin-induced protein 15A	Gossypium hirsutum	ZJU	A13	43,178,710	43,180,778	+	auxin
GH_A13G0982		Auxin-induced protein X10A	Gossypium hirsutum	ZJU	A13	43,177,689	43,177,961	-	auxin
GH_A13G0981	SAUR20	Auxin-responsive protein SAUR20	Gossypium hirsutum	ZJU	A13	43,169,384	43,169,668	+	auxin
GH_A13G0980		Auxin-induced protein X15	Gossypium hirsutum	ZJU	A13	43,056,489	43,056,779	+	auxin
GH_A13G0979	SAUR23	Auxin-responsive protein SAUR23	Gossypium hirsutum	ZJU	A13	43,025,889	43,026,185	+	auxin
GH_A13G0977	SAUR21	Auxin-responsive protein SAUR21	Gossypium hirsutum	ZJU	A13	42,942,033	42,952,825	-	auxin
GH_A13G0165	LAX2	Auxin transporter-like protein 2	Gossypium hirsutum	ZJU	A13	1,815,211	1,817,441	-	auxin
GH_A12G2896	PIN1	Auxin efflux carrier component 1	Gossypium hirsutum	ZJU	A12	106,902,190	106,905,660	-	auxin
GH_A12G2665	SAUR32	Auxin-responsive protein SAUR32	Gossypium hirsutum	ZJU	A12	104,872,277	104,872,648	-	auxin
GH_A12G2383	SAUR36	Auxin-responsive protein SAUR36	Gossypium hirsutum	ZJU	A12	102,172,379	102,172,873	-	auxin
GH_A12G2109	SAUR40	Auxin-responsive protein SAUR40	Gossypium hirsutum	ZJU	A12	98,861,105	98,861,524	-	auxin
GH_A12G1603	SAUR32	Auxin-responsive protein SAUR32	Gossypium hirsutum	ZJU	A12	88,315,905	88,316,369	+	auxin
GH_A12G1362	IAA30	Auxin-responsive protein IAA30	Gossypium hirsutum	ZJU	A12	83,175,729	83,176,530	+	auxin
GH_A12G1310	SAUR32	Auxin-responsive protein SAUR32	Gossypium hirsutum	ZJU	A12	81,872,724	81,873,080	+	auxin
GH_A12G1292	ARF9	Auxin response factor 9	Gossypium hirsutum	ZJU	A12	81,494,078	81,497,258	+	auxin
GH_A12G1172	SAUR36	Auxin-responsive protein SAUR36	Gossypium hirsutum	ZJU	A12	78,846,277	78,846,771	+	auxin
GH_A12G0832	ARF6	Auxin response factor 6	Gossypium hirsutum	ZJU	A12	33,512,839	33,522,165	+	auxin
GH_A12G0518	ARF8	Auxin response factor 8	Gossypium hirsutum	ZJU	A12	10,407,789	10,423,316	+	auxin
GH_A12G0395	SAUR50	Auxin-responsive protein SAUR50	Gossypium hirsutum	ZJU	A12	7,010,486	7,010,965	-	auxin
GH_A12G0394	SAUR50	Auxin-responsive protein SAUR50	Gossypium hirsutum	ZJU	A12	6,943,138	6,943,452	+	auxin
GH_A12G0057	T85	Auxin-binding protein T85	Gossypium hirsutum	ZJU	A12	772,610	775,008	-	auxin
GH_A11G3498	PIN1A	Auxin efflux carrier component 1a	Gossypium hirsutum	ZJU	A11	118,282,877	118,285,831	+	auxin
GH_A11G2789	AUX22D	Auxin-induced protein 22D	Gossypium hirsutum	ZJU	A11	105,031,947	105,032,689	+	auxin
GH_A11G2788	IAA16	Auxin-responsive protein IAA16	Gossypium hirsutum	ZJU	A11	105,000,735	105,002,165	-	auxin
GH_A11G1847	SAUR50	Auxin-responsive protein SAUR50	Gossypium hirsutum	ZJU	A11	23,832,569	23,832,886	+	auxin
GH_A11G1486	AIR12	Auxin-induced in root cultures protein 12	Gossypium hirsutum	ZJU	A11	16,598,948	16,599,649	+	auxin
GH_A11G1392	IAA11	Auxin-responsive protein IAA11	Gossypium hirsutum	ZJU	A11	15,086,463	15,089,251	+	auxin
GH_A11G1317	AUX28	Auxin-induced protein AUX28	Gossypium hirsutum	ZJU	A11	14,152,618	14,154,522	+	auxin
GH_A11G1232	ARF1	Auxin response factor 1	Gossypium hirsutum	ZJU	A11	12,558,098	12,562,363	+	auxin
GH_A11G1093	IAA30	Auxin-responsive protein IAA30	Gossypium hirsutum	ZJU	A11	10,491,625	10,492,070	-	auxin
GH_A11G1016	ARF18	Auxin response factor 18	Gossypium hirsutum	ZJU	A11	9,299,549	9,304,790	+	auxin
GH_A11G0821	SAUR36	Auxin-responsive protein SAUR36	Gossypium hirsutum	ZJU	A11	7,280,482	7,280,985	+	auxin
GH_A11G0655	AFB2	Protein AUXIN SIGNALING F-BOX 2	Gossypium hirsutum	ZJU	A11	5,873,960	5,876,121	-	auxin
GH_A11G0412	ARF2	Auxin response factor 2	Gossypium hirsutum	ZJU	A11	3,588,518	3,592,567	-	auxin
GH_A11G0245	ARF9	Auxin response factor 9	Gossypium hirsutum	ZJU	A11	2,076,807	2,080,426	+	auxin
GH_A11G0028	PIN1A	Auxin efflux carrier component 1a	Gossypium hirsutum	ZJU	A11	257,542	260,203	+	auxin
GH_A10G2589	LAX2	Auxin transporter-like protein 2	Gossypium hirsutum	ZJU	A10	114,016,502	114,019,482	+	auxin
GH_A10G2265	ARF18	Auxin response factor 18	Gossypium hirsutum	ZJU	A10	108,876,458	108,878,721	+	auxin
GH_A10G1731	ARF1	Auxin response factor 1	Gossypium hirsutum	ZJU	A10	91,602,595	91,608,068	+	auxin
GH_A10G1361	PIN1B	Probable auxin efflux carrier component 1b	Gossypium hirsutum	ZJU	A10	69,276,535	69,278,424	+	auxin
GH_A10G1189	IAA4	Auxin-responsive protein IAA4	Gossypium hirsutum	ZJU	A10	37,685,382	37,686,195	+	auxin
GH_A10G1096	IAA13	Auxin-responsive protein IAA13	Gossypium hirsutum	ZJU	A10	24,138,762	24,140,064	-	auxin
GH_A10G0981	SAUR50	Auxin-responsive protein SAUR50	Gossypium hirsutum	ZJU	A10	19,207,744	19,208,058	-	auxin
GH_A10G0890	IAA9	Auxin-responsive protein IAA9	Gossypium hirsutum	ZJU	A10	16,420,475	16,422,299	+	auxin
GH_A10G0675	IAA8	Auxin-responsive protein IAA8	Gossypium hirsutum	ZJU	A10	8,210,825	8,212,641	-	auxin
GH_A10G0654	IAA26	Auxin-responsive protein IAA26	Gossypium hirsutum	ZJU	A10	7,528,425	7,530,622	-	auxin
GH_A10G0525		Auxin-responsive protein SAUR50	Gossypium hirsutum	ZJU	A10	5,108,874	5,109,233	+	auxin
GH_A10G0489	SAUR71	Auxin-responsive protein SAUR71	Gossypium hirsutum	ZJU	A10	4,654,179	4,654,538	+	auxin
GH_A10G0453	ARF6	Auxin response factor 6	Gossypium hirsutum	ZJU	A10	4,209,586	4,215,551	-	auxin
GH_A10G0304	ARF3	Auxin response factor 3	Gossypium hirsutum	ZJU	A10	2,511,445	2,514,860	-	auxin
GH_A10G0017	SAUR72	Auxin-responsive protein SAUR72	Gossypium hirsutum	ZJU	A10	177,726	178,256	-	auxin
GH_A09G2483	IAA13	Auxin-responsive protein IAA13	Gossypium hirsutum	ZJU	A09	81,393,951	81,395,921	-	auxin
GH_A09G2433	IAA14	Auxin-responsive protein IAA14	Gossypium hirsutum	ZJU	A09	80,965,958	80,967,188	+	auxin
GH_A09G2432	AUX22D	Auxin-induced protein 22D	Gossypium hirsutum	ZJU	A09	80,949,395	80,950,236	-	auxin
GH_A09G2255		Auxin-induced protein PCNT115	Gossypium hirsutum	ZJU	A09	79,341,376	79,342,089	-	auxin
GH_A09G2113	SAUR36	Auxin-responsive protein SAUR36	Gossypium hirsutum	ZJU	A09	78,028,774	78,029,268	-	auxin
GH_A09G1902	PIN1	Auxin efflux carrier component 1	Gossypium hirsutum	ZJU	A09	76,013,849	76,016,666	+	auxin
GH_A09G1803	LAX2	Auxin transporter-like protein 2	Gossypium hirsutum	ZJU	A09	74,931,119	74,934,164	+	auxin
GH_A09G1666	ARF18	Auxin response factor 18	Gossypium hirsutum	ZJU	A09	73,563,159	73,565,676	+	auxin
GH_A09G1658	SAUR50	Auxin-responsive protein SAUR50	Gossypium hirsutum	ZJU	A09	73,497,165	73,497,536	+	auxin
GH_A09G1644		Auxin-responsive protein SAUR50	Gossypium hirsutum	ZJU	A09	73,374,529	73,377,423	+	auxin
GH_A09G1643	SAUR72	Auxin-responsive protein SAUR72	Gossypium hirsutum	ZJU	A09	73,369,788	73,370,126	+	auxin
GH_A09G1641		Auxin-induced protein 6B	Gossypium hirsutum	ZJU	A09	73,358,380	73,358,781	+	auxin
GH_A09G1568	SAUR40	Auxin-responsive protein SAUR40	Gossypium hirsutum	ZJU	A09	72,205,867	72,206,250	+	auxin
GH_A09G1219	ARF4	Auxin response factor 4	Gossypium hirsutum	ZJU	A09	66,468,251	66,472,526	-	auxin
GH_A09G0081	ARF6	Auxin response factor 6	Gossypium hirsutum	ZJU	A09	1,805,246	1,812,102	-	auxin
GH_A08G2737	IAA16	Auxin-responsive protein IAA16	Gossypium hirsutum	ZJU	A08	123,983,893	123,986,983	-	auxin
GH_A08G2653	SAUR72	Auxin-responsive protein SAUR72	Gossypium hirsutum	ZJU	A08	123,309,429	123,309,857	-	auxin
GH_A08G2188	IAA11	Auxin-responsive protein IAA11	Gossypium hirsutum	ZJU	A08	117,872,216	117,875,365	+	auxin
GH_A08G1976	SAUR36	Auxin-responsive protein SAUR36	Gossypium hirsutum	ZJU	A08	114,088,587	114,089,078	+	auxin
GH_A08G1624	SAUR36	Auxin-responsive protein SAUR36	Gossypium hirsutum	ZJU	A08	104,051,072	104,051,584	-	auxin
GH_A08G1490	SAUR32	Auxin-responsive protein SAUR32	Gossypium hirsutum	ZJU	A08	98,098,067	98,098,435	-	auxin
GH_A08G1458	IAA20	Auxin-responsive protein IAA20	Gossypium hirsutum	ZJU	A08	94,790,439	94,791,164	-	auxin
GH_A08G0923	IAA33	Auxin-responsive protein IAA33	Gossypium hirsutum	ZJU	A08	28,150,739	28,151,401	+	auxin
GH_A08G0780	ARF7	Auxin response factor 7	Gossypium hirsutum	ZJU	A08	13,361,697	13,365,883	-	auxin
GH_A08G0687	AUX22B	Auxin-induced protein 22B	Gossypium hirsutum	ZJU	A08	9,941,724	9,942,595	+	auxin
GH_A08G0385	SAUR32	Auxin-responsive protein SAUR32	Gossypium hirsutum	ZJU	A08	4,069,763	4,070,131	+	auxin
GH_A07G2611	AFB3	Protein AUXIN SIGNALING F-BOX 3	Gossypium hirsutum	ZJU	A07	96,192,398	96,194,642	+	auxin
GH_A07G2361	AUX22D	Auxin-induced protein 22D	Gossypium hirsutum	ZJU	A07	92,991,354	92,992,224	-	auxin
GH_A07G2362	AUX28	Auxin-induced protein AUX28	Gossypium hirsutum	ZJU	A07	93,005,696	93,007,805	+	auxin
GH_A07G2342	SAUR50	Auxin-responsive protein SAUR50	Gossypium hirsutum	ZJU	A07	92,709,535	92,709,837	-	auxin
GH_A07G2241	AIR12	Auxin-induced in root cultures protein 12	Gossypium hirsutum	ZJU	A07	91,093,351	91,094,061	-	auxin
GH_A07G1984	BIG	Auxin transport protein BIG	Gossypium hirsutum	ZJU	A07	80,231,058	80,251,167	-	auxin
GH_A07G1963	ARF8	Auxin response factor 8	Gossypium hirsutum	ZJU	A07	79,320,880	79,332,807	+	auxin
GH_A07G1750	AIR12	Auxin-induced in root cultures protein 12	Gossypium hirsutum	ZJU	A07	48,089,572	48,090,282	+	auxin
GH_A07G1658	IAA11	Auxin-responsive protein IAA11	Gossypium hirsutum	ZJU	A07	39,709,639	39,712,326	+	auxin
GH_A07G1611	AIR12	Auxin-induced in root cultures protein 12	Gossypium hirsutum	ZJU	A07	35,935,147	35,935,887	+	auxin
GH_A07G1484	ARF18	Auxin response factor 18	Gossypium hirsutum	ZJU	A07	28,786,627	28,790,240	-	auxin
GH_A07G1429	IAA30	Auxin-responsive protein IAA30	Gossypium hirsutum	ZJU	A07	26,799,285	26,800,101	-	auxin
GH_A07G0548	SAUR71	Auxin-responsive protein SAUR71	Gossypium hirsutum	ZJU	A07	5,974,025	5,974,549	+	auxin
GH_A07G0532	ARF2	Auxin response factor 2	Gossypium hirsutum	ZJU	A07	5,722,609	5,726,525	+	auxin
GH_A07G0431	IAA29	Auxin-responsive protein IAA29	Gossypium hirsutum	ZJU	A07	4,476,908	4,477,854	-	auxin
GH_A07G0175		Auxin-induced protein 15A	Gossypium hirsutum	ZJU	A07	1,757,709	1,758,259	+	auxin
GH_A07G0176	SAUR72	Auxin-responsive protein SAUR72	Gossypium hirsutum	ZJU	A07	1,772,155	1,772,529	-	auxin
GH_A07G0170	ARF19	Auxin response factor 19	Gossypium hirsutum	ZJU	A07	1,701,093	1,706,469	-	auxin
GH_A07G0153	ABP19A	Auxin-binding protein ABP19a	Gossypium hirsutum	ZJU	A07	1,611,542	1,612,147	+	auxin
GH_A06G2226	SAUR40	Auxin-responsive protein SAUR40	Gossypium hirsutum	ZJU	A06	125,120,049	125,120,345	+	auxin
GH_A06G2179	IAA26	Auxin-responsive protein IAA26	Gossypium hirsutum	ZJU	A06	124,720,414	124,722,509	+	auxin
GH_A06G1655	SAUR71	Auxin-responsive protein SAUR71	Gossypium hirsutum	ZJU	A06	111,088,030	111,088,314	-	auxin
GH_A06G1554	ARF3	Auxin response factor 3	Gossypium hirsutum	ZJU	A06	104,983,627	104,987,506	-	auxin
GH_A06G1406		Auxin-repressed 12.5 kDa protein	Gossypium hirsutum	ZJU	A06	85,105,009	85,105,961	+	auxin
GH_A06G0872	SAUR71	Auxin-responsive protein SAUR71	Gossypium hirsutum	ZJU	A06	21,964,934	21,965,314	-	auxin
GH_A06G0870		Auxin-induced protein 15A	Gossypium hirsutum	ZJU	A06	21,790,839	21,791,416	+	auxin
GH_A06G0864	ARF19	Auxin response factor 19	Gossypium hirsutum	ZJU	A06	21,404,626	21,409,926	-	auxin
GH_A06G0588	IAA29	Auxin-responsive protein IAA29	Gossypium hirsutum	ZJU	A06	9,669,624	9,670,485	+	auxin
GH_A06G0459	LAX3	Auxin transporter-like protein 3	Gossypium hirsutum	ZJU	A06	6,538,112	6,540,157	+	auxin
GH_A06G0439	ARF17	Auxin response factor 17	Gossypium hirsutum	ZJU	A06	6,237,053	6,239,661	-	auxin
GH_A06G0298	IAA9	Auxin-responsive protein IAA9	Gossypium hirsutum	ZJU	A06	3,268,251	3,270,737	-	auxin
GH_A06G0047	SAUR50	Auxin-responsive protein SAUR50	Gossypium hirsutum	ZJU	A06	343,932	344,390	-	auxin
GH_A06G0045	SAUR50	Auxin-responsive protein SAUR50	Gossypium hirsutum	ZJU	A06	296,518	296,850	+	auxin
GH_A05G4328	ARF18	Auxin response factor 18	Gossypium hirsutum	ZJU	A05	110,179,197	110,181,418	+	auxin
GH_A05G4288	ARF5	Auxin response factor 5	Gossypium hirsutum	ZJU	A05	109,823,997	109,830,080	-	auxin
GH_A05G4113	PIN5	Auxin efflux carrier component 5	Gossypium hirsutum	ZJU	A05	106,975,305	106,977,132	+	auxin
GH_A05G4032	SAUR32	Auxin-responsive protein SAUR32	Gossypium hirsutum	ZJU	A05	105,481,859	105,482,170	+	auxin
GH_A05G3836	PIN8	Auxin efflux carrier component 8	Gossypium hirsutum	ZJU	A05	100,944,265	100,946,087	+	auxin
GH_A05G3443	LAX2	Auxin transporter-like protein 2	Gossypium hirsutum	ZJU	A05	78,752,610	78,755,960	+	auxin
GH_A05G3362	IAA32	Auxin-responsive protein IAA32	Gossypium hirsutum	ZJU	A05	70,674,050	70,675,409	+	auxin
GH_A05G3291	SAUR72	Auxin-responsive protein SAUR72	Gossypium hirsutum	ZJU	A05	63,736,881	63,737,309	+	auxin
GH_A05G2577	SAUR50	Auxin-responsive protein SAUR50	Gossypium hirsutum	ZJU	A05	27,149,502	27,149,945	-	auxin
GH_A05G2576	SAUR50	Auxin-responsive protein SAUR50	Gossypium hirsutum	ZJU	A05	27,130,838	27,131,152	+	auxin
GH_A05G2311	ARF17	Auxin response factor 17	Gossypium hirsutum	ZJU	A05	22,760,660	22,763,634	-	auxin
GH_A05G2164	IAA8	Auxin-responsive protein IAA8	Gossypium hirsutum	ZJU	A05	20,801,081	20,803,531	-	auxin
GH_A05G1876	ARF5	Auxin response factor 5	Gossypium hirsutum	ZJU	A05	17,734,723	17,739,973	+	auxin
GH_A05G1875	SAUR50	Auxin-responsive protein SAUR50	Gossypium hirsutum	ZJU	A05	17,723,598	17,724,062	-	auxin
GH_A05G1873	SAUR50	Auxin-responsive protein SAUR50	Gossypium hirsutum	ZJU	A05	17,667,552	17,667,869	+	auxin
GH_A05G1812	SAUR39	Auxin-responsive protein SAUR36	Gossypium hirsutum	ZJU	A05	16,902,063	16,902,365	+	auxin
GH_A05G1593	ARF3	Auxin response factor 3	Gossypium hirsutum	ZJU	A05	14,886,692	14,891,396	+	auxin
GH_A05G1473	ARF6	Auxin response factor 6	Gossypium hirsutum	ZJU	A05	13,511,146	13,517,032	+	auxin
GH_A05G1396	SAUR50	Auxin-responsive protein SAUR50	Gossypium hirsutum	ZJU	A05	12,831,487	12,831,909	+	auxin
GH_A05G1336	IAA26	Auxin-responsive protein IAA26	Gossypium hirsutum	ZJU	A05	12,206,342	12,208,795	+	auxin
GH_A05G1319	IAA27	Auxin-responsive protein IAA27	Gossypium hirsutum	ZJU	A05	12,024,961	12,027,128	+	auxin
GH_A05G1284	AUX22	Auxin-induced protein AUX22	Gossypium hirsutum	ZJU	A05	11,670,128	11,671,322	-	auxin
GH_A05G1283	IAA16	Auxin-responsive protein IAA16	Gossypium hirsutum	ZJU	A05	11,652,199	11,653,132	-	auxin
GH_A05G1157		Auxin-induced protein 6B	Gossypium hirsutum	ZJU	A05	10,428,923	10,429,297	-	auxin
GH_A05G1045	ARF18	Auxin response factor 18	Gossypium hirsutum	ZJU	A05	9,285,167	9,288,262	-	auxin
GH_A05G0762	ARF4	Auxin response factor 4	Gossypium hirsutum	ZJU	A05	6,833,797	6,838,640	+	auxin
GH_A05G0550	IAA29	Auxin-responsive protein IAA29	Gossypium hirsutum	ZJU	A05	5,094,685	5,095,845	+	auxin
GH_A05G0465	IAA18	Auxin-responsive protein IAA18	Gossypium hirsutum	ZJU	A05	4,305,736	4,307,538	-	auxin
GH_A05G0361	SAUR72	Auxin-responsive protein SAUR72	Gossypium hirsutum	ZJU	A05	3,428,425	3,428,796	-	auxin
GH_A05G0360		Auxin-induced protein 6B	Gossypium hirsutum	ZJU	A05	3,427,817	3,428,308	+	auxin
GH_A05G0353	ARF7	Auxin response factor 7	Gossypium hirsutum	ZJU	A05	3,369,055	3,375,081	-	auxin
GH_A05G0338	ABP20	Auxin-binding protein ABP20	Gossypium hirsutum	ZJU	A05	3,308,677	3,309,012	+	auxin
GH_A05G0336	ABP19A	Auxin-binding protein ABP19a	Gossypium hirsutum	ZJU	A05	3,261,974	3,262,591	+	auxin
GH_A05G0253	IAA27	Auxin-responsive protein IAA27	Gossypium hirsutum	ZJU	A05	2,390,075	2,391,762	+	auxin
GH_A05G0148	IAA29	Auxin-responsive protein IAA29	Gossypium hirsutum	ZJU	A05	1,496,685	1,497,722	+	auxin
GH_A05G0013	PIN2	Auxin efflux carrier component 2	Gossypium hirsutum	ZJU	A05	262,882	265,479	-	auxin
GH_A04G1694	SAUR62	Auxin-responsive protein SAUR62	Gossypium hirsutum	ZJU	A04	86,961,600	86,961,842	-	auxin
GH_A04G1603	ARF4	Auxin response factor 4	Gossypium hirsutum	ZJU	A04	86,158,575	86,159,024	-	auxin
GH_A04G1479	SAUR50	Auxin-responsive protein SAUR50	Gossypium hirsutum	ZJU	A04	84,955,685	84,961,420	+	auxin
GH_A04G1457	ARF10	Auxin response factor 10	Gossypium hirsutum	ZJU	A04	84,684,467	84,685,080	-	auxin
GH_A04G1456	ARF8	Auxin response factor 8	Gossypium hirsutum	ZJU	A04	84,681,355	84,682,199	-	auxin
GH_A04G1088	LAX2	Auxin transporter-like protein 2	Gossypium hirsutum	ZJU	A04	75,982,765	75,985,900	+	auxin
GH_A04G0916	SAUR50	Auxin-responsive protein SAUR50	Gossypium hirsutum	ZJU	A04	66,098,385	66,098,738	+	auxin
GH_A04G0790	SAUR50	Auxin-responsive protein SAUR50	Gossypium hirsutum	ZJU	A04	51,408,586	51,408,948	+	auxin
GH_A03G2323	SAUR62	Auxin-responsive protein SAUR62	Gossypium hirsutum	ZJU	A03	110,756,160	110,756,345	-	auxin
GH_A03G2322	SAUR66	Auxin-responsive protein SAUR66	Gossypium hirsutum	ZJU	A03	110,754,520	110,754,933	-	auxin
GH_A03G2321	SAUR64	Auxin-responsive protein SAUR64	Gossypium hirsutum	ZJU	A03	110,749,394	110,752,849	-	auxin
GH_A03G2320	SAUR66	Auxin-responsive protein SAUR66	Gossypium hirsutum	ZJU	A03	110,747,760	110,748,197	-	auxin
GH_A03G2319	SAUR66	Auxin-responsive protein SAUR66	Gossypium hirsutum	ZJU	A03	110,739,886	110,740,329	-	auxin
GH_A03G2318	SAUR66	Auxin-responsive protein SAUR66	Gossypium hirsutum	ZJU	A03	110,738,031	110,738,474	-	auxin
GH_A03G2317	SAUR62	Auxin-responsive protein SAUR62	Gossypium hirsutum	ZJU	A03	110,729,299	110,729,694	-	auxin
GH_A03G2316	SAUR66	Auxin-responsive protein SAUR66	Gossypium hirsutum	ZJU	A03	110,727,830	110,728,252	+	auxin
GH_A03G2315	SAUR66	Auxin-responsive protein SAUR66	Gossypium hirsutum	ZJU	A03	110,725,955	110,726,398	+	auxin
GH_A03G2314	SAUR66	Auxin-responsive protein SAUR66	Gossypium hirsutum	ZJU	A03	110,718,143	110,718,586	+	auxin
GH_A03G2313	SAUR64	Auxin-responsive protein SAUR64	Gossypium hirsutum	ZJU	A03	110,714,477	110,714,854	+	auxin
GH_A03G2312	SAUR66	Auxin-responsive protein SAUR66	Gossypium hirsutum	ZJU	A03	110,713,368	110,713,781	+	auxin
GH_A03G2311	SAUR66	Auxin-responsive protein SAUR66	Gossypium hirsutum	ZJU	A03	110,711,622	110,712,065	+	auxin
GH_A03G2310	SAUR66	Auxin-responsive protein SAUR66	Gossypium hirsutum	ZJU	A03	110,709,223	110,710,060	+	auxin
GH_A03G2278	LAX5	Auxin transporter-like protein 5	Gossypium hirsutum	ZJU	A03	110,492,672	110,496,749	-	auxin
GH_A03G2261	SAUR24	Auxin-responsive protein SAUR24	Gossypium hirsutum	ZJU	A03	110,406,278	110,406,592	+	auxin
GH_A03G2260	SAUR20	Auxin-responsive protein SAUR20	Gossypium hirsutum	ZJU	A03	110,403,821	110,404,105	+	auxin
GH_A03G2259	SAUR21	Auxin-responsive protein SAUR21	Gossypium hirsutum	ZJU	A03	110,401,844	110,402,164	+	auxin
GH_A03G2258		Auxin-induced protein X10A	Gossypium hirsutum	ZJU	A03	110,384,763	110,398,582	-	auxin
GH_A03G2256		Auxin-induced protein X10A	Gossypium hirsutum	ZJU	A03	110,292,967	110,293,206	+	auxin
GH_A03G2254		Auxin-induced protein 15A	Gossypium hirsutum	ZJU	A03	110,284,073	110,284,318	+	auxin
GH_A03G2253		Auxin-induced protein 15A	Gossypium hirsutum	ZJU	A03	110,268,090	110,280,228	+	auxin
GH_A03G2251		Auxin-induced protein 15A	Gossypium hirsutum	ZJU	A03	110,260,559	110,260,825	-	auxin
GH_A03G2250		Auxin-induced protein 15A	Gossypium hirsutum	ZJU	A03	110,257,977	110,258,213	-	auxin
GH_A03G2249		Auxin-induced protein 15A	Gossypium hirsutum	ZJU	A03	110,255,796	110,256,035	-	auxin
GH_A03G2248		Auxin-induced protein 15A	Gossypium hirsutum	ZJU	A03	110,248,689	110,249,120	-	auxin
GH_A03G2247		Auxin-induced protein 15A	Gossypium hirsutum	ZJU	A03	110,245,269	110,245,508	-	auxin
GH_A03G2246	SAUR50	Auxin-responsive protein SAUR50	Gossypium hirsutum	ZJU	A03	110,234,802	110,235,131	-	auxin
GH_A03G2245	SAUR50	Auxin-responsive protein SAUR50	Gossypium hirsutum	ZJU	A03	110,224,825	110,225,292	+	auxin
GH_A03G2166	ARF5	Auxin response factor 5	Gossypium hirsutum	ZJU	A03	109,583,247	109,583,633	-	auxin
GH_A03G1426	PIN4	Auxin efflux carrier component 4	Gossypium hirsutum	ZJU	A03	88,490,269	88,490,736	+	auxin
GH_A03G0432	ARF18	Auxin response factor 18	Gossypium hirsutum	ZJU	A03	5,854,071	5,856,644	+	auxin
GH_A03G0153	SAUR36	Auxin-responsive protein SAUR36	Gossypium hirsutum	ZJU	A03	1,936,058	1,936,540	+	auxin
GH_A02G1724	IAA9	Auxin-responsive protein IAA9	Gossypium hirsutum	ZJU	A02	104,332,133	104,334,701	+	auxin
GH_A02G1525	SAUR67	Auxin-responsive protein SAUR67	Gossypium hirsutum	ZJU	A02	97,789,159	97,789,401	+	auxin
GH_A02G1417	IAA27	Auxin-responsive protein IAA27	Gossypium hirsutum	ZJU	A02	86,315,101	86,316,755	-	auxin
GH_A02G1100	ARF9	Auxin response factor 9	Gossypium hirsutum	ZJU	A02	43,966,148	43,969,881	-	auxin
GH_A02G0963	SAUR50	Auxin-responsive protein SAUR50	Gossypium hirsutum	ZJU	A02	28,151,493	28,151,798	+	auxin
GH_A02G0940	SAUR19	Auxin-responsive protein SAUR19	Gossypium hirsutum	ZJU	A02	25,783,063	25,783,554	+	auxin
GH_A02G0714	PIN6	Auxin efflux carrier component 6	Gossypium hirsutum	ZJU	A02	11,125,138	11,128,891	-	auxin
GH_A02G0373	IAA14	Auxin-responsive protein IAA14	Gossypium hirsutum	ZJU	A02	3,984,443	3,985,927	+	auxin
GH_A02G0372	AUX22B	Auxin-induced protein 22B	Gossypium hirsutum	ZJU	A02	3,966,062	3,966,917	-	auxin
GH_A01G2448	LAX2	Auxin transporter-like protein 2	Gossypium hirsutum	ZJU	A01	117,560,881	117,564,708	+	auxin
GH_A01G2180	ARF14	Auxin response factor 14	Gossypium hirsutum	ZJU	A01	114,009,255	114,010,445	-	auxin
GH_A01G1847	SAUR67	Auxin-responsive protein SAUR67	Gossypium hirsutum	ZJU	A01	107,281,446	107,281,802	-	auxin
GH_A01G1846	SAUR66	Auxin-responsive protein SAUR66	Gossypium hirsutum	ZJU	A01	107,279,622	107,280,086	-	auxin
GH_A01G1776	LAX5	Auxin transporter-like protein 5	Gossypium hirsutum	ZJU	A01	104,870,274	104,873,951	-	auxin
GH_A01G1687	SAUR62	Auxin-responsive protein SAUR62	Gossypium hirsutum	ZJU	A01	94,773,984	94,774,226	+	auxin
GH_A01G1637	PIN3	Auxin efflux carrier component 3	Gossypium hirsutum	ZJU	A01	90,140,608	90,143,390	+	auxin
GH_A01G1589	SAUR39	Auxin-responsive protein SAUR36	Gossypium hirsutum	ZJU	A01	83,052,679	83,052,969	+	auxin
GH_A01G1441	SAUR71	Auxin-responsive protein SAUR71	Gossypium hirsutum	ZJU	A01	61,726,874	61,727,185	-	auxin
GH_A01G1096	ARF5	Auxin response factor 5	Gossypium hirsutum	ZJU	A01	22,082,022	22,086,829	+	auxin
GH_A01G1094	SAUR50	Auxin-responsive protein SAUR50	Gossypium hirsutum	ZJU	A01	21,673,229	21,673,549	+	auxin
GH_A01G0933	SAUR72	Auxin-responsive protein SAUR72	Gossypium hirsutum	ZJU	A01	15,980,477	15,981,754	+	auxin
GH_D08G0407	SAUR32	Auxin-responsive protein SAUR32	Gossypium hirsutum	ZJU	D08	3,805,544	3,805,906	+	auxin
GH_D08G0684	AUX22D	Auxin-induced protein 22D	Gossypium hirsutum	ZJU	D08	8,506,470	8,507,340	+	auxin
GH_D08G0778	ARF7	Auxin response factor 7	Gossypium hirsutum	ZJU	D08	10,779,612	10,788,006	-	auxin
GH_D08G0924	IAA33	Auxin-responsive protein IAA33	Gossypium hirsutum	ZJU	D08	17,927,085	17,927,749	+	auxin
GH_D08G1199	SAUR32	Auxin-responsive protein SAUR32	Gossypium hirsutum	ZJU	D08	38,473,901	38,474,254	+	auxin
GH_D08G1485	IAA30	Auxin-responsive protein IAA30	Gossypium hirsutum	ZJU	D08	48,249,452	48,250,172	-	auxin
GH_D08G1508	SAUR32	Auxin-responsive protein SAUR32	Gossypium hirsutum	ZJU	D08	49,043,351	49,043,704	-	auxin
GH_D08G1521	LAX5	Auxin transporter-like protein 5	Gossypium hirsutum	ZJU	D08	49,655,744	49,656,085	+	auxin
GH_D08G1537	ARF3	Auxin response factor 3	Gossypium hirsutum	ZJU	D08	50,282,709	50,284,184	-	auxin
GH_D08G1637	SAUR36	Auxin-responsive protein SAUR36	Gossypium hirsutum	ZJU	D08	52,204,300	52,204,812	-	auxin
GH_D08G1990	SAUR36	Auxin-responsive protein SAUR36	Gossypium hirsutum	ZJU	D08	59,325,141	59,325,632	+	auxin
GH_D08G2202	IAA11	Auxin-responsive protein IAA11	Gossypium hirsutum	ZJU	D08	62,332,548	62,335,580	+	auxin
GH_D08G2648	SAUR72	Auxin-responsive protein SAUR72	Gossypium hirsutum	ZJU	D08	67,225,704	67,226,123	-	auxin
GH_D08G2734	IAA16	Auxin-responsive protein IAA16	Gossypium hirsutum	ZJU	D08	67,968,672	67,971,554	-	auxin
GH_D09G0072	SAUR32	Auxin-responsive protein SAUR32	Gossypium hirsutum	ZJU	D09	1,514,088	1,514,408	+	auxin
GH_D09G0086	ARF6	Auxin response factor 6	Gossypium hirsutum	ZJU	D09	1,878,320	1,885,182	-	auxin
GH_D09G1177	ARF4	Auxin response factor 4	Gossypium hirsutum	ZJU	D09	37,702,244	37,706,545	-	auxin
GH_D09G1497	SAUR40	Auxin-responsive protein SAUR40	Gossypium hirsutum	ZJU	D09	41,892,874	41,893,242	-	auxin
GH_D09G1585		Auxin-induced protein 6B	Gossypium hirsutum	ZJU	D09	42,972,410	42,972,811	+	auxin
GH_D09G1586		Auxin-induced protein 6B	Gossypium hirsutum	ZJU	D09	43,008,524	43,008,925	+	auxin
GH_D09G1587	SAUR32	Auxin-responsive protein SAUR32	Gossypium hirsutum	ZJU	D09	43,016,622	43,017,015	+	auxin
GH_D09G1588		Auxin-induced protein 6B	Gossypium hirsutum	ZJU	D09	43,037,651	43,038,022	+	auxin
GH_D09G1589	SAUR50	Auxin-responsive protein SAUR50	Gossypium hirsutum	ZJU	D09	43,040,251	43,040,631	+	auxin
GH_D09G1604	SAUR50	Auxin-responsive protein SAUR50	Gossypium hirsutum	ZJU	D09	43,173,174	43,173,545	+	auxin
GH_D09G1611	ARF18	Auxin response factor 18	Gossypium hirsutum	ZJU	D09	43,245,254	43,247,770	+	auxin
GH_D09G1753	LAX2	Auxin transporter-like protein 2	Gossypium hirsutum	ZJU	D09	44,566,647	44,569,664	+	auxin
GH_D09G1853	PIN1	Auxin efflux carrier component 1	Gossypium hirsutum	ZJU	D09	45,566,089	45,568,895	+	auxin
GH_D09G2048	SAUR36	Auxin-responsive protein SAUR36	Gossypium hirsutum	ZJU	D09	47,450,133	47,450,624	-	auxin
GH_D09G2369	AUX22D	Auxin-induced protein 22D	Gossypium hirsutum	ZJU	D09	49,970,590	49,971,432	-	auxin
GH_D09G2370	IAA14	Auxin-responsive protein IAA14	Gossypium hirsutum	ZJU	D09	49,992,783	49,994,006	+	auxin
GH_D09G2418	IAA13	Auxin-responsive protein IAA13	Gossypium hirsutum	ZJU	D09	50,387,916	50,389,915	-	auxin
GH_D10G0020	SAUR72	Auxin-responsive protein SAUR72	Gossypium hirsutum	ZJU	D10	215,630	216,160	-	auxin
GH_D10G0316	ARF3	Auxin response factor 3	Gossypium hirsutum	ZJU	D10	2,513,725	2,517,144	-	auxin
GH_D10G0478	ARF6	Auxin response factor 6	Gossypium hirsutum	ZJU	D10	4,012,257	4,018,287	-	auxin
GH_D10G0516	SAUR71	Auxin-responsive protein SAUR71	Gossypium hirsutum	ZJU	D10	4,411,317	4,411,676	+	auxin
GH_D10G0553		Auxin-responsive protein SAUR50	Gossypium hirsutum	ZJU	D10	4,779,093	4,779,452	+	auxin
GH_D10G0698	IAA26	Auxin-responsive protein IAA26	Gossypium hirsutum	ZJU	D10	6,694,895	6,697,095	-	auxin
GH_D10G0723	IAA27	Auxin-responsive protein IAA27	Gossypium hirsutum	ZJU	D10	7,128,314	7,130,073	-	auxin
GH_D10G0906	ARF1	Auxin response factor 1	Gossypium hirsutum	ZJU	D10	10,202,628	10,208,081	+	auxin
GH_D10G0954	PIN8	Auxin efflux carrier component 8	Gossypium hirsutum	ZJU	D10	10,910,815	10,912,061	+	auxin
GH_D10G0975	SAUR50	Auxin-responsive protein SAUR50	Gossypium hirsutum	ZJU	D10	11,293,468	11,293,782	+	auxin
GH_D10G1076	IAA9	Auxin-responsive protein IAA9	Gossypium hirsutum	ZJU	D10	13,135,033	13,136,863	-	auxin
GH_D10G1293	BIG	Auxin transport protein BIG	Gossypium hirsutum	ZJU	D10	19,639,448	19,639,903	-	auxin
GH_D10G1530	PIN9	Probable auxin efflux carrier component 9	Gossypium hirsutum	ZJU	D10	27,132,804	27,134,696	-	auxin
GH_D10G1659	IAA4	Auxin-responsive protein IAA4	Gossypium hirsutum	ZJU	D10	36,592,687	36,593,500	+	auxin
GH_D10G1780	IAA13	Auxin-responsive protein IAA13	Gossypium hirsutum	ZJU	D10	46,177,227	46,178,530	+	auxin
GH_D10G2355	ARF18	Auxin response factor 18	Gossypium hirsutum	ZJU	D10	60,605,084	60,607,350	+	auxin
GH_D10G2693	LAX2	Auxin transporter-like protein 2	Gossypium hirsutum	ZJU	D10	65,851,753	65,854,739	+	auxin
GH_D11G0034	PIN1	Auxin efflux carrier component 1	Gossypium hirsutum	ZJU	D11	317,780	320,493	+	auxin
GH_D11G0248	ARF9	Auxin response factor 9	Gossypium hirsutum	ZJU	D11	2,006,928	2,010,563	+	auxin
GH_D11G0431	ARF2	Auxin response factor 2	Gossypium hirsutum	ZJU	D11	3,360,541	3,364,568	-	auxin
GH_D11G0684	AFB2	Protein AUXIN SIGNALING F-BOX 2	Gossypium hirsutum	ZJU	D11	5,580,199	5,582,366	-	auxin
GH_D11G0860	SAUR36	Auxin-responsive protein SAUR36	Gossypium hirsutum	ZJU	D11	6,972,325	6,972,828	+	auxin
GH_D11G1048	ARF18	Auxin response factor 18	Gossypium hirsutum	ZJU	D11	8,803,185	8,806,961	+	auxin
GH_D11G1124	IAA30	Auxin-responsive protein IAA30	Gossypium hirsutum	ZJU	D11	9,756,724	9,757,542	-	auxin
GH_D11G1262	ARF1	Auxin response factor 1	Gossypium hirsutum	ZJU	D11	11,308,433	11,312,594	+	auxin
GH_D11G1349	AUX28	Auxin-induced protein AUX28	Gossypium hirsutum	ZJU	D11	12,408,952	12,410,824	+	auxin
GH_D11G1427	IAA11	Auxin-responsive protein IAA11	Gossypium hirsutum	ZJU	D11	13,226,336	13,229,129	+	auxin
GH_D11G1513	AIR12	Auxin-induced in root cultures protein 12	Gossypium hirsutum	ZJU	D11	14,339,774	14,340,211	+	auxin
GH_D11G1884	SAUR50	Auxin-responsive protein SAUR50	Gossypium hirsutum	ZJU	D11	19,965,467	19,965,784	+	auxin
GH_D11G2819	IAA16	Auxin-responsive protein IAA16	Gossypium hirsutum	ZJU	D11	57,100,640	57,102,110	-	auxin
GH_D11G2820	AUX22D	Auxin-induced protein 22D	Gossypium hirsutum	ZJU	D11	57,130,165	57,130,906	+	auxin
GH_D11G3147		Auxin-induced protein X15	Gossypium hirsutum	ZJU	D11	62,497,932	62,498,399	-	auxin
GH_D11G3504	PIN1A	Auxin efflux carrier component 1a	Gossypium hirsutum	ZJU	D11	68,189,813	68,192,846	+	auxin
GH_D12G0058	T92	Auxin-binding protein T92	Gossypium hirsutum	ZJU	D12	755,456	756,266	-	auxin
GH_D12G0256	ARF3	Auxin response factor 3	Gossypium hirsutum	ZJU	D12	3,324,354	3,324,698	-	auxin
GH_D12G0308	SAUR71	Auxin-responsive protein SAUR71	Gossypium hirsutum	ZJU	D12	4,033,779	4,034,264	+	auxin
GH_D12G0310	SAUR50	Auxin-responsive protein SAUR50	Gossypium hirsutum	ZJU	D12	4,097,403	4,097,717	-	auxin
GH_D12G0533	ARF8	Auxin response factor 8	Gossypium hirsutum	ZJU	D12	8,181,534	8,197,196	+	auxin
GH_D12G0747	ARF6	Auxin response factor 6	Gossypium hirsutum	ZJU	D12	15,119,902	15,129,248	+	auxin
GH_D12G1173	SAUR36	Auxin-responsive protein SAUR36	Gossypium hirsutum	ZJU	D12	38,224,362	38,224,856	+	auxin
GH_D12G1311	ARF18	Auxin response factor 18	Gossypium hirsutum	ZJU	D12	40,668,334	40,671,507	+	auxin
GH_D12G1330	SAUR32	Auxin-responsive protein SAUR32	Gossypium hirsutum	ZJU	D12	40,920,279	40,920,641	+	auxin
GH_D12G1379	IAA30	Auxin-responsive protein IAA30	Gossypium hirsutum	ZJU	D12	41,956,403	41,957,194	+	auxin
GH_D12G1607	SAUR32	Auxin-responsive protein SAUR32	Gossypium hirsutum	ZJU	D12	45,883,611	45,884,075	+	auxin
GH_D12G2106	SAUR40	Auxin-responsive protein SAUR40	Gossypium hirsutum	ZJU	D12	53,299,369	53,299,788	-	auxin
GH_D12G2130	ARF2	Auxin response factor 2	Gossypium hirsutum	ZJU	D12	53,614,377	53,618,402	-	auxin
GH_D12G2396	SAUR36	Auxin-responsive protein SAUR36	Gossypium hirsutum	ZJU	D12	56,414,606	56,415,100	-	auxin
GH_D12G2690	SAUR32	Auxin-responsive protein SAUR32	Gossypium hirsutum	ZJU	D12	59,059,785	59,060,153	-	auxin
GH_D12G2919	PIN1	Auxin efflux carrier component 1	Gossypium hirsutum	ZJU	D12	61,085,999	61,089,335	-	auxin
GH_D13G0173	LAX2	Auxin transporter-like protein 2	Gossypium hirsutum	ZJU	D13	1,444,055	1,446,268	-	auxin
GH_D13G0998	SAUR50	Auxin-responsive protein SAUR50	Gossypium hirsutum	ZJU	D13	23,707,208	23,707,666	+	auxin
GH_D13G0999	SAUR50	Auxin-responsive protein SAUR50	Gossypium hirsutum	ZJU	D13	23,828,355	23,828,669	-	auxin
GH_D13G1000		Auxin-induced protein 10A5	Gossypium hirsutum	ZJU	D13	23,906,629	23,906,802	-	auxin
GH_D13G1001	SAUR23	Auxin-responsive protein SAUR23	Gossypium hirsutum	ZJU	D13	23,914,231	23,914,446	+	auxin
GH_D13G1007		Auxin-induced protein X10A	Gossypium hirsutum	ZJU	D13	24,251,585	24,304,408	+	auxin
GH_D13G1008	SAUR24	Auxin-responsive protein SAUR24	Gossypium hirsutum	ZJU	D13	24,308,152	24,308,442	+	auxin
GH_D13G1009	SAUR21	Auxin-responsive protein SAUR21	Gossypium hirsutum	ZJU	D13	24,318,936	24,319,244	+	auxin
GH_D13G1212	AXR4	Protein AUXIN RESPONSE 4	Gossypium hirsutum	ZJU	D13	38,110,426	38,113,821	+	auxin
GH_D13G1383	SAUR72	Auxin-responsive protein SAUR72	Gossypium hirsutum	ZJU	D13	44,150,986	44,151,417	+	auxin
GH_D13G1940	IAA16	Auxin-responsive protein IAA16	Gossypium hirsutum	ZJU	D13	57,222,458	57,223,832	-	auxin
GH_D13G1941	AUX22B	Auxin-induced protein 22B	Gossypium hirsutum	ZJU	D13	57,242,323	57,243,122	+	auxin
GH_D13G2141	IAA26	Auxin-responsive protein IAA26	Gossypium hirsutum	ZJU	D13	59,410,739	59,411,031	+	auxin
GH_D13G2167	SAUR72	Auxin-responsive protein SAUR72	Gossypium hirsutum	ZJU	D13	59,724,467	59,724,841	+	auxin
GH_D13G2578	ARF18	Auxin response factor 18	Gossypium hirsutum	ZJU	D13	64,052,905	64,055,504	-	auxin
GH_D13G2595	SAUR50	Auxin-responsive protein SAUR50	Gossypium hirsutum	ZJU	D13	64,184,811	64,185,233	-	auxin
GH_D04G2127	ARF15	Putative auxin response factor 15	Gossypium hirsutum	ZJU	scaffold18562_obj_D04	35	409	+	auxin
GH_scaffold48144_objG0001	SAUR39	Auxin-responsive protein SAUR36	Gossypium hirsutum	ZJU	scaffold48144_obj	789	1,139	+	auxin
GH_D07G0131	CKX3	Cytokinin dehydrogenase 3	Gossypium hirsutum	ZJU	D07	1,291,214	1,294,912	+	CK
GH_D06G0933	LOG8	Cytokinin riboside 5'-monophosphate phosphoribohydrolase LOG8	Gossypium hirsutum	ZJU	D06	17,754,358	17,756,475	-	CK
GH_D06G0907	CKX7	Cytokinin dehydrogenase 7	Gossypium hirsutum	ZJU	D06	16,791,184	16,795,340	-	CK
GH_D06G0765	CKX3	Cytokinin dehydrogenase 3	Gossypium hirsutum	ZJU	D06	12,908,227	12,910,706	+	CK
GH_D06G0049	CKX5	Cytokinin dehydrogenase 5	Gossypium hirsutum	ZJU	D06	436,688	440,781	+	CK
GH_D05G1936	CKX5	Cytokinin dehydrogenase 5	Gossypium hirsutum	ZJU	D05	16,552,172	16,556,032	+	CK
GH_D05G1908	LOG3	Cytokinin riboside 5'-monophosphate phosphoribohydrolase LOG3	Gossypium hirsutum	ZJU	D05	16,168,710	16,170,619	-	CK
GH_D05G1845	LOG5	Cytokinin riboside 5'-monophosphate phosphoribohydrolase LOG5	Gossypium hirsutum	ZJU	D05	15,632,304	15,633,675	-	CK
GH_D05G1042	LOG1	Cytokinin riboside 5'-monophosphate phosphoribohydrolase LOG1	Gossypium hirsutum	ZJU	D05	8,511,524	8,514,846	-	CK
GH_D05G0417	LOG8	Cytokinin riboside 5'-monophosphate phosphoribohydrolase LOG8	Gossypium hirsutum	ZJU	D05	3,368,502	3,370,534	-	CK
GH_D05G0393	CKX7	Cytokinin dehydrogenase 7	Gossypium hirsutum	ZJU	D05	3,174,110	3,177,240	-	CK
GH_D04G1255	LOG3	Cytokinin riboside 5'-monophosphate phosphoribohydrolase LOG3	Gossypium hirsutum	ZJU	D04	41,907,472	41,911,275	+	CK
GH_D04G0995	LOG7	Cytokinin riboside 5'-monophosphate phosphoribohydrolase LOG7	Gossypium hirsutum	ZJU	D04	30,197,693	30,200,332	-	CK
GH_D04G0740	CKX6	Cytokinin dehydrogenase 6	Gossypium hirsutum	ZJU	D04	13,796,777	13,798,825	+	CK
GH_D03G1550	LOG3	Cytokinin riboside 5'-monophosphate phosphoribohydrolase LOG3	Gossypium hirsutum	ZJU	D03	48,494,332	48,498,226	-	CK
GH_D01G2398	LOG3	Cytokinin riboside 5'-monophosphate phosphoribohydrolase LOG3	Gossypium hirsutum	ZJU	D01	63,059,288	63,063,218	+	CK
GH_D01G2281	LOG7	Cytokinin riboside 5'-monophosphate phosphoribohydrolase LOG7	Gossypium hirsutum	ZJU	D01	61,508,969	61,511,651	+	CK
GH_D01G1966	LOG5	Cytokinin riboside 5'-monophosphate phosphoribohydrolase LOG5	Gossypium hirsutum	ZJU	D01	56,345,950	56,347,417	+	CK
GH_D01G1177	CKX5	Cytokinin dehydrogenase 5	Gossypium hirsutum	ZJU	D01	18,136,197	18,139,010	+	CK
GH_D01G1134	LOG3	Cytokinin riboside 5'-monophosphate phosphoribohydrolase LOG3	Gossypium hirsutum	ZJU	D01	16,893,026	16,894,381	-	CK
GH_D01G1089	LOG5	Cytokinin riboside 5'-monophosphate phosphoribohydrolase LOG5	Gossypium hirsutum	ZJU	D01	15,884,290	15,885,483	-	CK
GH_D01G0839	LOGL5	Probable cytokinin riboside 5'-monophosphate phosphoribohydrolase LOGL5	Gossypium hirsutum	ZJU	D01	10,857,855	10,859,447	+	CK
GH_D01G0017	LOG5	Cytokinin riboside 5'-monophosphate phosphoribohydrolase LOG5	Gossypium hirsutum	ZJU	D01	108,362	109,679	-	CK
GH_A13G2225	CKX3	Cytokinin dehydrogenase 3	Gossypium hirsutum	ZJU	A13	106,081,835	106,084,152	-	CK
GH_A13G2171	CKX7	Cytokinin dehydrogenase 7	Gossypium hirsutum	ZJU	A13	105,527,433	105,530,317	+	CK
GH_A13G0135	CKX6	Cytokinin dehydrogenase 6	Gossypium hirsutum	ZJU	A13	1,448,930	1,450,851	-	CK
GH_A12G2770	CYP735A2	Cytokinin hydroxylase	Gossypium hirsutum	ZJU	A12	105,785,937	105,789,956	-	CK
GH_A12G0534	CYP735A1	Cytokinin hydroxylase	Gossypium hirsutum	ZJU	A12	11,267,469	11,269,454	-	CK
GH_A11G1700	CYP735A1	Cytokinin hydroxylase	Gossypium hirsutum	ZJU	A11	20,927,339	20,930,165	+	CK
GH_A10G2677	CKX6	Cytokinin dehydrogenase 6	Gossypium hirsutum	ZJU	A10	115,006,715	115,008,615	+	CK
GH_A09G1519	LOG7	Cytokinin riboside 5'-monophosphate phosphoribohydrolase LOG7	Gossypium hirsutum	ZJU	A09	71,363,012	71,366,390	+	CK
GH_A09G1369	CKX1	Cytokinin dehydrogenase 1	Gossypium hirsutum	ZJU	A09	69,096,964	69,099,112	+	CK
GH_A08G2811	CKX7	Cytokinin dehydrogenase 7	Gossypium hirsutum	ZJU	A08	124,540,279	124,544,090	-	CK
GH_A07G1684	LOG5	Cytokinin riboside 5'-monophosphate phosphoribohydrolase LOG5	Gossypium hirsutum	ZJU	A07	42,008,434	42,015,014	-	CK
GH_A07G0124	CKX3	Cytokinin dehydrogenase 3	Gossypium hirsutum	ZJU	A07	1,306,282	1,309,318	+	CK
GH_A06G0942	LOG8	Cytokinin riboside 5'-monophosphate phosphoribohydrolase LOG8	Gossypium hirsutum	ZJU	A06	28,070,862	28,072,982	-	CK
GH_A06G0907	CKX7	Cytokinin dehydrogenase 7	Gossypium hirsutum	ZJU	A06	25,092,511	25,096,698	+	CK
GH_A06G0787	CKX3	Cytokinin dehydrogenase 3	Gossypium hirsutum	ZJU	A06	17,508,461	17,510,947	+	CK
GH_A06G0063	CKX5	Cytokinin dehydrogenase 5	Gossypium hirsutum	ZJU	A06	554,324	558,348	+	CK
GH_A05G1899	CKX5	Cytokinin dehydrogenase 5	Gossypium hirsutum	ZJU	A05	17,934,339	17,938,263	+	CK
GH_A05G1870	LOG3	Cytokinin riboside 5'-monophosphate phosphoribohydrolase LOG3	Gossypium hirsutum	ZJU	A05	17,636,302	17,638,216	-	CK
GH_A05G1810	LOG5	Cytokinin riboside 5'-monophosphate phosphoribohydrolase LOG5	Gossypium hirsutum	ZJU	A05	16,858,401	16,859,768	-	CK
GH_A05G1051	LOG1	Cytokinin riboside 5'-monophosphate phosphoribohydrolase LOG1	Gossypium hirsutum	ZJU	A05	9,324,279	9,327,771	-	CK
GH_A05G0416	LOG8	Cytokinin riboside 5'-monophosphate phosphoribohydrolase LOG8	Gossypium hirsutum	ZJU	A05	3,890,349	3,892,389	-	CK
GH_A05G0390	CKX7	Cytokinin dehydrogenase 7	Gossypium hirsutum	ZJU	A05	3,682,519	3,685,638	-	CK
GH_A04G0923	LOG3	Cytokinin riboside 5'-monophosphate phosphoribohydrolase LOG3	Gossypium hirsutum	ZJU	A04	67,516,903	67,520,711	+	CK
GH_A04G0799	LOG7	Cytokinin riboside 5'-monophosphate phosphoribohydrolase LOG7	Gossypium hirsutum	ZJU	A04	52,815,926	52,818,567	-	CK
GH_A03G0424	LOG3	Cytokinin riboside 5'-monophosphate phosphoribohydrolase LOG3	Gossypium hirsutum	ZJU	A03	5,769,436	5,773,228	+	CK
GH_A01G2319	LOG3	Cytokinin riboside 5'-monophosphate phosphoribohydrolase LOG3	Gossypium hirsutum	ZJU	A01	116,457,450	116,461,164	+	CK
GH_A01G2199	LOG7	Cytokinin riboside 5'-monophosphate phosphoribohydrolase LOG7	Gossypium hirsutum	ZJU	A01	114,363,176	114,365,894	+	CK
GH_A01G1850	LOG5	Cytokinin riboside 5'-monophosphate phosphoribohydrolase LOG5	Gossypium hirsutum	ZJU	A01	107,324,361	107,326,916	+	CK
GH_A01G1437	LOG3	Cytokinin riboside 5'-monophosphate phosphoribohydrolase LOG3	Gossypium hirsutum	ZJU	A01	60,637,933	60,641,859	-	CK
GH_A01G1119	CKX5	Cytokinin dehydrogenase 5	Gossypium hirsutum	ZJU	A01	23,528,572	23,532,087	+	CK
GH_A01G1093	LOG1	Cytokinin riboside 5'-monophosphate phosphoribohydrolase LOG1	Gossypium hirsutum	ZJU	A01	21,508,054	21,509,417	-	CK
GH_A01G1048	LOG5	Cytokinin riboside 5'-monophosphate phosphoribohydrolase LOG5	Gossypium hirsutum	ZJU	A01	19,818,508	19,819,696	-	CK
GH_A01G0828	LOGL5	Probable cytokinin riboside 5'-monophosphate phosphoribohydrolase LOGL5	Gossypium hirsutum	ZJU	A01	12,452,853	12,454,452	+	CK
GH_A01G0017	LOG5	Cytokinin riboside 5'-monophosphate phosphoribohydrolase LOG5	Gossypium hirsutum	ZJU	A01	86,202	87,519	-	CK
GH_D08G2804	CKX7	Cytokinin dehydrogenase 7	Gossypium hirsutum	ZJU	D08	68,556,785	68,560,383	-	CK
GH_D09G1318	CKX1	Cytokinin dehydrogenase 1	Gossypium hirsutum	ZJU	D09	39,611,276	39,613,419	+	CK
GH_D09G1471	LOG7	Cytokinin riboside 5'-monophosphate phosphoribohydrolase LOG7	Gossypium hirsutum	ZJU	D09	41,515,241	41,518,609	+	CK
GH_D10G2783	CKX6	Cytokinin dehydrogenase 6	Gossypium hirsutum	ZJU	D10	66,763,758	66,765,659	+	CK
GH_D11G1739	CYP735A1	Cytokinin hydroxylase	Gossypium hirsutum	ZJU	D11	17,672,325	17,675,355	+	CK
GH_D12G0549	CYP735A1	Cytokinin hydroxylase	Gossypium hirsutum	ZJU	D12	8,735,096	8,737,081	-	CK
GH_D12G2797	CYP735A2	Cytokinin hydroxylase	Gossypium hirsutum	ZJU	D12	60,015,892	60,019,867	-	CK
GH_D13G0136	CKX6	Cytokinin dehydrogenase 6	Gossypium hirsutum	ZJU	D13	1,152,654	1,154,553	-	CK
GH_D13G2153	CKX7	Cytokinin dehydrogenase 7	Gossypium hirsutum	ZJU	D13	59,569,751	59,572,652	+	CK
GH_D13G2207	CKX3	Cytokinin dehydrogenase 3	Gossypium hirsutum	ZJU	D13	60,214,372	60,217,824	-	CK
GH_D07G1583	GA20OX1	Gibberellin 20 oxidase 1	Gossypium hirsutum	ZJU	D07	24,653,563	24,655,264	-	GA
GH_D07G1581	GA20OX2	Gibberellin 20 oxidase 2	Gossypium hirsutum	ZJU	D07	24,598,904	24,599,865	+	GA
GH_D07G1580	GA20OX1	Gibberellin 20 oxidase 1	Gossypium hirsutum	ZJU	D07	24,598,521	24,598,868	+	GA
GH_D07G1398	GA2OX2	Gibberellin 2-beta-dioxygenase 2	Gossypium hirsutum	ZJU	D07	19,906,281	19,908,979	+	GA
GH_D07G0465	GA20OX1	Gibberellin 20 oxidase 1	Gossypium hirsutum	ZJU	D07	4,713,600	4,714,942	-	GA
GH_D07G0445	LE	Gibberellin 3-beta-dioxygenase 1	Gossypium hirsutum	ZJU	D07	4,499,809	4,502,580	-	GA
GH_D06G2283	GA2OX1	Gibberellin 2-beta-dioxygenase	Gossypium hirsutum	ZJU	D06	64,211,351	64,213,774	-	GA
GH_D06G2184	LE	Gibberellin 3-beta-dioxygenase 1	Gossypium hirsutum	ZJU	D06	63,130,617	63,131,813	-	GA
GH_D06G1621	GA2OX1	Gibberellin 2-beta-dioxygenase	Gossypium hirsutum	ZJU	D06	51,402,647	51,403,817	+	GA
GH_D06G0209	At2g39540	Gibberellin-regulated protein 8	Gossypium hirsutum	ZJU	D06	2,047,165	2,047,637	-	GA
GH_D05G3848	CIGR1	Chitin-inducible gibberellin-responsive protein 1	Gossypium hirsutum	ZJU	D05	60,094,023	60,094,445	-	GA
GH_D05G3847	CIGR1	Chitin-inducible gibberellin-responsive protein 1	Gossypium hirsutum	ZJU	D05	60,092,713	60,093,957	-	GA
GH_D05G2784	GASA3	Gibberellin-regulated protein 3	Gossypium hirsutum	ZJU	D05	26,470,771	26,471,233	-	GA
GH_D05G2783	GASA3	Gibberellin-regulated protein 3	Gossypium hirsutum	ZJU	D05	26,448,762	26,449,224	-	GA
GH_D05G2410	20ox2	Gibberellin 20 oxidase 2	Gossypium hirsutum	ZJU	D05	21,660,449	21,662,238	+	GA
GH_D05G2117	GASA10	Gibberellin-regulated protein 10	Gossypium hirsutum	ZJU	D05	18,147,149	18,147,531	-	GA
GH_D05G1719	GA2OX8	Gibberellin 2-beta-dioxygenase 8	Gossypium hirsutum	ZJU	D05	14,647,244	14,650,399	-	GA
GH_D05G0874	GA2OX8	Gibberellin 2-beta-dioxygenase 8	Gossypium hirsutum	ZJU	D05	7,068,062	7,080,314	-	GA
GH_D04G0545	GASA14	Gibberellin-regulated protein 14	Gossypium hirsutum	ZJU	D04	8,870,278	8,871,360	-	GA
GH_D04G0496	GASA4	Gibberellin-regulated protein 4	Gossypium hirsutum	ZJU	D04	7,607,854	7,608,525	-	GA
GH_D03G0268	GASA7	Gibberellin-regulated protein 7	Gossypium hirsutum	ZJU	D03	2,569,723	2,570,204	-	GA
GH_D02G2258	At2g39540	Gibberellin-regulated protein 8	Gossypium hirsutum	ZJU	D02	67,179,221	67,179,588	+	GA
GH_D02G1484	GA2OX8	Gibberellin 2-beta-dioxygenase 8	Gossypium hirsutum	ZJU	D02	47,864,971	47,866,230	+	GA
GH_D01G0720	GA2OX8	Gibberellin 2-beta-dioxygenase 8	Gossypium hirsutum	ZJU	D01	9,290,059	9,293,112	-	GA
GH_D01G0701	CIGR1	Chitin-inducible gibberellin-responsive protein 1	Gossypium hirsutum	ZJU	D01	8,850,303	8,852,057	-	GA
GH_D01G0359	GA2OX1	Gibberellin 2-beta-dioxygenase 1	Gossypium hirsutum	ZJU	D01	3,238,637	3,240,141	-	GA
GH_D01G0295	GA2OX2	Gibberellin 2-beta-dioxygenase 2	Gossypium hirsutum	ZJU	D01	2,416,467	2,420,841	+	GA
GH_A13G2010	GID1C	Gibberellin receptor GID1C	Gossypium hirsutum	ZJU	A13	103,349,455	103,351,193	+	GA
GH_A13G2009	GID1C	Gibberellin receptor GID1C	Gossypium hirsutum	ZJU	A13	103,341,558	103,343,593	+	GA
GH_A13G1786	GA2OX1	Gibberellin 2-beta-dioxygenase 1	Gossypium hirsutum	ZJU	A13	98,054,155	98,055,619	+	GA
GH_A13G1672	CIGR1	Chitin-inducible gibberellin-responsive protein 1	Gossypium hirsutum	ZJU	A13	95,268,104	95,269,834	+	GA
GH_A13G0264	GA2OX8	Gibberellin 2-beta-dioxygenase 8	Gossypium hirsutum	ZJU	A13	2,965,139	2,966,420	+	GA
GH_A13G0153	GA2OX1	Gibberellin 2-beta-dioxygenase 1	Gossypium hirsutum	ZJU	A13	1,723,233	1,728,451	-	GA
GH_A12G1397	GA2OX2	Gibberellin 2-beta-dioxygenase 2	Gossypium hirsutum	ZJU	A12	84,080,901	84,082,991	+	GA
GH_A12G0065	GID1B	Gibberellin receptor GID1B	Gossypium hirsutum	ZJU	A12	882,197	883,666	-	GA
GH_A11G2924	GID1C	Gibberellin receptor GID1C	Gossypium hirsutum	ZJU	A11	108,677,675	108,679,417	+	GA
GH_A11G1242	GID1B	Gibberellin receptor GID1B	Gossypium hirsutum	ZJU	A11	12,662,968	12,664,414	+	GA
GH_A11G0857	GA20OX1	Gibberellin 20 oxidase 1	Gossypium hirsutum	ZJU	A11	7,654,997	7,655,329	+	GA
GH_A11G0425	At5g51310	Gibberellin 20-oxidase-like protein	Gossypium hirsutum	ZJU	A11	3,741,512	3,742,591	+	GA
GH_A11G0215	At5g51310	Gibberellin 20-oxidase-like protein	Gossypium hirsutum	ZJU	A11	1,883,149	1,885,198	-	GA
GH_A10G0785	LE	Gibberellin 3-beta-dioxygenase 1	Gossypium hirsutum	ZJU	A10	12,033,023	12,034,457	-	GA
GH_A10G0417	GA2OX1	Gibberellin 2-beta-dioxygenase	Gossypium hirsutum	ZJU	A10	3,673,859	3,675,405	+	GA
GH_A10G0148	GA2OX8	Gibberellin 2-beta-dioxygenase 8	Gossypium hirsutum	ZJU	A10	1,179,417	1,182,494	+	GA
GH_A09G2630	GA2OX2	Gibberellin 2-beta-dioxygenase 2	Gossypium hirsutum	ZJU	A09	82,577,269	82,581,595	-	GA
GH_A09G1942	GA20OX2	Gibberellin 20 oxidase 2	Gossypium hirsutum	ZJU	A09	76,536,028	76,537,354	-	GA
GH_A09G1071	GA2OX8	Gibberellin 2-beta-dioxygenase 8	Gossypium hirsutum	ZJU	A09	62,889,960	62,894,017	-	GA
GH_A09G0469	GA20OX2	Gibberellin 20 oxidase 2	Gossypium hirsutum	ZJU	A09	18,139,172	18,140,474	-	GA
GH_A09G0286	GASA14	Gibberellin-regulated protein 14	Gossypium hirsutum	ZJU	A09	7,457,030	7,458,016	-	GA
GH_A09G0176	GASA4	Gibberellin-regulated protein 4	Gossypium hirsutum	ZJU	A09	3,985,530	3,986,221	-	GA
GH_A09G0049	GA20ox1B	Gibberellin 20 oxidase 1-B	Gossypium hirsutum	ZJU	A09	1,107,563	1,110,996	-	GA
GH_A08G2736	LE	Gibberellin 3-beta-dioxygenase 1	Gossypium hirsutum	ZJU	A08	123,972,494	123,974,150	+	GA
GH_A08G2403	GID1C	Gibberellin receptor GID1C	Gossypium hirsutum	ZJU	A08	120,689,435	120,691,140	-	GA
GH_A08G2106	GID1B	Gibberellin receptor GID1B	Gossypium hirsutum	ZJU	A08	116,876,392	116,877,467	+	GA
GH_A08G0441	GA2OX2	Gibberellin 2-beta-dioxygenase 2	Gossypium hirsutum	ZJU	A08	4,847,777	4,851,244	-	GA
GH_A08G0066	GA2OX8	Gibberellin 2-beta-dioxygenase 8	Gossypium hirsutum	ZJU	A08	413,846	415,632	+	GA
GH_A08G0065	GA2OX8	Gibberellin 2-beta-dioxygenase 8	Gossypium hirsutum	ZJU	A08	410,243	411,263	-	GA
GH_A07G2469	GASA14	Gibberellin-regulated protein 14	Gossypium hirsutum	ZJU	A07	94,606,844	94,608,048	-	GA
GH_A07G1574	GA20OX1	Gibberellin 20 oxidase 1	Gossypium hirsutum	ZJU	A07	33,001,005	33,130,952	+	GA
GH_A07G1409	GA2OX2	Gibberellin 2-beta-dioxygenase 2	Gossypium hirsutum	ZJU	A07	26,091,848	26,094,532	+	GA
GH_A07G0464	GA20OX1	Gibberellin 20 oxidase 1	Gossypium hirsutum	ZJU	A07	4,978,120	4,979,462	-	GA
GH_A07G0443	LE	Gibberellin 3-beta-dioxygenase 1	Gossypium hirsutum	ZJU	A07	4,734,511	4,737,376	-	GA
GH_A06G2244	GA2OX1	Gibberellin 2-beta-dioxygenase	Gossypium hirsutum	ZJU	A06	125,365,011	125,367,629	-	GA
GH_A06G2150	LE	Gibberellin 3-beta-dioxygenase 1	Gossypium hirsutum	ZJU	A06	124,268,693	124,269,889	-	GA
GH_A06G1602	GA2OX1	Gibberellin 2-beta-dioxygenase	Gossypium hirsutum	ZJU	A06	107,609,097	107,610,267	+	GA
GH_A06G0225	At2g39540	Gibberellin-regulated protein 8	Gossypium hirsutum	ZJU	A06	2,296,267	2,296,753	-	GA
GH_A05G3865	GASA4	Gibberellin-regulated protein 4	Gossypium hirsutum	ZJU	A05	101,587,855	101,588,525	+	GA
GH_A05G3807	GASA14	Gibberellin-regulated protein 14	Gossypium hirsutum	ZJU	A05	99,842,578	99,843,732	+	GA
GH_A05G2768	GASA10	Gibberellin-regulated protein 10	Gossypium hirsutum	ZJU	A05	30,654,351	30,654,812	-	GA
GH_A05G2391	GA20OX5	Gibberellin 20 oxidase 5	Gossypium hirsutum	ZJU	A05	23,749,360	23,751,181	+	GA
GH_A05G2086	GASA10	Gibberellin-regulated protein 10	Gossypium hirsutum	ZJU	A05	19,997,476	19,997,844	-	GA
GH_A05G1688	GA2OX8	Gibberellin 2-beta-dioxygenase 8	Gossypium hirsutum	ZJU	A05	15,984,936	15,996,725	-	GA
GH_A05G0882	GA2OX8	Gibberellin 2-beta-dioxygenase 8	Gossypium hirsutum	ZJU	A05	8,047,251	8,049,772	-	GA
GH_A04G0219	CIGR1	Chitin-inducible gibberellin-responsive protein 1	Gossypium hirsutum	ZJU	A04	3,543,303	3,545,036	+	GA
GH_A03G1296	GA2OX8	Gibberellin 2-beta-dioxygenase 8	Gossypium hirsutum	ZJU	A03	72,351,282	72,352,543	+	GA
GH_A01G0722	GA2OX8	Gibberellin 2-beta-dioxygenase 8	Gossypium hirsutum	ZJU	A01	10,190,534	10,193,539	-	GA
GH_A01G0704	CIGR1	Chitin-inducible gibberellin-responsive protein 1	Gossypium hirsutum	ZJU	A01	9,729,247	9,731,001	-	GA
GH_A01G0371	GA2OX1	Gibberellin 2-beta-dioxygenase 1	Gossypium hirsutum	ZJU	A01	3,574,654	3,576,179	-	GA
GH_A01G0311	GA2OX2	Gibberellin 2-beta-dioxygenase 2	Gossypium hirsutum	ZJU	A01	2,716,173	2,721,109	+	GA
GH_D08G0460	GA2OX2	Gibberellin 2-beta-dioxygenase 2	Gossypium hirsutum	ZJU	D08	4,485,414	4,487,954	-	GA
GH_D08G2122	GID1B	Gibberellin receptor GID1B	Gossypium hirsutum	ZJU	D08	61,376,750	61,377,858	+	GA
GH_D08G2409	GID1C	Gibberellin receptor GID1C	Gossypium hirsutum	ZJU	D08	64,908,119	64,909,930	-	GA
GH_D08G2732	LE	Gibberellin 3-beta-dioxygenase 1	Gossypium hirsutum	ZJU	D08	67,958,858	67,960,559	+	GA
GH_D09G0053	GA20ox1B	Gibberellin 20 oxidase 1-B	Gossypium hirsutum	ZJU	D09	1,051,102	1,054,496	-	GA
GH_D09G0292	GASA14	Gibberellin-regulated protein 14	Gossypium hirsutum	ZJU	D09	7,330,104	7,331,019	-	GA
GH_D09G0532	GA20OX2	Gibberellin 20 oxidase 2	Gossypium hirsutum	ZJU	D09	18,999,565	19,000,867	+	GA
GH_D09G0919	GA2OX2	Gibberellin 2-beta-dioxygenase 2	Gossypium hirsutum	ZJU	D09	33,533,282	33,536,460	-	GA
GH_D09G1023	GA2OX8	Gibberellin 2-beta-dioxygenase 8	Gossypium hirsutum	ZJU	D09	35,457,743	35,461,535	-	GA
GH_D09G1896	GA20OX2	Gibberellin 20 oxidase 2	Gossypium hirsutum	ZJU	D09	46,091,508	46,092,832	-	GA
GH_D09G2552	GA2OX2	Gibberellin 2-beta-dioxygenase 2	Gossypium hirsutum	ZJU	D09	51,422,957	51,427,391	-	GA
GH_D10G0158	GA2OX8	Gibberellin 2-beta-dioxygenase 8	Gossypium hirsutum	ZJU	D10	1,258,138	1,261,164	+	GA
GH_D10G0440	GA2OX1	Gibberellin 2-beta-dioxygenase	Gossypium hirsutum	ZJU	D10	3,533,058	3,534,601	+	GA
GH_D10G0789	LE	Gibberellin 3-beta-dioxygenase 1	Gossypium hirsutum	ZJU	D10	8,212,556	8,213,981	+	GA
GH_D11G0217	At5g51310	Gibberellin 20-oxidase-like protein	Gossypium hirsutum	ZJU	D11	1,822,513	1,824,420	-	GA
GH_D11G0444	At5g51310	Gibberellin 20-oxidase-like protein	Gossypium hirsutum	ZJU	D11	3,481,565	3,482,647	+	GA
GH_D11G1271	GID1B	Gibberellin receptor GID1B	Gossypium hirsutum	ZJU	D11	11,407,134	11,408,579	+	GA
GH_D11G2951	GID1C	Gibberellin receptor GID1C	Gossypium hirsutum	ZJU	D11	59,744,278	59,744,631	+	GA
GH_D12G0066	GID1B	Gibberellin receptor GID1B	Gossypium hirsutum	ZJU	D12	846,706	848,137	-	GA
GH_D12G1413	GA2OX2	Gibberellin 2-beta-dioxygenase 2	Gossypium hirsutum	ZJU	D12	42,597,938	42,600,094	+	GA
GH_D13G0160	GA2OX1	Gibberellin 2-beta-dioxygenase 1	Gossypium hirsutum	ZJU	D13	1,351,806	1,353,339	-	GA
GH_D13G0261	GA2OX8	Gibberellin 2-beta-dioxygenase 8	Gossypium hirsutum	ZJU	D13	2,352,314	2,353,595	+	GA
GH_D13G1623	CIGR1	Chitin-inducible gibberellin-responsive protein 1	Gossypium hirsutum	ZJU	D13	51,046,157	51,047,887	+	GA
GH_D13G1739	GA2OX1	Gibberellin 2-beta-dioxygenase 1	Gossypium hirsutum	ZJU	D13	53,373,457	53,374,920	+	GA
GH_D13G1968	GID1C	Gibberellin receptor GID1C	Gossypium hirsutum	ZJU	D13	57,506,459	57,515,611	+	GA
GH_D07G1512	GH3.5	Jasmonic acid-amido synthetase JAR1	Gossypium hirsutum	ZJU	D07	22,284,073	22,287,531	-	JA
GH_A11G0992	GH3.5	Jasmonic acid-amido synthetase JAR1	Gossypium hirsutum	ZJU	A11	9,031,222	9,034,360	+	JA
GH_A11G0991	GH3.5	Jasmonic acid-amido synthetase JAR1	Gossypium hirsutum	ZJU	A11	9,009,469	9,012,747	+	JA
GH_A08G1518	GH3.5	Jasmonic acid-amido synthetase JAR1	Gossypium hirsutum	ZJU	A08	101,033,257	101,035,421	-	JA
GH_A07G1508	GH3.5	Jasmonic acid-amido synthetase JAR1	Gossypium hirsutum	ZJU	A07	29,746,095	29,749,530	-	JA
GH_D08G1534	GH3.5	Jasmonic acid-amido synthetase JAR1	Gossypium hirsutum	ZJU	D08	50,138,315	50,140,492	-	JA
GH_D11G1020	GH3.5	Jasmonic acid-amido synthetase JAR1	Gossypium hirsutum	ZJU	D11	8,516,427	8,519,421	+	JA
GH_D11G1021	GH3.5	Jasmonic acid-amido synthetase JAR1	Gossypium hirsutum	ZJU	D11	8,528,234	8,531,366	+	JA
GH_D08G0020	RAP2-7	Ethylene-responsive transcription factor RAP2-7	Gossypium hirsutum	ZJU	D08	115,486	118,218	-	ethylene
GH_D07G2386	WRI1	Ethylene-responsive transcription factor WRI1	Gossypium hirsutum	ZJU	D07	55,946,497	55,947,486	+	ethylene
GH_D07G2347	ERF1B	Ethylene-responsive transcription factor 1B	Gossypium hirsutum	ZJU	D07	55,289,428	55,290,084	+	ethylene
GH_D07G2346	ERF1B	Ethylene-responsive transcription factor 1B	Gossypium hirsutum	ZJU	D07	55,259,723	55,260,385	+	ethylene
GH_D07G2345	ERF098	Ethylene-responsive transcription factor ERF098	Gossypium hirsutum	ZJU	D07	55,252,578	55,252,985	-	ethylene
GH_D07G2344	ERF1B	Ethylene-responsive transcription factor 1B	Gossypium hirsutum	ZJU	D07	55,250,131	55,250,391	+	ethylene
GH_D07G2343	ERF094	Ethylene-responsive transcription factor ERF094	Gossypium hirsutum	ZJU	D07	55,249,747	55,250,106	+	ethylene
GH_D07G2342	ERF098	Ethylene-responsive transcription factor ERF098	Gossypium hirsutum	ZJU	D07	55,230,214	55,230,621	-	ethylene
GH_D07G2341	ERF1B	Ethylene-responsive transcription factor 1B	Gossypium hirsutum	ZJU	D07	55,227,252	55,227,929	+	ethylene
GH_D07G2340	ERF098	Ethylene-responsive transcription factor ERF098	Gossypium hirsutum	ZJU	D07	55,223,003	55,223,374	-	ethylene
GH_D07G2339	ERF098	Ethylene-responsive transcription factor ERF098	Gossypium hirsutum	ZJU	D07	55,210,963	55,211,418	+	ethylene
GH_D07G2194	At4g13040	Ethylene-responsive transcription factor-like protein At4g13040	Gossypium hirsutum	ZJU	D07	53,334,077	53,338,282	+	ethylene
GH_D07G1721	At4g13040	Ethylene-responsive transcription factor-like protein At4g13040	Gossypium hirsutum	ZJU	D07	30,558,003	30,560,791	-	ethylene
GH_D07G1709	ERF043	Ethylene-responsive transcription factor ERF043	Gossypium hirsutum	ZJU	D07	30,320,028	30,320,417	-	ethylene
GH_D07G1621	ERF1B	Ethylene-responsive transcription factor 1B	Gossypium hirsutum	ZJU	D07	25,965,426	25,966,112	+	ethylene
GH_D07G1619	ERF098	Ethylene-responsive transcription factor ERF098	Gossypium hirsutum	ZJU	D07	25,938,794	25,939,201	-	ethylene
GH_D07G1618	ERF098	Ethylene-responsive transcription factor ERF098	Gossypium hirsutum	ZJU	D07	25,937,755	25,938,219	+	ethylene
GH_D07G1617	ERF034	Ethylene-responsive transcription factor ERF034	Gossypium hirsutum	ZJU	D07	25,821,241	25,821,954	-	ethylene
GH_D07G1516	CRF5	Ethylene-responsive transcription factor CRF5	Gossypium hirsutum	ZJU	D07	22,394,346	22,395,470	-	ethylene
GH_D07G1347	PLT2	AP2-like ethylene-responsive transcription factor PLT2	Gossypium hirsutum	ZJU	D07	18,894,622	18,897,107	-	ethylene
GH_D07G1013	At4g13040	Ethylene-responsive transcription factor-like protein At4g13040	Gossypium hirsutum	ZJU	D07	11,863,411	11,865,945	+	ethylene
GH_D07G0636	RAP2-11	Ethylene-responsive transcription factor RAP2-11	Gossypium hirsutum	ZJU	D07	6,526,451	6,527,122	+	ethylene
GH_D07G0504	ERF106	Ethylene-responsive transcription factor ERF106	Gossypium hirsutum	ZJU	D07	5,015,901	5,016,497	-	ethylene
GH_D07G0491	ERF034	Ethylene-responsive transcription factor ERF034	Gossypium hirsutum	ZJU	D07	4,914,562	4,915,170	-	ethylene
GH_D07G0419	WIN1	Ethylene-responsive transcription factor WIN1	Gossypium hirsutum	ZJU	D07	4,149,291	4,149,976	-	ethylene
GH_D07G0365	ERF003	Ethylene-responsive transcription factor ERF003	Gossypium hirsutum	ZJU	D07	3,522,425	3,523,072	+	ethylene
GH_D07G0335	SHN3	Ethylene-responsive transcription factor SHINE 3	Gossypium hirsutum	ZJU	D07	3,202,866	3,203,515	-	ethylene
GH_D07G0240	RTE1	Protein REVERSION-TO-ETHYLENE SENSITIVITY1	Gossypium hirsutum	ZJU	D07	2,320,069	2,320,915	+	ethylene
GH_D07G0203	ERF017	Ethylene-responsive transcription factor ERF017	Gossypium hirsutum	ZJU	D07	1,901,001	1,901,645	+	ethylene
GH_D07G0179	ERF017	Ethylene-responsive transcription factor ERF017	Gossypium hirsutum	ZJU	D07	1,678,949	1,679,524	+	ethylene
GH_D06G2337	ERF4	Ethylene-responsive transcription factor 4	Gossypium hirsutum	ZJU	D06	64,644,028	64,644,714	+	ethylene
GH_D06G2264	RAP2-12	Ethylene-responsive transcription factor RAP2-12	Gossypium hirsutum	ZJU	D06	64,035,597	64,038,466	-	ethylene
GH_D06G2148	ERF003	Ethylene-responsive transcription factor ERF003	Gossypium hirsutum	ZJU	D06	62,701,193	62,701,817	+	ethylene
GH_D06G1514	ERF091	Ethylene-responsive transcription factor ERF091	Gossypium hirsutum	ZJU	D06	46,827,139	46,827,738	+	ethylene
GH_D06G1508	ERF4	Ethylene-responsive transcription factor 4	Gossypium hirsutum	ZJU	D06	46,310,422	46,311,108	-	ethylene
GH_D06G1262	ERF112	Ethylene-responsive transcription factor ERF112	Gossypium hirsutum	ZJU	D06	29,825,029	29,827,056	+	ethylene
GH_D06G1237	EIL3	ETHYLENE INSENSITIVE 3-like 3 protein	Gossypium hirsutum	ZJU	D06	28,874,371	28,876,890	+	ethylene
GH_D06G1122	ERF003	Ethylene-responsive transcription factor ERF003	Gossypium hirsutum	ZJU	D06	23,406,111	23,406,716	+	ethylene
GH_D06G1090	SHN3	Ethylene-responsive transcription factor SHINE 3	Gossypium hirsutum	ZJU	D06	22,402,348	22,403,084	-	ethylene
GH_D06G0873	ERF017	Ethylene-responsive transcription factor ERF017	Gossypium hirsutum	ZJU	D06	15,699,570	15,700,247	-	ethylene
GH_D06G0842	ERF017	Ethylene-responsive transcription factor ERF017	Gossypium hirsutum	ZJU	D06	14,600,334	14,600,930	-	ethylene
GH_D06G0758	EER5	Enhanced ethylene response protein 5	Gossypium hirsutum	ZJU	D06	12,691,940	12,695,867	+	ethylene
GH_D06G0442	ERF012	Ethylene-responsive transcription factor ERF012	Gossypium hirsutum	ZJU	D06	5,984,900	5,985,565	-	ethylene
GH_D06G0384	RAP2-4	Ethylene-responsive transcription factor RAP2-4	Gossypium hirsutum	ZJU	D06	4,912,590	4,913,642	-	ethylene
GH_D06G0248	ANT	AP2-like ethylene-responsive transcription factor ANT	Gossypium hirsutum	ZJU	D06	2,400,839	2,403,635	+	ethylene
GH_D06G0186	RAP2-1	Ethylene-responsive transcription factor RAP2-1	Gossypium hirsutum	ZJU	D06	1,871,777	1,872,247	+	ethylene
GH_D05G3954	ERF7	Ethylene-responsive transcription factor 7	Gossypium hirsutum	ZJU	D05	61,977,215	61,977,838	+	ethylene
GH_D05G3685	ERF4	Ethylene-responsive transcription factor 4	Gossypium hirsutum	ZJU	D05	56,388,410	56,388,940	+	ethylene
GH_D05G3526	ETR1	Ethylene receptor	Gossypium hirsutum	ZJU	D05	52,452,506	52,457,731	+	ethylene
GH_D05G3512	ERF070	Ethylene-responsive transcription factor ERF070	Gossypium hirsutum	ZJU	D05	51,840,579	51,841,007	-	ethylene
GH_D05G2559	ERF021	Ethylene-responsive transcription factor ERF021	Gossypium hirsutum	ZJU	D05	23,555,890	23,556,429	+	ethylene
GH_D05G2557	ERF021	Ethylene-responsive transcription factor ERF021	Gossypium hirsutum	ZJU	D05	23,530,695	23,531,231	+	ethylene
GH_D05G2553	ERF020	Ethylene-responsive transcription factor ERF020	Gossypium hirsutum	ZJU	D05	23,491,186	23,491,629	-	ethylene
GH_D05G2463	ERF114	Ethylene-responsive transcription factor ERF114	Gossypium hirsutum	ZJU	D05	22,462,110	22,463,811	+	ethylene
GH_D05G2359	ERF012	Ethylene-responsive transcription factor ERF012	Gossypium hirsutum	ZJU	D05	21,012,417	21,013,142	-	ethylene
GH_D05G2304	RAP2-4	Ethylene-responsive transcription factor RAP2-4	Gossypium hirsutum	ZJU	D05	20,302,263	20,303,312	-	ethylene
GH_D05G2085	RAP2-1	Ethylene-responsive transcription factor RAP2-1	Gossypium hirsutum	ZJU	D05	17,863,243	17,863,704	-	ethylene
GH_D05G1614	ERF091	Ethylene-responsive transcription factor ERF091	Gossypium hirsutum	ZJU	D05	13,681,237	13,681,707	+	ethylene
GH_D05G1440	RAP2-12	Ethylene-responsive transcription factor RAP2-12	Gossypium hirsutum	ZJU	D05	12,003,997	12,006,209	-	ethylene
GH_D05G1222	ERF084	Ethylene-responsive transcription factor ERF084	Gossypium hirsutum	ZJU	D05	10,137,995	10,138,834	-	ethylene
GH_D05G1216	ERF003	Ethylene-responsive transcription factor ERF003	Gossypium hirsutum	ZJU	D05	10,094,903	10,095,541	+	ethylene
GH_D05G1182	At1g16060	AP2-like ethylene-responsive transcription factor At1g16060	Gossypium hirsutum	ZJU	D05	9,760,605	9,763,167	+	ethylene
GH_D05G1011	EIN3	Protein ETHYLENE INSENSITIVE 3	Gossypium hirsutum	ZJU	D05	8,213,232	8,215,070	-	ethylene
GH_D05G1000	RAP2-7	Ethylene-responsive transcription factor RAP2-7	Gossypium hirsutum	ZJU	D05	8,112,947	8,116,013	+	ethylene
GH_D05G0688	EIL3	ETHYLENE INSENSITIVE 3-like 3 protein	Gossypium hirsutum	ZJU	D05	5,471,919	5,483,361	+	ethylene
GH_D05G0585	ERF003	Ethylene-responsive transcription factor ERF003	Gossypium hirsutum	ZJU	D05	4,680,481	4,681,138	+	ethylene
GH_D05G0356	ERF017	Ethylene-responsive transcription factor ERF017	Gossypium hirsutum	ZJU	D05	2,898,684	2,899,112	-	ethylene
GH_D05G0165	WIN1	Ethylene-responsive transcription factor WIN1	Gossypium hirsutum	ZJU	D05	1,516,760	1,522,951	+	ethylene
GH_D05G0085	At1g16060	AP2-like ethylene-responsive transcription factor At1g16060	Gossypium hirsutum	ZJU	D05	783,395	785,818	-	ethylene
GH_D04G1603	ERF054	Ethylene-responsive transcription factor ERF054	Gossypium hirsutum	ZJU	D04	51,234,253	51,235,281	-	ethylene
GH_D04G1553	ERF113	Ethylene-responsive transcription factor ERF113	Gossypium hirsutum	ZJU	D04	50,223,152	50,226,081	+	ethylene
GH_D04G1251	EIN2	Ethylene-insensitive protein 2	Gossypium hirsutum	ZJU	D04	41,612,468	41,617,992	-	ethylene
GH_D04G1148	ERF024	Ethylene-responsive transcription factor ERF024	Gossypium hirsutum	ZJU	D04	37,212,504	37,213,112	-	ethylene
GH_D04G0910	At1g16060	AP2-like ethylene-responsive transcription factor At1g16060	Gossypium hirsutum	ZJU	D04	21,735,619	21,738,389	-	ethylene
GH_D04G0519	WRI1	Ethylene-responsive transcription factor WRI1	Gossypium hirsutum	ZJU	D04	8,064,244	8,066,351	+	ethylene
GH_D04G0115	AIL1	AP2-like ethylene-responsive transcription factor AIL1	Gossypium hirsutum	ZJU	D04	1,452,231	1,455,204	+	ethylene
GH_D03G1860	ERF5	Ethylene-responsive transcription factor 5	Gossypium hirsutum	ZJU	D03	52,787,737	52,788,684	-	ethylene
GH_D03G1847	ERF038	Ethylene-responsive transcription factor ERF038	Gossypium hirsutum	ZJU	D03	52,708,594	52,709,250	-	ethylene
GH_D03G1741	ERF025	Ethylene-responsive transcription factor ERF025	Gossypium hirsutum	ZJU	D03	50,975,392	50,975,922	+	ethylene
GH_D03G1602	ETO1	Ethylene-overproduction protein 1	Gossypium hirsutum	ZJU	D03	49,350,348	49,353,681	+	ethylene
GH_D03G1523	EIN3	Protein ETHYLENE INSENSITIVE 3	Gossypium hirsutum	ZJU	D03	48,115,510	48,117,357	-	ethylene
GH_D03G1515	RAP2-7	Ethylene-responsive transcription factor RAP2-7	Gossypium hirsutum	ZJU	D03	47,968,254	47,970,052	+	ethylene
GH_D03G0921	CRF2	Ethylene-responsive transcription factor CRF2	Gossypium hirsutum	ZJU	D03	33,075,020	33,076,003	+	ethylene
GH_D03G0823	At2g41710	AP2-like ethylene-responsive transcription factor At2g41710	Gossypium hirsutum	ZJU	D03	25,649,145	25,653,961	-	ethylene
GH_D03G0489	ABR1	Ethylene-responsive transcription factor ABR1	Gossypium hirsutum	ZJU	D03	6,766,278	6,767,559	-	ethylene
GH_D03G0432	EIL4	Putative ETHYLENE INSENSITIVE 3-like 4 protein	Gossypium hirsutum	ZJU	D03	5,546,551	5,548,065	-	ethylene
GH_D03G0367	ERF060	Ethylene-responsive transcription factor ERF060	Gossypium hirsutum	ZJU	D03	4,010,479	4,011,480	+	ethylene
GH_D03G0354	AIL6	AP2-like ethylene-responsive transcription factor AIL6	Gossypium hirsutum	ZJU	D03	3,880,752	3,883,667	-	ethylene
GH_D03G0247	ERF008	Ethylene-responsive transcription factor ERF008	Gossypium hirsutum	ZJU	D03	2,325,104	2,325,598	-	ethylene
GH_D03G0221	ERF114	Ethylene-responsive transcription factor ERF114	Gossypium hirsutum	ZJU	D03	1,888,772	1,889,338	-	ethylene
GH_D02G2303	ERF109	Ethylene-responsive transcription factor ERF109	Gossypium hirsutum	ZJU	D02	67,537,107	67,538,030	+	ethylene
GH_D02G1972	ERF053	Ethylene-responsive transcription factor ERF053	Gossypium hirsutum	ZJU	D02	63,475,580	63,476,815	-	ethylene
GH_D02G1944	ERF9	Ethylene-responsive transcription factor 9	Gossypium hirsutum	ZJU	D02	63,148,376	63,149,044	+	ethylene
GH_D02G1917	ERF087	Ethylene-responsive transcription factor ERF087	Gossypium hirsutum	ZJU	D02	62,751,849	62,752,667	+	ethylene
GH_D02G1911	ERF113	Ethylene-responsive transcription factor ERF113	Gossypium hirsutum	ZJU	D02	62,645,157	62,647,441	+	ethylene
GH_D02G1736	ESR2	Ethylene-responsive transcription factor ESR2	Gossypium hirsutum	ZJU	D02	58,052,047	58,053,294	-	ethylene
GH_D02G1063	ERF021	Ethylene-responsive transcription factor ERF021	Gossypium hirsutum	ZJU	D02	24,845,961	24,846,497	+	ethylene
GH_D02G0843	RAP2-4	Ethylene-responsive transcription factor RAP2-4	Gossypium hirsutum	ZJU	D02	13,593,174	13,594,142	+	ethylene
GH_D02G0695	ERF114	Ethylene-responsive transcription factor ERF114	Gossypium hirsutum	ZJU	D02	9,423,518	9,424,640	-	ethylene
GH_D02G0512	ERF086	Ethylene-responsive transcription factor ERF086	Gossypium hirsutum	ZJU	D02	6,543,027	6,543,980	+	ethylene
GH_D02G0425	ERF1B	Ethylene-responsive transcription factor 1B	Gossypium hirsutum	ZJU	D02	5,342,960	5,343,619	+	ethylene
GH_D02G0423	ERF098	Ethylene-responsive transcription factor ERF098	Gossypium hirsutum	ZJU	D02	5,294,669	5,295,082	+	ethylene
GH_D02G0410	ETR2	Ethylene receptor 2	Gossypium hirsutum	ZJU	D02	5,155,494	5,158,152	+	ethylene
GH_D01G2553	ETO1	Ethylene-overproduction protein 1	Gossypium hirsutum	ZJU	D01	64,466,805	64,469,915	+	ethylene
GH_D01G2338	ERF024	Ethylene-responsive transcription factor ERF024	Gossypium hirsutum	ZJU	D01	62,429,368	62,429,901	-	ethylene
GH_D01G2175	ERF012	Ethylene-responsive transcription factor ERF012	Gossypium hirsutum	ZJU	D01	59,888,240	59,888,872	+	ethylene
GH_D01G1813	ESR2	Ethylene-responsive transcription factor ESR2	Gossypium hirsutum	ZJU	D01	51,659,674	51,660,945	+	ethylene
GH_D01G1494	ERF024	Ethylene-responsive transcription factor ERF024	Gossypium hirsutum	ZJU	D01	32,078,855	32,079,226	+	ethylene
GH_D01G1265	RAP2-1	Ethylene-responsive transcription factor RAP2-1	Gossypium hirsutum	ZJU	D01	20,427,960	20,428,277	+	ethylene
GH_D01G0815	ERF3	Ethylene-responsive transcription factor 3	Gossypium hirsutum	ZJU	D01	10,606,877	10,607,272	+	ethylene
GH_D01G0569	ERF4	Ethylene-responsive transcription factor 4	Gossypium hirsutum	ZJU	D01	6,446,066	6,446,590	+	ethylene
GH_D01G0349	ETR1	Ethylene receptor	Gossypium hirsutum	ZJU	D01	3,135,983	3,138,953	-	ethylene
GH_D01G0164	ERF053	Ethylene-responsive transcription factor ERF053	Gossypium hirsutum	ZJU	D01	1,234,609	1,235,877	+	ethylene
GH_A13G2618	ETO1	Ethylene-overproduction protein 1	Gossypium hirsutum	ZJU	A13	110,199,361	110,202,408	+	ethylene
GH_A13G2583	EIN3	Protein ETHYLENE INSENSITIVE 3	Gossypium hirsutum	ZJU	A13	109,903,658	109,905,448	-	ethylene
GH_A13G2436	EIL3	ETHYLENE INSENSITIVE 3-like 3 protein	Gossypium hirsutum	ZJU	A13	108,706,007	108,707,609	+	ethylene
GH_A13G2375	RAP2-11	Ethylene-responsive transcription factor RAP2-11	Gossypium hirsutum	ZJU	A13	108,183,477	108,184,250	+	ethylene
GH_A13G2187	ERF017	Ethylene-responsive transcription factor ERF017	Gossypium hirsutum	ZJU	A13	105,726,897	105,727,541	+	ethylene
GH_A13G1964	ERF1B	Ethylene-responsive transcription factor 1B	Gossypium hirsutum	ZJU	A13	102,748,288	102,748,923	-	ethylene
GH_A13G1961	ERF1B	Ethylene-responsive transcription factor 1B	Gossypium hirsutum	ZJU	A13	102,702,780	102,703,427	-	ethylene
GH_A13G1729	ERF4	Ethylene-responsive transcription factor 4	Gossypium hirsutum	ZJU	A13	96,673,052	96,673,552	-	ethylene
GH_A13G1387	ERF020	Ethylene-responsive transcription factor ERF020	Gossypium hirsutum	ZJU	A13	82,598,673	82,599,146	+	ethylene
GH_A13G1171	RAP2-11	Ethylene-responsive transcription factor RAP2-11	Gossypium hirsutum	ZJU	A13	67,092,052	67,092,873	+	ethylene
GH_A13G0568	ERF118	Ethylene-responsive transcription factor ERF118	Gossypium hirsutum	ZJU	A13	11,036,949	11,037,977	+	ethylene
GH_A13G0395	ERF109	Ethylene-responsive transcription factor ERF109	Gossypium hirsutum	ZJU	A13	4,812,697	4,813,554	-	ethylene
GH_A13G0036	WRI1	Ethylene-responsive transcription factor WRI1	Gossypium hirsutum	ZJU	A13	334,095	336,819	-	ethylene
GH_A12G2865	ERF117	Ethylene-responsive transcription factor ERF117	Gossypium hirsutum	ZJU	A12	106,583,058	106,583,603	+	ethylene
GH_A12G2715	CRF4	Ethylene-responsive transcription factor CRF4	Gossypium hirsutum	ZJU	A12	105,365,565	105,366,653	-	ethylene
GH_A12G2626	RAP2-11	Ethylene-responsive transcription factor RAP2-11	Gossypium hirsutum	ZJU	A12	104,531,240	104,532,990	-	ethylene
GH_A12G2625	RAP2-11	Ethylene-responsive transcription factor RAP2-11	Gossypium hirsutum	ZJU	A12	104,527,768	104,528,676	-	ethylene
GH_A12G2551	ERF061	Ethylene-responsive transcription factor ERF061	Gossypium hirsutum	ZJU	A12	104,004,503	104,005,414	-	ethylene
GH_A12G2534	CRF2	Ethylene-responsive transcription factor CRF2	Gossypium hirsutum	ZJU	A12	103,842,783	103,843,814	+	ethylene
GH_A12G2454	ERF025	Ethylene-responsive transcription factor ERF025	Gossypium hirsutum	ZJU	A12	102,972,606	102,973,286	-	ethylene
GH_A12G2351	ERF5	Ethylene-responsive transcription factor 5	Gossypium hirsutum	ZJU	A12	101,873,149	101,874,111	+	ethylene
GH_A12G2350	ERF5	Ethylene-responsive transcription factor 5	Gossypium hirsutum	ZJU	A12	101,867,273	101,868,256	+	ethylene
GH_A12G2349	ERF1A	Ethylene-responsive transcription factor 1A	Gossypium hirsutum	ZJU	A12	101,855,436	101,856,203	-	ethylene
GH_A12G2166	ERF105	Ethylene-responsive transcription factor ERF105	Gossypium hirsutum	ZJU	A12	99,999,428	100,000,138	+	ethylene
GH_A12G2165	ERF2	Ethylene-responsive transcription factor 2	Gossypium hirsutum	ZJU	A12	99,931,554	99,932,258	-	ethylene
GH_A12G2134	ERF114	Ethylene-responsive transcription factor ERF114	Gossypium hirsutum	ZJU	A12	99,390,602	99,391,942	+	ethylene
GH_A12G1866	ERF118	Ethylene-responsive transcription factor ERF118	Gossypium hirsutum	ZJU	A12	94,398,546	94,399,562	-	ethylene
GH_A12G1859	WRI1	Ethylene-responsive transcription factor WRI1	Gossypium hirsutum	ZJU	A12	94,239,803	94,241,752	-	ethylene
GH_A12G1825	RAP2-11	Ethylene-responsive transcription factor RAP2-11	Gossypium hirsutum	ZJU	A12	93,595,904	93,596,950	-	ethylene
GH_A12G1645	ESR2	Ethylene-responsive transcription factor ESR2	Gossypium hirsutum	ZJU	A12	89,581,090	89,582,214	+	ethylene
GH_A12G1589	ERF087	Ethylene-responsive transcription factor ERF087	Gossypium hirsutum	ZJU	A12	87,762,450	87,763,265	-	ethylene
GH_A12G1567	ERF054	Ethylene-responsive transcription factor ERF054	Gossypium hirsutum	ZJU	A12	87,111,381	87,112,643	+	ethylene
GH_A12G1452	ERS1	Probable ethylene response sensor 1	Gossypium hirsutum	ZJU	A12	84,961,157	84,963,801	+	ethylene
GH_A12G1290	ERF023	Ethylene-responsive transcription factor ERF023	Gossypium hirsutum	ZJU	A12	81,441,654	81,442,208	+	ethylene
GH_A12G1267	CRF5	Ethylene-responsive transcription factor CRF5	Gossypium hirsutum	ZJU	A12	80,982,959	80,983,432	+	ethylene
GH_A12G1203	RAP2-11	Ethylene-responsive transcription factor RAP2-11	Gossypium hirsutum	ZJU	A12	79,601,298	79,602,179	+	ethylene
GH_A12G1129	ERF2	Ethylene-responsive transcription factor 2	Gossypium hirsutum	ZJU	A12	77,546,032	77,546,661	+	ethylene
GH_A12G1128	ERF13	Ethylene-responsive transcription factor 13	Gossypium hirsutum	ZJU	A12	77,542,986	77,543,567	+	ethylene
GH_A12G1127	ERF13	Ethylene-responsive transcription factor 13	Gossypium hirsutum	ZJU	A12	77,537,616	77,538,185	-	ethylene
GH_A12G1122	ERF034	Ethylene-responsive transcription factor ERF034	Gossypium hirsutum	ZJU	A12	77,349,783	77,350,604	-	ethylene
GH_A12G1090	RAP2-4	Ethylene-responsive transcription factor RAP2-4	Gossypium hirsutum	ZJU	A12	74,780,628	74,781,080	-	ethylene
GH_A12G0952	ABR1	Ethylene-responsive transcription factor ABR1	Gossypium hirsutum	ZJU	A12	51,497,574	51,498,739	-	ethylene
GH_A12G0910	ANT	AP2-like ethylene-responsive transcription factor ANT	Gossypium hirsutum	ZJU	A12	44,405,307	44,408,487	+	ethylene
GH_A12G0758	ERF008	Ethylene-responsive transcription factor ERF008	Gossypium hirsutum	ZJU	A12	24,101,581	24,102,099	-	ethylene
GH_A12G0739	ERF114	Ethylene-responsive transcription factor ERF114	Gossypium hirsutum	ZJU	A12	22,078,594	22,079,139	+	ethylene
GH_A12G0227	ERF109	Ethylene-responsive transcription factor ERF109	Gossypium hirsutum	ZJU	A12	3,229,214	3,230,050	+	ethylene
GH_A11G3701	EIN2	Ethylene-insensitive protein 2	Gossypium hirsutum	ZJU	A11	120,961,641	120,966,767	-	ethylene
GH_A11G3542	PLT2	AP2-like ethylene-responsive transcription factor PLT2	Gossypium hirsutum	ZJU	A11	119,081,836	119,086,326	-	ethylene
GH_A11G3118	ERF7	Ethylene-responsive transcription factor 7	Gossypium hirsutum	ZJU	A11	111,826,938	111,827,570	-	ethylene
GH_A11G2831	ERF1B	Ethylene-responsive transcription factor 1B	Gossypium hirsutum	ZJU	A11	106,117,740	106,118,393	+	ethylene
GH_A11G2829	ERF1B	Ethylene-responsive transcription factor 1B	Gossypium hirsutum	ZJU	A11	106,066,223	106,066,906	+	ethylene
GH_A11G2828	ERF1B	Ethylene-responsive transcription factor 1B	Gossypium hirsutum	ZJU	A11	106,044,112	106,044,795	-	ethylene
GH_A11G2583	RAP2-11	Ethylene-responsive transcription factor RAP2-11	Gossypium hirsutum	ZJU	A11	94,230,205	94,231,008	+	ethylene
GH_A11G2251	ANT	AP2-like ethylene-responsive transcription factor ANT	Gossypium hirsutum	ZJU	A11	58,852,513	58,855,638	-	ethylene
GH_A11G2098	ERF060	Ethylene-responsive transcription factor ERF060	Gossypium hirsutum	ZJU	A11	42,219,903	42,220,958	+	ethylene
GH_A11G1463	At4g13040	Ethylene-responsive transcription factor-like protein At4g13040	Gossypium hirsutum	ZJU	A11	16,219,743	16,224,053	-	ethylene
GH_A11G1356	ERF1B	Ethylene-responsive transcription factor 1B	Gossypium hirsutum	ZJU	A11	14,656,081	14,656,758	+	ethylene
GH_A11G1355	ERF098	Ethylene-responsive transcription factor ERF098	Gossypium hirsutum	ZJU	A11	14,629,048	14,629,431	-	ethylene
GH_A11G1179	ETR1	Ethylene receptor 1	Gossypium hirsutum	ZJU	A11	11,761,250	11,763,745	+	ethylene
GH_A11G1014	ERF023	Ethylene-responsive transcription factor ERF023	Gossypium hirsutum	ZJU	A11	9,275,967	9,276,530	+	ethylene
GH_A11G0982	CRF5	Ethylene-responsive transcription factor CRF5	Gossypium hirsutum	ZJU	A11	8,895,575	8,896,516	+	ethylene
GH_A11G0981	CRF6	Ethylene-responsive transcription factor CRF6	Gossypium hirsutum	ZJU	A11	8,878,626	8,879,519	+	ethylene
GH_A11G0793	ERF034	Ethylene-responsive transcription factor ERF034	Gossypium hirsutum	ZJU	A11	7,022,401	7,023,138	+	ethylene
GH_A11G0782	ERF13	Ethylene-responsive transcription factor 13	Gossypium hirsutum	ZJU	A11	6,950,875	6,951,609	-	ethylene
GH_A11G0781	ERF2	Ethylene-responsive transcription factor 2	Gossypium hirsutum	ZJU	A11	6,946,794	6,947,429	-	ethylene
GH_A11G0423	ERF106	Ethylene-responsive transcription factor ERF106	Gossypium hirsutum	ZJU	A11	3,724,013	3,724,636	+	ethylene
GH_A11G0422	ERF2	Ethylene-responsive transcription factor 2	Gossypium hirsutum	ZJU	A11	3,720,493	3,721,290	-	ethylene
GH_A11G0414	ERF114	Ethylene-responsive transcription factor ERF114	Gossypium hirsutum	ZJU	A11	3,664,746	3,666,331	+	ethylene
GH_A11G0257	ERF038	Ethylene-responsive transcription factor ERF038	Gossypium hirsutum	ZJU	A11	2,255,102	2,255,707	-	ethylene
GH_A11G0240	ERF061	Ethylene-responsive transcription factor ERF061	Gossypium hirsutum	ZJU	A11	2,031,133	2,032,023	-	ethylene
GH_A11G0087	ERF026	Ethylene-responsive transcription factor ERF026	Gossypium hirsutum	ZJU	A11	802,073	802,753	-	ethylene
GH_A10G2649	ABI4	Ethylene-responsive transcription factor ABI4	Gossypium hirsutum	ZJU	A10	114,674,339	114,675,247	+	ethylene
GH_A10G2292	RAP2-7	Ethylene-responsive transcription factor RAP2-7	Gossypium hirsutum	ZJU	A10	109,405,265	109,407,502	-	ethylene
GH_A10G2120	WRI1	Ethylene-responsive transcription factor WRI1	Gossypium hirsutum	ZJU	A10	105,841,485	105,845,822	+	ethylene
GH_A10G1822	RAP2-3	Ethylene-responsive transcription factor RAP2-3	Gossypium hirsutum	ZJU	A10	96,413,960	96,415,093	+	ethylene
GH_A10G1770	ERF086	Ethylene-responsive transcription factor ERF086	Gossypium hirsutum	ZJU	A10	92,778,398	92,779,342	+	ethylene
GH_A10G1351	ERF062	Ethylene-responsive transcription factor ERF062	Gossypium hirsutum	ZJU	A10	68,828,050	68,829,276	-	ethylene
GH_A10G1163	ERF098	Ethylene-responsive transcription factor ERF098	Gossypium hirsutum	ZJU	A10	33,971,180	33,971,644	-	ethylene
GH_A10G1161	ERF1B	Ethylene-responsive transcription factor 1B	Gossypium hirsutum	ZJU	A10	33,207,061	33,207,660	-	ethylene
GH_A10G0885	AIL6	AP2-like ethylene-responsive transcription factor AIL6	Gossypium hirsutum	ZJU	A10	16,330,082	16,333,027	+	ethylene
GH_A10G0852	TINY	Ethylene-responsive transcription factor TINY	Gossypium hirsutum	ZJU	A10	14,554,324	14,560,381	+	ethylene
GH_A10G0834	ERF114	Ethylene-responsive transcription factor ERF114	Gossypium hirsutum	ZJU	A10	13,232,915	13,235,660	-	ethylene
GH_A10G0747	WIN1	Ethylene-responsive transcription factor WIN1	Gossypium hirsutum	ZJU	A10	11,372,392	11,373,271	+	ethylene
GH_A10G0519	RAP2-12	Ethylene-responsive transcription factor RAP2-12	Gossypium hirsutum	ZJU	A10	5,056,398	5,058,766	+	ethylene
GH_A10G0310	ERF091	Ethylene-responsive transcription factor ERF091	Gossypium hirsutum	ZJU	A10	2,562,795	2,563,511	-	ethylene
GH_A10G0292	ERF4	Ethylene-responsive transcription factor 4	Gossypium hirsutum	ZJU	A10	2,400,912	2,401,646	-	ethylene
GH_A10G0291	ERF12	Ethylene-responsive transcription factor 12	Gossypium hirsutum	ZJU	A10	2,382,860	2,383,369	+	ethylene
GH_A09G2612	ERF086	Ethylene-responsive transcription factor ERF086	Gossypium hirsutum	ZJU	A09	82,399,652	82,400,491	-	ethylene
GH_A09G2571	RAP2-3	Ethylene-responsive transcription factor RAP2-3	Gossypium hirsutum	ZJU	A09	82,026,409	82,027,699	-	ethylene
GH_A09G2475	ERF096	Ethylene-responsive transcription factor ERF096	Gossypium hirsutum	ZJU	A09	81,295,135	81,295,635	+	ethylene
GH_A09G2474	ERF098	Ethylene-responsive transcription factor ERF098	Gossypium hirsutum	ZJU	A09	81,292,872	81,293,264	+	ethylene
GH_A09G2473	ERF098	Ethylene-responsive transcription factor ERF098	Gossypium hirsutum	ZJU	A09	81,280,844	81,281,242	+	ethylene
GH_A09G2472	ERF096	Ethylene-responsive transcription factor ERF096	Gossypium hirsutum	ZJU	A09	81,278,822	81,279,163	+	ethylene
GH_A09G2471	ERF098	Ethylene-responsive transcription factor ERF098	Gossypium hirsutum	ZJU	A09	81,276,618	81,277,022	+	ethylene
GH_A09G2452	ETR2	Ethylene receptor 2	Gossypium hirsutum	ZJU	A09	81,134,039	81,136,532	+	ethylene
GH_A09G2216	ERF062	Ethylene-responsive transcription factor ERF062	Gossypium hirsutum	ZJU	A09	79,039,331	79,040,278	-	ethylene
GH_A09G2129	ERF1A	Ethylene-responsive transcription factor 1A	Gossypium hirsutum	ZJU	A09	78,145,670	78,146,476	+	ethylene
GH_A09G2066	CRF2	Ethylene-responsive transcription factor CRF2	Gossypium hirsutum	ZJU	A09	77,637,909	77,638,922	-	ethylene
GH_A09G2060	ERF061	Ethylene-responsive transcription factor ERF061	Gossypium hirsutum	ZJU	A09	77,612,400	77,613,305	+	ethylene
GH_A09G1987	CRF4	Ethylene-responsive transcription factor CRF4	Gossypium hirsutum	ZJU	A09	76,922,408	76,923,427	+	ethylene
GH_A09G1948	ERF025	Ethylene-responsive transcription factor ERF025	Gossypium hirsutum	ZJU	A09	76,602,139	76,602,804	-	ethylene
GH_A09G1664	EIN2	Ethylene-insensitive protein 2	Gossypium hirsutum	ZJU	A09	73,534,939	73,540,997	-	ethylene
GH_A09G1410	PLT2	AP2-like ethylene-responsive transcription factor PLT2	Gossypium hirsutum	ZJU	A09	69,711,476	69,714,205	+	ethylene
GH_A09G1308	PLT2	AP2-like ethylene-responsive transcription factor PLT2	Gossypium hirsutum	ZJU	A09	67,999,705	68,002,092	+	ethylene
GH_A09G1092	ERF9	Ethylene-responsive transcription factor 9	Gossypium hirsutum	ZJU	A09	63,221,420	63,222,289	-	ethylene
GH_A09G1070	ERF114	Ethylene-responsive transcription factor ERF114	Gossypium hirsutum	ZJU	A09	62,856,434	62,857,256	+	ethylene
GH_A09G1000	TINY	Ethylene-responsive transcription factor TINY	Gossypium hirsutum	ZJU	A09	61,275,584	61,276,321	-	ethylene
GH_A09G0918	ERF4	Ethylene-responsive transcription factor 4	Gossypium hirsutum	ZJU	A09	59,750,729	59,751,502	-	ethylene
GH_A09G0256	WRI1	Ethylene-responsive transcription factor WRI1	Gossypium hirsutum	ZJU	A09	6,508,277	6,510,410	+	ethylene
GH_A09G0255	WRI1	Ethylene-responsive transcription factor WRI1	Gossypium hirsutum	ZJU	A09	6,493,647	6,495,513	+	ethylene
GH_A09G0132	RAP2-11	Ethylene-responsive transcription factor RAP2-11	Gossypium hirsutum	ZJU	A09	2,961,547	2,962,659	-	ethylene
GH_A08G2862	SHN3	Ethylene-responsive transcription factor SHINE 3	Gossypium hirsutum	ZJU	A08	124,865,714	124,866,370	-	ethylene
GH_A08G2821	RTE1	Protein REVERSION-TO-ETHYLENE SENSITIVITY1	Gossypium hirsutum	ZJU	A08	124,595,947	124,597,061	+	ethylene
GH_A08G2807	ERF017	Ethylene-responsive transcription factor ERF017	Gossypium hirsutum	ZJU	A08	124,523,944	124,524,402	+	ethylene
GH_A08G2801	ERF017	Ethylene-responsive transcription factor ERF017	Gossypium hirsutum	ZJU	A08	124,486,226	124,486,834	+	ethylene
GH_A08G2598	BBM	AP2-like ethylene-responsive transcription factor BBM	Gossypium hirsutum	ZJU	A08	122,702,974	122,706,453	-	ethylene
GH_A08G2296	ETO1	Ethylene-overproduction protein 1	Gossypium hirsutum	ZJU	A08	119,464,682	119,467,050	+	ethylene
GH_A08G2243	EIN3	Protein ETHYLENE INSENSITIVE 3	Gossypium hirsutum	ZJU	A08	118,610,377	118,612,218	-	ethylene
GH_A08G2170	ERF1B	Ethylene-responsive transcription factor 1B	Gossypium hirsutum	ZJU	A08	117,698,547	117,699,191	+	ethylene
GH_A08G2047	ERF025	Ethylene-responsive transcription factor ERF025	Gossypium hirsutum	ZJU	A08	115,788,151	115,788,675	-	ethylene
GH_A08G1933	ERF038	Ethylene-responsive transcription factor ERF038	Gossypium hirsutum	ZJU	A08	113,027,626	113,028,306	+	ethylene
GH_A08G1919	ERF5	Ethylene-responsive transcription factor 5	Gossypium hirsutum	ZJU	A08	112,539,068	112,540,045	+	ethylene
GH_A08G1918	ERF1A	Ethylene-responsive transcription factor 1A	Gossypium hirsutum	ZJU	A08	112,488,963	112,489,790	-	ethylene
GH_A08G1917	ERF1A	Ethylene-responsive transcription factor 1A	Gossypium hirsutum	ZJU	A08	112,450,921	112,451,721	-	ethylene
GH_A08G1916	ERF1A	Ethylene-responsive transcription factor 1A	Gossypium hirsutum	ZJU	A08	112,413,509	112,414,309	-	ethylene
GH_A08G1651	ERF13	Ethylene-responsive transcription factor 13	Gossypium hirsutum	ZJU	A08	105,106,204	105,106,968	+	ethylene
GH_A08G1646	ERF034	Ethylene-responsive transcription factor ERF034	Gossypium hirsutum	ZJU	A08	104,888,733	104,889,497	-	ethylene
GH_A08G1413	RAP2-3	Ethylene-responsive transcription factor RAP2-3	Gossypium hirsutum	ZJU	A08	93,494,235	93,495,193	+	ethylene
GH_A08G1296	RAP2-11	Ethylene-responsive transcription factor RAP2-11	Gossypium hirsutum	ZJU	A08	85,580,026	85,581,039	-	ethylene
GH_A08G1152	CRF2	Ethylene-responsive transcription factor CRF2	Gossypium hirsutum	ZJU	A08	63,731,388	63,732,392	-	ethylene
GH_A08G1134	ERF061	Ethylene-responsive transcription factor ERF061	Gossypium hirsutum	ZJU	A08	61,996,949	61,997,845	+	ethylene
GH_A08G0916	AIL5	AP2-like ethylene-responsive transcription factor AIL5	Gossypium hirsutum	ZJU	A08	26,883,147	26,886,043	-	ethylene
GH_A08G0652	ERF13	Ethylene-responsive transcription factor 13	Gossypium hirsutum	ZJU	A08	8,694,284	8,694,865	-	ethylene
GH_A08G0651	ERF2	Ethylene-responsive transcription factor 2	Gossypium hirsutum	ZJU	A08	8,685,973	8,688,267	-	ethylene
GH_A08G0650	ERF13	Ethylene-responsive transcription factor 13	Gossypium hirsutum	ZJU	A08	8,637,669	8,638,037	+	ethylene
GH_A08G0649	ERF13	Ethylene-responsive transcription factor 13	Gossypium hirsutum	ZJU	A08	8,617,196	8,617,885	-	ethylene
GH_A08G0512	ERF15	Ethylene-responsive transcription factor 15	Gossypium hirsutum	ZJU	A08	5,918,174	5,918,488	+	ethylene
GH_A08G0511	ERF1B	Ethylene-responsive transcription factor 1B	Gossypium hirsutum	ZJU	A08	5,913,868	5,914,524	+	ethylene
GH_A08G0461	ERF071	Ethylene-responsive transcription factor ERF071	Gossypium hirsutum	ZJU	A08	5,199,565	5,200,535	-	ethylene
GH_A08G0283	ERF3	Ethylene-responsive transcription factor 3	Gossypium hirsutum	ZJU	A08	2,714,009	2,714,686	+	ethylene
GH_A08G0016	RAP2-7	Ethylene-responsive transcription factor RAP2-7	Gossypium hirsutum	ZJU	A08	104,611	107,352	-	ethylene
GH_A07G2442	WRI1	Ethylene-responsive transcription factor WRI1	Gossypium hirsutum	ZJU	A07	94,182,812	94,184,705	+	ethylene
GH_A07G2403	ERF1B	Ethylene-responsive transcription factor 1B	Gossypium hirsutum	ZJU	A07	93,471,374	93,472,030	+	ethylene
GH_A07G2402	ERF1B	Ethylene-responsive transcription factor 1B	Gossypium hirsutum	ZJU	A07	93,460,373	93,461,035	+	ethylene
GH_A07G2401	ERF098	Ethylene-responsive transcription factor ERF098	Gossypium hirsutum	ZJU	A07	93,454,004	93,454,411	-	ethylene
GH_A07G2400	ERF1B	Ethylene-responsive transcription factor 1B	Gossypium hirsutum	ZJU	A07	93,450,671	93,451,136	+	ethylene
GH_A07G2399	ERF098	Ethylene-responsive transcription factor ERF098	Gossypium hirsutum	ZJU	A07	93,441,956	93,442,363	-	ethylene
GH_A07G2398	ERF15	Ethylene-responsive transcription factor 15	Gossypium hirsutum	ZJU	A07	93,439,202	93,439,870	+	ethylene
GH_A07G2397	ERF098	Ethylene-responsive transcription factor ERF098	Gossypium hirsutum	ZJU	A07	93,435,125	93,435,496	-	ethylene
GH_A07G2396	ERF098	Ethylene-responsive transcription factor ERF098	Gossypium hirsutum	ZJU	A07	93,432,558	93,432,980	+	ethylene
GH_A07G2254	At4g13040	Ethylene-responsive transcription factor-like protein At4g13040	Gossypium hirsutum	ZJU	A07	91,408,037	91,412,277	+	ethylene
GH_A07G1724	At4g13040	Ethylene-responsive transcription factor-like protein At4g13040	Gossypium hirsutum	ZJU	A07	44,598,034	44,600,932	-	ethylene
GH_A07G1619	ERF1B	Ethylene-responsive transcription factor 1B	Gossypium hirsutum	ZJU	A07	36,375,057	36,375,743	+	ethylene
GH_A07G1617	ERF098	Ethylene-responsive transcription factor ERF098	Gossypium hirsutum	ZJU	A07	36,330,752	36,331,159	-	ethylene
GH_A07G1616	ERF098	Ethylene-responsive transcription factor ERF098	Gossypium hirsutum	ZJU	A07	36,329,721	36,330,173	+	ethylene
GH_A07G1614	ERF034	Ethylene-responsive transcription factor ERF034	Gossypium hirsutum	ZJU	A07	36,072,730	36,073,443	+	ethylene
GH_A07G1512	CRF5	Ethylene-responsive transcription factor CRF5	Gossypium hirsutum	ZJU	A07	29,897,970	29,898,911	-	ethylene
GH_A07G1360	PLT2	AP2-like ethylene-responsive transcription factor PLT2	Gossypium hirsutum	ZJU	A07	24,608,973	24,611,463	-	ethylene
GH_A07G1026	At4g13040	Ethylene-responsive transcription factor-like protein At4g13040	Gossypium hirsutum	ZJU	A07	14,959,599	14,962,137	+	ethylene
GH_A07G0637	RAP2-11	Ethylene-responsive transcription factor RAP2-11	Gossypium hirsutum	ZJU	A07	7,104,869	7,105,555	+	ethylene
GH_A07G0500	ERF2	Ethylene-responsive transcription factor 2	Gossypium hirsutum	ZJU	A07	5,335,618	5,336,268	+	ethylene
GH_A07G0499	ERF105	Ethylene-responsive transcription factor ERF105	Gossypium hirsutum	ZJU	A07	5,314,592	5,315,248	-	ethylene
GH_A07G0498	ERF106	Ethylene-responsive transcription factor ERF106	Gossypium hirsutum	ZJU	A07	5,311,797	5,312,384	-	ethylene
GH_A07G0487	ERF034	Ethylene-responsive transcription factor ERF034	Gossypium hirsutum	ZJU	A07	5,186,253	5,186,882	-	ethylene
GH_A07G0415	WIN1	Ethylene-responsive transcription factor WIN1	Gossypium hirsutum	ZJU	A07	4,311,344	4,312,030	-	ethylene
GH_A07G0358	ERF003	Ethylene-responsive transcription factor ERF003	Gossypium hirsutum	ZJU	A07	3,618,628	3,619,274	+	ethylene
GH_A07G0327	SHN3	Ethylene-responsive transcription factor SHINE 3	Gossypium hirsutum	ZJU	A07	3,282,312	3,282,961	-	ethylene
GH_A07G0233	RTE1	Protein REVERSION-TO-ETHYLENE SENSITIVITY1	Gossypium hirsutum	ZJU	A07	2,354,927	2,355,773	+	ethylene
GH_A07G0191	ERF017	Ethylene-responsive transcription factor ERF017	Gossypium hirsutum	ZJU	A07	1,925,321	1,925,965	+	ethylene
GH_A07G0168	ERF017	Ethylene-responsive transcription factor ERF017	Gossypium hirsutum	ZJU	A07	1,693,176	1,693,874	+	ethylene
GH_A06G2299	ERF4	Ethylene-responsive transcription factor 4	Gossypium hirsutum	ZJU	A06	125,750,355	125,751,041	+	ethylene
GH_A06G2235	RAP2-12	Ethylene-responsive transcription factor RAP2-12	Gossypium hirsutum	ZJU	A06	125,153,728	125,156,567	-	ethylene
GH_A06G2104	ERF003	Ethylene-responsive transcription factor ERF003	Gossypium hirsutum	ZJU	A06	123,834,893	123,835,517	+	ethylene
GH_A06G1566	ERF091	Ethylene-responsive transcription factor ERF091	Gossypium hirsutum	ZJU	A06	105,994,756	105,995,559	-	ethylene
GH_A06G1399	ERF4	Ethylene-responsive transcription factor 4	Gossypium hirsutum	ZJU	A06	84,144,592	84,145,278	+	ethylene
GH_A06G1273	EIL3	ETHYLENE INSENSITIVE 3-like 3 protein	Gossypium hirsutum	ZJU	A06	69,988,993	69,991,519	-	ethylene
GH_A06G1251	ERF112	Ethylene-responsive transcription factor ERF112	Gossypium hirsutum	ZJU	A06	67,305,332	67,307,360	-	ethylene
GH_A06G1099	ERF003	Ethylene-responsive transcription factor ERF003	Gossypium hirsutum	ZJU	A06	38,400,748	38,401,347	+	ethylene
GH_A06G1071	SHN3	Ethylene-responsive transcription factor SHINE 3	Gossypium hirsutum	ZJU	A06	36,009,795	36,010,543	-	ethylene
GH_A06G0886	ERF017	Ethylene-responsive transcription factor ERF017	Gossypium hirsutum	ZJU	A06	22,966,827	22,967,504	-	ethylene
GH_A06G0862	ERF017	Ethylene-responsive transcription factor ERF017	Gossypium hirsutum	ZJU	A06	20,774,272	20,774,868	-	ethylene
GH_A06G0777	EER5	Enhanced ethylene response protein 5	Gossypium hirsutum	ZJU	A06	17,165,751	17,169,133	+	ethylene
GH_A06G0466	ERF012	Ethylene-responsive transcription factor ERF012	Gossypium hirsutum	ZJU	A06	6,690,946	6,691,596	-	ethylene
GH_A06G0401	RAP2-4	Ethylene-responsive transcription factor RAP2-4	Gossypium hirsutum	ZJU	A06	4,938,829	4,939,884	-	ethylene
GH_A06G0264	ANT	AP2-like ethylene-responsive transcription factor ANT	Gossypium hirsutum	ZJU	A06	2,695,737	2,698,543	+	ethylene
GH_A06G0201	ERF008	Ethylene-responsive transcription factor ERF008	Gossypium hirsutum	ZJU	A06	2,072,528	2,072,998	+	ethylene
GH_A05G4259	AIL1	AP2-like ethylene-responsive transcription factor AIL1	Gossypium hirsutum	ZJU	A05	109,456,227	109,459,200	-	ethylene
GH_A05G4096	ABR1	Ethylene-responsive transcription factor ABR1	Gossypium hirsutum	ZJU	A05	106,697,664	106,697,843	-	ethylene
GH_A05G3926	RAP2-4	Ethylene-responsive transcription factor RAP2-4	Gossypium hirsutum	ZJU	A05	102,748,589	102,748,819	-	ethylene
GH_A05G3835	WRI1	Ethylene-responsive transcription factor WRI1	Gossypium hirsutum	ZJU	A05	100,921,492	100,931,663	-	ethylene
GH_A05G2538	ERF021	Ethylene-responsive transcription factor ERF021	Gossypium hirsutum	ZJU	A05	26,528,247	26,528,786	+	ethylene
GH_A05G2537	ERF021	Ethylene-responsive transcription factor ERF021	Gossypium hirsutum	ZJU	A05	26,508,002	26,508,487	+	ethylene
GH_A05G2533	ERF020	Ethylene-responsive transcription factor ERF020	Gossypium hirsutum	ZJU	A05	26,447,424	26,447,867	-	ethylene
GH_A05G2445	ERF112	Ethylene-responsive transcription factor ERF112	Gossypium hirsutum	ZJU	A05	24,877,493	24,879,208	+	ethylene
GH_A05G2337	ERF012	Ethylene-responsive transcription factor ERF012	Gossypium hirsutum	ZJU	A05	23,042,606	23,043,331	-	ethylene
GH_A05G2283	RAP2-4	Ethylene-responsive transcription factor RAP2-4	Gossypium hirsutum	ZJU	A05	22,327,859	22,328,911	-	ethylene
GH_A05G2054	RAP2-1	Ethylene-responsive transcription factor RAP2-1	Gossypium hirsutum	ZJU	A05	19,735,960	19,736,319	-	ethylene
GH_A05G1586	ERF091	Ethylene-responsive transcription factor ERF091	Gossypium hirsutum	ZJU	A05	14,842,532	14,843,326	+	ethylene
GH_A05G1425	RAP2-12	Ethylene-responsive transcription factor RAP2-12	Gossypium hirsutum	ZJU	A05	13,037,816	13,038,430	-	ethylene
GH_A05G1221	ERF084	Ethylene-responsive transcription factor ERF084	Gossypium hirsutum	ZJU	A05	11,157,987	11,158,823	-	ethylene
GH_A05G1215	ERF003	Ethylene-responsive transcription factor ERF003	Gossypium hirsutum	ZJU	A05	11,084,104	11,084,742	+	ethylene
GH_A05G1181	At1g16060	AP2-like ethylene-responsive transcription factor At1g16060	Gossypium hirsutum	ZJU	A05	10,727,415	10,729,930	+	ethylene
GH_A05G1024	EIN3	Protein ETHYLENE INSENSITIVE 3	Gossypium hirsutum	ZJU	A05	9,086,850	9,088,691	-	ethylene
GH_A05G1013	RAP2-7	Ethylene-responsive transcription factor RAP2-7	Gossypium hirsutum	ZJU	A05	9,011,306	9,014,391	+	ethylene
GH_A05G0688	EIL3	ETHYLENE INSENSITIVE 3-like 3 protein	Gossypium hirsutum	ZJU	A05	6,166,191	6,177,518	+	ethylene
GH_A05G0589	ERF003	Ethylene-responsive transcription factor ERF003	Gossypium hirsutum	ZJU	A05	5,406,261	5,406,918	+	ethylene
GH_A05G0351	ERF017	Ethylene-responsive transcription factor ERF017	Gossypium hirsutum	ZJU	A05	3,365,686	3,366,114	-	ethylene
GH_A05G0161	WIN1	Ethylene-responsive transcription factor WIN1	Gossypium hirsutum	ZJU	A05	1,588,234	1,588,917	+	ethylene
GH_A05G0079	At1g16060	AP2-like ethylene-responsive transcription factor At1g16060	Gossypium hirsutum	ZJU	A05	958,398	960,923	-	ethylene
GH_A04G1261	ERF054	Ethylene-responsive transcription factor ERF054	Gossypium hirsutum	ZJU	A04	81,260,639	81,261,607	-	ethylene
GH_A04G1219	ERF113	Ethylene-responsive transcription factor ERF113	Gossypium hirsutum	ZJU	A04	80,122,479	80,134,477	+	ethylene
GH_A04G0919	EIN2	Ethylene-insensitive protein 2	Gossypium hirsutum	ZJU	A04	66,730,973	66,736,495	-	ethylene
GH_A04G0828	ERF024	Ethylene-responsive transcription factor ERF024	Gossypium hirsutum	ZJU	A04	57,610,476	57,611,084	+	ethylene
GH_A04G0577	At1g16060	AP2-like ethylene-responsive transcription factor At1g16060	Gossypium hirsutum	ZJU	A04	15,614,580	15,617,252	-	ethylene
GH_A04G0544	ERF070	Ethylene-responsive transcription factor ERF070	Gossypium hirsutum	ZJU	A04	13,198,093	13,198,521	+	ethylene
GH_A04G0530	ETR1	Ethylene receptor	Gossypium hirsutum	ZJU	A04	12,648,214	12,651,950	-	ethylene
GH_A04G0382	ERF4	Ethylene-responsive transcription factor 4	Gossypium hirsutum	ZJU	A04	7,456,997	7,457,527	-	ethylene
GH_A04G0108	ERF3	Ethylene-responsive transcription factor 3	Gossypium hirsutum	ZJU	A04	1,364,966	1,366,608	-	ethylene
GH_A03G2135	ERF109	Ethylene-responsive transcription factor ERF109	Gossypium hirsutum	ZJU	A03	109,300,689	109,301,750	+	ethylene
GH_A03G1809	ERF053	Ethylene-responsive transcription factor ERF053	Gossypium hirsutum	ZJU	A03	104,219,060	104,220,286	-	ethylene
GH_A03G1781	ERF9	Ethylene-responsive transcription factor 9	Gossypium hirsutum	ZJU	A03	103,737,174	103,737,842	+	ethylene
GH_A03G1761	ERF087	Ethylene-responsive transcription factor ERF087	Gossypium hirsutum	ZJU	A03	103,341,108	103,341,926	+	ethylene
GH_A03G1754	ERF113	Ethylene-responsive transcription factor ERF113	Gossypium hirsutum	ZJU	A03	103,081,139	103,083,415	+	ethylene
GH_A03G1560	ESR2	Ethylene-responsive transcription factor ESR2	Gossypium hirsutum	ZJU	A03	95,378,961	95,380,208	-	ethylene
GH_A03G0725	ERF105	Ethylene-responsive transcription factor ERF105	Gossypium hirsutum	ZJU	A03	14,133,387	14,134,058	-	ethylene
GH_A03G0461	RAP2-7	Ethylene-responsive transcription factor RAP2-7	Gossypium hirsutum	ZJU	A03	6,306,115	6,312,388	-	ethylene
GH_A03G0454	EIN3	Protein ETHYLENE INSENSITIVE 3	Gossypium hirsutum	ZJU	A03	6,210,654	6,211,658	+	ethylene
GH_A03G0372	ETO1	Ethylene-overproduction protein 1	Gossypium hirsutum	ZJU	A03	4,791,271	4,794,604	-	ethylene
GH_A03G0225	ERF025	Ethylene-responsive transcription factor ERF025	Gossypium hirsutum	ZJU	A03	2,818,776	2,819,306	-	ethylene
GH_A03G0116	ERF038	Ethylene-responsive transcription factor ERF038	Gossypium hirsutum	ZJU	A03	1,335,406	1,336,095	+	ethylene
GH_A03G0106	ERF5	Ethylene-responsive transcription factor 5	Gossypium hirsutum	ZJU	A03	1,265,003	1,265,950	+	ethylene
GH_A02G1836	ERF114	Ethylene-responsive transcription factor ERF114	Gossypium hirsutum	ZJU	A02	106,309,070	106,309,636	+	ethylene
GH_A02G1812	ERF010	Ethylene-responsive transcription factor ERF010	Gossypium hirsutum	ZJU	A02	105,772,749	105,773,264	+	ethylene
GH_A02G1708	AIL6	AP2-like ethylene-responsive transcription factor AIL6	Gossypium hirsutum	ZJU	A02	103,887,284	103,890,210	+	ethylene
GH_A02G1697	ERF060	Ethylene-responsive transcription factor ERF060	Gossypium hirsutum	ZJU	A02	103,797,095	103,798,117	-	ethylene
GH_A02G1617	ABR1	Ethylene-responsive transcription factor ABR1	Gossypium hirsutum	ZJU	A02	100,771,344	100,772,609	-	ethylene
GH_A02G1562	EIL4	Putative ETHYLENE INSENSITIVE 3-like 4 protein	Gossypium hirsutum	ZJU	A02	99,059,075	99,060,592	-	ethylene
GH_A02G1321	At2g41710	AP2-like ethylene-responsive transcription factor At2g41710	Gossypium hirsutum	ZJU	A02	74,315,800	74,324,548	-	ethylene
GH_A02G1143	CRF2	Ethylene-responsive transcription factor CRF2	Gossypium hirsutum	ZJU	A02	46,167,317	46,168,300	-	ethylene
GH_A02G1019	ERF021	Ethylene-responsive transcription factor ERF021	Gossypium hirsutum	ZJU	A02	35,262,727	35,263,263	+	ethylene
GH_A02G0827	RAP2-4	Ethylene-responsive transcription factor RAP2-4	Gossypium hirsutum	ZJU	A02	15,300,209	15,301,102	+	ethylene
GH_A02G0686	ERF114	Ethylene-responsive transcription factor ERF114	Gossypium hirsutum	ZJU	A02	10,183,281	10,184,396	-	ethylene
GH_A02G0495	ERF086	Ethylene-responsive transcription factor ERF086	Gossypium hirsutum	ZJU	A02	6,333,658	6,334,611	+	ethylene
GH_A02G0409	ERF1B	Ethylene-responsive transcription factor 1B	Gossypium hirsutum	ZJU	A02	4,551,812	4,552,471	+	ethylene
GH_A02G0408	ERF098	Ethylene-responsive transcription factor ERF098	Gossypium hirsutum	ZJU	A02	4,515,383	4,515,553	+	ethylene
GH_A02G0389	ETR2	Ethylene receptor 2	Gossypium hirsutum	ZJU	A02	4,297,360	4,300,020	+	ethylene
GH_A01G2478	ETO1	Ethylene-overproduction protein 1	Gossypium hirsutum	ZJU	A01	117,910,185	117,913,297	+	ethylene
GH_A01G2256	ERF024	Ethylene-responsive transcription factor ERF024	Gossypium hirsutum	ZJU	A01	115,713,128	115,713,661	-	ethylene
GH_A01G2040	ERF012	Ethylene-responsive transcription factor ERF012	Gossypium hirsutum	ZJU	A01	111,431,844	111,432,476	-	ethylene
GH_A01G1714	ESR2	Ethylene-responsive transcription factor ESR2	Gossypium hirsutum	ZJU	A01	98,585,920	98,587,179	+	ethylene
GH_A01G1412	ERF024	Ethylene-responsive transcription factor ERF024	Gossypium hirsutum	ZJU	A01	55,102,793	55,103,347	+	ethylene
GH_A01G1198	RAP2-1	Ethylene-responsive transcription factor RAP2-1	Gossypium hirsutum	ZJU	A01	27,422,253	27,422,705	+	ethylene
GH_A01G0804	ERF7	Ethylene-responsive transcription factor 7	Gossypium hirsutum	ZJU	A01	12,168,045	12,168,734	+	ethylene
GH_A01G0366	ETR1	Ethylene receptor	Gossypium hirsutum	ZJU	A01	3,492,961	3,495,934	-	ethylene
GH_A01G0175	ERF053	Ethylene-responsive transcription factor ERF053	Gossypium hirsutum	ZJU	A01	1,523,992	1,525,260	+	ethylene
GH_D08G0297	ERF3	Ethylene-responsive transcription factor 3	Gossypium hirsutum	ZJU	D08	2,659,274	2,659,951	+	ethylene
GH_D08G0326	EIN3	Protein ETHYLENE INSENSITIVE 3	Gossypium hirsutum	ZJU	D08	2,893,988	2,894,350	+	ethylene
GH_D08G0480	RAP2-3	Ethylene-responsive transcription factor RAP2-3	Gossypium hirsutum	ZJU	D08	4,796,199	4,797,169	-	ethylene
GH_D08G0522	ERF1B	Ethylene-responsive transcription factor 1B	Gossypium hirsutum	ZJU	D08	5,444,808	5,445,464	+	ethylene
GH_D08G0646	ERF2	Ethylene-responsive transcription factor 2	Gossypium hirsutum	ZJU	D08	7,557,090	7,557,776	-	ethylene
GH_D08G0647	ERF2	Ethylene-responsive transcription factor 2	Gossypium hirsutum	ZJU	D08	7,597,794	7,598,219	-	ethylene
GH_D08G0648	ERF2	Ethylene-responsive transcription factor 2	Gossypium hirsutum	ZJU	D08	7,610,258	7,610,989	-	ethylene
GH_D08G0919	AIL5	AP2-like ethylene-responsive transcription factor AIL5	Gossypium hirsutum	ZJU	D08	17,621,137	17,623,983	-	ethylene
GH_D08G1254	RAP2-11	Ethylene-responsive transcription factor RAP2-11	Gossypium hirsutum	ZJU	D08	40,281,580	40,282,593	+	ethylene
GH_D08G1334	ERF061	Ethylene-responsive transcription factor ERF061	Gossypium hirsutum	ZJU	D08	43,383,331	43,384,227	+	ethylene
GH_D08G1352	CRF2	Ethylene-responsive transcription factor CRF2	Gossypium hirsutum	ZJU	D08	44,062,481	44,063,485	-	ethylene
GH_D08G1435	RAP2-3	Ethylene-responsive transcription factor RAP2-3	Gossypium hirsutum	ZJU	D08	46,983,841	46,984,798	+	ethylene
GH_D08G1659	ERF034	Ethylene-responsive transcription factor ERF034	Gossypium hirsutum	ZJU	D08	52,740,322	52,741,086	-	ethylene
GH_D08G1664	ERF13	Ethylene-responsive transcription factor 13	Gossypium hirsutum	ZJU	D08	52,885,560	52,886,132	-	ethylene
GH_D08G1665	ERF13	Ethylene-responsive transcription factor 13	Gossypium hirsutum	ZJU	D08	52,887,735	52,888,469	+	ethylene
GH_D08G1928	ERF1A	Ethylene-responsive transcription factor 1A	Gossypium hirsutum	ZJU	D08	58,067,750	58,092,313	-	ethylene
GH_D08G1929	ERF1A	Ethylene-responsive transcription factor 1A	Gossypium hirsutum	ZJU	D08	58,131,992	58,132,819	-	ethylene
GH_D08G1930	ERF5	Ethylene-responsive transcription factor 5	Gossypium hirsutum	ZJU	D08	58,168,310	58,169,287	+	ethylene
GH_D08G1944	ERF038	Ethylene-responsive transcription factor ERF038	Gossypium hirsutum	ZJU	D08	58,397,063	58,397,701	+	ethylene
GH_D08G2061	ERF025	Ethylene-responsive transcription factor ERF025	Gossypium hirsutum	ZJU	D08	60,564,582	60,565,277	-	ethylene
GH_D08G2187	ERF1B	Ethylene-responsive transcription factor 1B	Gossypium hirsutum	ZJU	D08	62,203,371	62,204,015	+	ethylene
GH_D08G2246	EIN3	Protein ETHYLENE INSENSITIVE 3	Gossypium hirsutum	ZJU	D08	62,884,450	62,886,294	-	ethylene
GH_D08G2302	ETO1	Ethylene-overproduction protein 1	Gossypium hirsutum	ZJU	D08	63,756,679	63,760,636	+	ethylene
GH_D08G2591	BBM	AP2-like ethylene-responsive transcription factor BBM	Gossypium hirsutum	ZJU	D08	66,659,548	66,663,014	-	ethylene
GH_D08G2794	ERF017	Ethylene-responsive transcription factor ERF017	Gossypium hirsutum	ZJU	D08	68,480,631	68,481,500	+	ethylene
GH_D08G2800	ERF017	Ethylene-responsive transcription factor ERF017	Gossypium hirsutum	ZJU	D08	68,527,151	68,527,807	+	ethylene
GH_D08G2814	RTE1	Protein REVERSION-TO-ETHYLENE SENSITIVITY1	Gossypium hirsutum	ZJU	D08	68,623,588	68,624,709	+	ethylene
GH_D08G2855	SHN3	Ethylene-responsive transcription factor SHINE 3	Gossypium hirsutum	ZJU	D08	68,941,937	68,942,594	-	ethylene
GH_D09G0134	RAP2-11	Ethylene-responsive transcription factor RAP2-11	Gossypium hirsutum	ZJU	D09	2,905,049	2,906,155	-	ethylene
GH_D09G0251	WRI1	Ethylene-responsive transcription factor WRI1	Gossypium hirsutum	ZJU	D09	6,439,653	6,441,522	+	ethylene
GH_D09G0252	WRI1	Ethylene-responsive transcription factor WRI1	Gossypium hirsutum	ZJU	D09	6,452,110	6,454,214	+	ethylene
GH_D09G0874	ERF4	Ethylene-responsive transcription factor 4	Gossypium hirsutum	ZJU	D09	32,785,981	32,786,754	-	ethylene
GH_D09G1042	ERF4	Ethylene-responsive transcription factor 4	Gossypium hirsutum	ZJU	D09	35,669,503	35,670,303	-	ethylene
GH_D09G1073	EIN2	Ethylene-insensitive protein 2	Gossypium hirsutum	ZJU	D09	36,216,245	36,217,508	+	ethylene
GH_D09G1265	PLT2	AP2-like ethylene-responsive transcription factor PLT2	Gossypium hirsutum	ZJU	D09	38,885,745	38,888,154	+	ethylene
GH_D09G1359	PLT1	AP2-like ethylene-responsive transcription factor PLT1	Gossypium hirsutum	ZJU	D09	40,197,369	40,200,046	+	ethylene
GH_D09G1609	EIN2	Ethylene-insensitive protein 2	Gossypium hirsutum	ZJU	D09	43,223,847	43,230,008	-	ethylene
GH_D09G1902	ERF025	Ethylene-responsive transcription factor ERF025	Gossypium hirsutum	ZJU	D09	46,189,324	46,189,989	-	ethylene
GH_D09G1934	CRF4	Ethylene-responsive transcription factor CRF4	Gossypium hirsutum	ZJU	D09	46,508,918	46,509,940	+	ethylene
GH_D09G2000	ERF061	Ethylene-responsive transcription factor ERF061	Gossypium hirsutum	ZJU	D09	47,108,839	47,109,744	+	ethylene
GH_D09G2005	CRF2	Ethylene-responsive transcription factor CRF2	Gossypium hirsutum	ZJU	D09	47,140,193	47,141,206	-	ethylene
GH_D09G2064	ERF1A	Ethylene-responsive transcription factor 1A	Gossypium hirsutum	ZJU	D09	47,590,828	47,591,634	+	ethylene
GH_D09G2150	ERF062	Ethylene-responsive transcription factor ERF062	Gossypium hirsutum	ZJU	D09	48,282,250	48,283,197	-	ethylene
GH_D09G2387	ETR2	Ethylene receptor 2	Gossypium hirsutum	ZJU	D09	50,149,964	50,152,457	+	ethylene
GH_D09G2405	ERF098	Ethylene-responsive transcription factor ERF098	Gossypium hirsutum	ZJU	D09	50,324,103	50,324,507	+	ethylene
GH_D09G2406	ERF098	Ethylene-responsive transcription factor ERF098	Gossypium hirsutum	ZJU	D09	50,326,687	50,327,094	+	ethylene
GH_D09G2407	ERF098	Ethylene-responsive transcription factor ERF098	Gossypium hirsutum	ZJU	D09	50,328,877	50,329,275	+	ethylene
GH_D09G2408	ERF098	Ethylene-responsive transcription factor ERF098	Gossypium hirsutum	ZJU	D09	50,339,416	50,339,814	+	ethylene
GH_D09G2504	RAP2-3	Ethylene-responsive transcription factor RAP2-3	Gossypium hirsutum	ZJU	D09	51,018,943	51,020,244	-	ethylene
GH_D09G2537	ERF086	Ethylene-responsive transcription factor ERF086	Gossypium hirsutum	ZJU	D09	51,278,932	51,279,756	-	ethylene
GH_D10G0303	ERF12	Ethylene-responsive transcription factor 12	Gossypium hirsutum	ZJU	D10	2,379,022	2,379,531	+	ethylene
GH_D10G0304	ERF4	Ethylene-responsive transcription factor 4	Gossypium hirsutum	ZJU	D10	2,393,821	2,394,555	-	ethylene
GH_D10G0322	ERF091	Ethylene-responsive transcription factor ERF091	Gossypium hirsutum	ZJU	D10	2,556,564	2,557,280	-	ethylene
GH_D10G0546	RAP2-12	Ethylene-responsive transcription factor RAP2-12	Gossypium hirsutum	ZJU	D10	4,718,473	4,720,769	+	ethylene
GH_D10G0830	WIN1	Ethylene-responsive transcription factor WIN1	Gossypium hirsutum	ZJU	D10	8,729,071	8,729,942	-	ethylene
GH_D10G1081	AIL6	AP2-like ethylene-responsive transcription factor AIL6	Gossypium hirsutum	ZJU	D10	13,238,927	13,241,867	-	ethylene
GH_D10G1125	TINY	Ethylene-responsive transcription factor TINY	Gossypium hirsutum	ZJU	D10	14,553,759	14,554,307	-	ethylene
GH_D10G1144	ERF114	Ethylene-responsive transcription factor ERF114	Gossypium hirsutum	ZJU	D10	15,035,798	15,037,699	-	ethylene
GH_D10G1537	ERF062	Ethylene-responsive transcription factor ERF062	Gossypium hirsutum	ZJU	D10	27,342,078	27,343,310	+	ethylene
GH_D10G1709	ERF098	Ethylene-responsive transcription factor ERF098	Gossypium hirsutum	ZJU	D10	42,406,654	42,407,118	+	ethylene
GH_D10G1710	ERF1B	Ethylene-responsive transcription factor 1B	Gossypium hirsutum	ZJU	D10	42,637,413	42,638,012	+	ethylene
GH_D10G1870	ERF086	Ethylene-responsive transcription factor ERF086	Gossypium hirsutum	ZJU	D10	49,281,291	49,282,232	+	ethylene
GH_D10G1928	RAP2-3	Ethylene-responsive transcription factor RAP2-3	Gossypium hirsutum	ZJU	D10	51,266,633	51,267,762	+	ethylene
GH_D10G2124	ERF024	Ethylene-responsive transcription factor ERF024	Gossypium hirsutum	ZJU	D10	55,851,722	55,852,220	-	ethylene
GH_D10G2126	ERF024	Ethylene-responsive transcription factor ERF024	Gossypium hirsutum	ZJU	D10	55,865,776	55,866,240	-	ethylene
GH_D10G2233	WRI1	Ethylene-responsive transcription factor WRI1	Gossypium hirsutum	ZJU	D10	58,095,516	58,100,016	+	ethylene
GH_D10G2385	RAP2-7	Ethylene-responsive transcription factor RAP2-7	Gossypium hirsutum	ZJU	D10	61,151,500	61,153,749	-	ethylene
GH_D10G2754	ABI4	Ethylene-responsive transcription factor ABI4	Gossypium hirsutum	ZJU	D10	66,477,202	66,478,110	+	ethylene
GH_D11G0093	ERF026	Ethylene-responsive transcription factor ERF026	Gossypium hirsutum	ZJU	D11	827,447	828,127	-	ethylene
GH_D11G0242	ERF061	Ethylene-responsive transcription factor ERF061	Gossypium hirsutum	ZJU	D11	1,966,367	1,967,257	-	ethylene
GH_D11G0267	ERF038	Ethylene-responsive transcription factor ERF038	Gossypium hirsutum	ZJU	D11	2,173,047	2,173,733	-	ethylene
GH_D11G0433	ERF114	Ethylene-responsive transcription factor ERF114	Gossypium hirsutum	ZJU	D11	3,394,571	3,396,061	+	ethylene
GH_D11G0441	ERF2	Ethylene-responsive transcription factor 2	Gossypium hirsutum	ZJU	D11	3,461,748	3,462,545	-	ethylene
GH_D11G0442	ERF106	Ethylene-responsive transcription factor ERF106	Gossypium hirsutum	ZJU	D11	3,465,893	3,466,549	+	ethylene
GH_D11G0816	ERF2	Ethylene-responsive transcription factor 2	Gossypium hirsutum	ZJU	D11	6,567,538	6,568,206	-	ethylene
GH_D11G0817	ERF13	Ethylene-responsive transcription factor 13	Gossypium hirsutum	ZJU	D11	6,570,437	6,570,940	-	ethylene
GH_D11G0826	ERF034	Ethylene-responsive transcription factor ERF034	Gossypium hirsutum	ZJU	D11	6,629,813	6,630,547	+	ethylene
GH_D11G1012	CRF6	Ethylene-responsive transcription factor CRF6	Gossypium hirsutum	ZJU	D11	8,433,521	8,434,414	+	ethylene
GH_D11G1013	CRF5	Ethylene-responsive transcription factor CRF5	Gossypium hirsutum	ZJU	D11	8,439,564	8,440,505	+	ethylene
GH_D11G1047	ERF023	Ethylene-responsive transcription factor ERF023	Gossypium hirsutum	ZJU	D11	8,790,847	8,791,413	+	ethylene
GH_D11G1209	ETR1	Ethylene receptor 1	Gossypium hirsutum	ZJU	D11	10,677,699	10,680,208	+	ethylene
GH_D11G1387	ERF098	Ethylene-responsive transcription factor ERF098	Gossypium hirsutum	ZJU	D11	12,793,219	12,793,602	-	ethylene
GH_D11G1389	ERF1B	Ethylene-responsive transcription factor 1B	Gossypium hirsutum	ZJU	D11	12,819,446	12,820,123	+	ethylene
GH_D11G1487	At4g13040	Ethylene-responsive transcription factor-like protein At4g13040	Gossypium hirsutum	ZJU	D11	14,028,080	14,032,399	-	ethylene
GH_D11G2194	ANT	AP2-like ethylene-responsive transcription factor ANT	Gossypium hirsutum	ZJU	D11	28,080,228	28,083,376	+	ethylene
GH_D11G2336	ERF060	Ethylene-responsive transcription factor ERF060	Gossypium hirsutum	ZJU	D11	35,373,844	35,374,899	-	ethylene
GH_D11G2641	RAP2-11	Ethylene-responsive transcription factor RAP2-11	Gossypium hirsutum	ZJU	D11	52,521,152	52,521,580	+	ethylene
GH_D11G2860	ERF1B	Ethylene-responsive transcription factor 1B	Gossypium hirsutum	ZJU	D11	57,870,124	57,870,753	-	ethylene
GH_D11G2861	ERF1B	Ethylene-responsive transcription factor 1B	Gossypium hirsutum	ZJU	D11	57,874,583	57,875,266	+	ethylene
GH_D11G2862	ERF1B	Ethylene-responsive transcription factor 1B	Gossypium hirsutum	ZJU	D11	57,929,413	57,930,105	+	ethylene
GH_D11G3146	ERF7	Ethylene-responsive transcription factor 7	Gossypium hirsutum	ZJU	D11	62,487,336	62,487,968	-	ethylene
GH_D11G3566	PLT2	AP2-like ethylene-responsive transcription factor PLT2	Gossypium hirsutum	ZJU	D11	69,206,083	69,211,112	-	ethylene
GH_D11G3729	EIN2	Ethylene-insensitive protein 2	Gossypium hirsutum	ZJU	D11	70,911,676	70,916,793	-	ethylene
GH_D12G0240	ERF109	Ethylene-responsive transcription factor ERF109	Gossypium hirsutum	ZJU	D12	3,025,298	3,026,128	+	ethylene
GH_D12G0905	ANT	AP2-like ethylene-responsive transcription factor ANT	Gossypium hirsutum	ZJU	D12	26,068,086	26,071,316	-	ethylene
GH_D12G0984	ERF008	Ethylene-responsive transcription factor ERF008	Gossypium hirsutum	ZJU	D12	29,885,880	29,886,398	+	ethylene
GH_D12G1003	ERF114	Ethylene-responsive transcription factor ERF114	Gossypium hirsutum	ZJU	D12	30,662,721	30,663,266	+	ethylene
GH_D12G1044	ABR1	Ethylene-responsive transcription factor ABR1	Gossypium hirsutum	ZJU	D12	33,281,303	33,282,471	+	ethylene
GH_D12G1116	ERF034	Ethylene-responsive transcription factor ERF034	Gossypium hirsutum	ZJU	D12	37,301,239	37,302,060	-	ethylene
GH_D12G1123	ERF13	Ethylene-responsive transcription factor 13	Gossypium hirsutum	ZJU	D12	37,425,692	37,426,261	-	ethylene
GH_D12G1124	ERF13	Ethylene-responsive transcription factor 13	Gossypium hirsutum	ZJU	D12	37,430,460	37,431,041	+	ethylene
GH_D12G1125	ERF2	Ethylene-responsive transcription factor 2	Gossypium hirsutum	ZJU	D12	37,433,939	37,434,568	+	ethylene
GH_D12G1210	RAP2-11	Ethylene-responsive transcription factor RAP2-11	Gossypium hirsutum	ZJU	D12	38,788,984	38,789,865	+	ethylene
GH_D12G1283	CRF5	Ethylene-responsive transcription factor CRF5	Gossypium hirsutum	ZJU	D12	40,030,549	40,031,298	+	ethylene
GH_D12G1310	ERF023	Ethylene-responsive transcription factor ERF023	Gossypium hirsutum	ZJU	D12	40,616,969	40,617,523	+	ethylene
GH_D12G1465	ERS1	Probable ethylene response sensor 1	Gossypium hirsutum	ZJU	D12	43,376,740	43,379,384	+	ethylene
GH_D12G1567	ERF053	Ethylene-responsive transcription factor ERF053	Gossypium hirsutum	ZJU	D12	45,127,218	45,128,480	+	ethylene
GH_D12G1590	ERF087	Ethylene-responsive transcription factor ERF087	Gossypium hirsutum	ZJU	D12	45,518,593	45,519,408	-	ethylene
GH_D12G1652	ESR2	Ethylene-responsive transcription factor ESR2	Gossypium hirsutum	ZJU	D12	46,679,525	46,680,625	+	ethylene
GH_D12G1815	RAP2-11	Ethylene-responsive transcription factor RAP2-11	Gossypium hirsutum	ZJU	D12	49,368,673	49,369,719	-	ethylene
GH_D12G1858	WRI1	Ethylene-responsive transcription factor WRI1	Gossypium hirsutum	ZJU	D12	49,909,524	49,911,466	-	ethylene
GH_D12G1865	ERF118	Ethylene-responsive transcription factor ERF118	Gossypium hirsutum	ZJU	D12	49,994,660	49,995,676	-	ethylene
GH_D12G2136	ERF114	Ethylene-responsive transcription factor ERF114	Gossypium hirsutum	ZJU	D12	53,715,169	53,716,508	+	ethylene
GH_D12G2181	ERF105	Ethylene-responsive transcription factor ERF105	Gossypium hirsutum	ZJU	D12	54,272,914	54,273,624	+	ethylene
GH_D12G2364	ERF1A	Ethylene-responsive transcription factor 1A	Gossypium hirsutum	ZJU	D12	56,096,305	56,097,054	-	ethylene
GH_D12G2365	ERF5	Ethylene-responsive transcription factor 5	Gossypium hirsutum	ZJU	D12	56,107,861	56,108,850	+	ethylene
GH_D12G2366	ERF5	Ethylene-responsive transcription factor 5	Gossypium hirsutum	ZJU	D12	56,114,047	56,115,009	+	ethylene
GH_D12G2466	ERF025	Ethylene-responsive transcription factor ERF025	Gossypium hirsutum	ZJU	D12	57,180,938	57,181,621	-	ethylene
GH_D12G2554	CRF2	Ethylene-responsive transcription factor CRF2	Gossypium hirsutum	ZJU	D12	58,008,684	58,009,715	+	ethylene
GH_D12G2570	ERF061	Ethylene-responsive transcription factor ERF061	Gossypium hirsutum	ZJU	D12	58,111,309	58,112,220	-	ethylene
GH_D12G2647	RAP2-11	Ethylene-responsive transcription factor RAP2-11	Gossypium hirsutum	ZJU	D12	58,703,521	58,704,441	-	ethylene
GH_D12G2648	RAP2-11	Ethylene-responsive transcription factor RAP2-11	Gossypium hirsutum	ZJU	D12	58,707,038	58,708,792	-	ethylene
GH_D12G2745	CRF4	Ethylene-responsive transcription factor CRF4	Gossypium hirsutum	ZJU	D12	59,577,394	59,578,479	+	ethylene
GH_D12G2890	CRF1	Ethylene-responsive transcription factor CRF1	Gossypium hirsutum	ZJU	D12	60,810,902	60,811,657	+	ethylene
GH_D13G0033	WRI1	Ethylene-responsive transcription factor WRI1	Gossypium hirsutum	ZJU	D13	265,772	268,737	-	ethylene
GH_D13G0392	ERF109	Ethylene-responsive transcription factor ERF109	Gossypium hirsutum	ZJU	D13	4,168,311	4,169,165	-	ethylene
GH_D13G0694	ERF118	Ethylene-responsive transcription factor ERF118	Gossypium hirsutum	ZJU	D13	9,520,712	9,521,758	-	ethylene
GH_D13G1122	RAP2-11	Ethylene-responsive transcription factor RAP2-11	Gossypium hirsutum	ZJU	D13	34,082,220	34,083,041	+	ethylene
GH_D13G1153	ERF1B	Ethylene-responsive transcription factor 1B	Gossypium hirsutum	ZJU	D13	35,110,509	35,110,790	-	ethylene
GH_D13G1326	ERF020	Ethylene-responsive transcription factor ERF020	Gossypium hirsutum	ZJU	D13	41,705,175	41,705,501	+	ethylene
GH_D13G1685	ERF4	Ethylene-responsive transcription factor 4	Gossypium hirsutum	ZJU	D13	52,270,467	52,270,955	-	ethylene
GH_D13G1926	ERF1B	Ethylene-responsive transcription factor 1B	Gossypium hirsutum	ZJU	D13	57,046,267	57,046,914	-	ethylene
GH_D13G1929	ERF1B	Ethylene-responsive transcription factor 1B	Gossypium hirsutum	ZJU	D13	57,082,670	57,083,305	-	ethylene
GH_D13G2374	RAP2-11	Ethylene-responsive transcription factor RAP2-11	Gossypium hirsutum	ZJU	D13	62,079,389	62,080,162	+	ethylene
GH_D13G2427	EIL3	ETHYLENE INSENSITIVE 3-like 3 protein	Gossypium hirsutum	ZJU	D13	62,566,327	62,567,346	+	ethylene
GH_D13G2571	EIN3	Protein ETHYLENE INSENSITIVE 3	Gossypium hirsutum	ZJU	D13	64,001,100	64,002,884	-	ethylene
GH_D13G2609	ETO1	Ethylene-overproduction protein 1	Gossypium hirsutum	ZJU	D13	64,268,139	64,270,667	+	ethylene
