# Supplementary material for: Genome-wide chromatin accessibility landscape and dynamics of transcription factor networks during ovule and fiber development in cotton
Source: BMC Biol. 2023 Jul 31;21:165. doi: 10.1186/s12915-023-01665-4 (PMC10391996; doi:10.1186/s12915-023-01665-4)
Supplement: Supplementary file 9 — Additional file 9: Table S8. TF regulatory networks during fiber development. [file 12915_2023_1665_MOESM9_ESM.xlsx]

## Sheet: gene network
source	intersect	target	correlation
GH_A01G0204	share	GH_D07G0753	0.99886
GH_A03G2209	share	GH_A01G0347	-0.891474
GH_A01G0836	share	GH_D07G1842	-0.915488
GH_A01G1122	share	GH_D13G0470	0.672039
GH_A01G1384	share	GH_D11G0884	0.984649
GH_A01G1384	share	GH_D13G1620	0.984539
GH_A01G1384	share	GH_D11G2609	0.982399
GH_A11G2510	share	GH_A02G0409	0.870696
GH_D05G3127	share	GH_A02G0453	0.943052
GH_A02G0818	ovule	GH_D10G0008	0.796311
GH_A12G0368	share	GH_A02G1226	0.978242
GH_A02G1617	share	GH_A02G1617	1
GH_A12G2543	share	GH_A02G1617	0.976475
GH_D12G0162	share	GH_A02G1912	0.996161
GH_A11G3282	share	GH_A03G0034	0.952011
GH_D08G1093	share	GH_A03G0863	0.981561
GH_A03G1198	share	GH_A04G1093	0.887989
GH_D12G1587	share	GH_A03G1216	0.941865
GH_A03G1257	share	GH_D01G0104	0.968457
GH_A03G1359	share	GH_D13G2127	0.990313
GH_A03G1359	share	GH_D12G1444	0.984335
GH_A03G1368	share	GH_D06G2213	0.980499
GH_A03G1376	ovule	GH_A07G1154	0.98723
GH_A03G1460	share	GH_A12G0518	0.963942
GH_A03G1754	share	GH_A03G1770	0.997369
GH_A03G1781	share	GH_D08G1279	0.969846
GH_A03G1895	share	GH_A11G2963	0.98094
GH_D04G0048	share	GH_A03G1985	0.961251
GH_A11G1898	share	GH_A03G2038	0.991702
GH_A03G2127	share	GH_D10G0947	0.982395
GH_A03G2127	share	GH_D07G1153	0.9614
GH_A03G2194	share	GH_D07G1778	0.992888
GH_A05G2408	share	GH_A04G0013	0.975856
GH_D02G2008	share	GH_A04G0305	0.944801
GH_A11G1268	share	GH_A04G0761	0.959238
GH_D11G1297	share	GH_A04G0761	0.9567
GH_D02G1383	share	GH_A04G1093	0.882104
GH_A04G1492	share	GH_A04G1491	0.953239
GH_A05G0497	share	GH_D01G1988	0.990153
GH_A05G1908	share	GH_D04G0141	0.95503
GH_A05G2634	share	GH_A05G2634	1
GH_D05G2738	share	GH_A05G2634	0.953559
GH_A13G0777	share	GH_A05G3582	0.887421
GH_D11G2575	share	GH_A05G4120	0.876649
GH_D05G2894	share	GH_A05G4163	0.969168
GH_A05G4304	share	GH_A13G2394	0.968301
GH_A10G0346	share	GH_A06G0007	-0.943001
GH_D07G1505	share	GH_A06G0006	0.910335
GH_A12G0368	share	GH_A06G0014	0.96968
GH_A06G0264	ovule	GH_D11G2473	0.958959
GH_A06G0309	share	GH_A06G0309	1
GH_A06G0328	share	GH_A06G0328	1
GH_A06G1018	share	GH_A10G0030	0.980319
GH_A06G1273	share	GH_A06G1273	1
GH_A12G2134	share	GH_A06G1369	0.997948
GH_A06G1581	share	GH_A06G1581	1
GH_A06G1748	share	GH_D06G1775	0.997503
GH_A06G2266	share	GH_D05G1479	0.982033
GH_A07G0532	share	GH_A09G1535	0.973398
GH_A07G0773	share	GH_A08G1112	0.988849
GH_A13G1925	share	GH_A07G1149	0.846992
GH_D11G0441	share	GH_A07G1173	0.988603
GH_A07G1398	share	GH_D07G0610	-0.902701
GH_A07G1431	share	GH_A12G1220	0.942504
GH_A07G1431	share	GH_D08G2308	0.930849
GH_A07G1614	share	GH_D13G1893	0.948025
GH_A07G1616	share	GH_A10G1964	0.809966
GH_D02G2296	share	GH_A07G2187	0.967922
GH_A07G2372	share	GH_D04G1887	0.965297
GH_A08G0301	share	GH_A08G1167	0.965865
GH_A12G1781	share	GH_A08G1021	0.975158
GH_A08G1520	share	GH_A12G0124	0.978379
GH_A08G1789	share	GH_A12G0124	0.98647
GH_A09G0182	ovule	GH_D03G1381	0.995386
GH_D13G0007	share	GH_A09G0534	0.9614
GH_A09G0576	share	GH_D04G0028	0.976902
GH_D09G0874	share	GH_A09G0795	0.89478
GH_D07G0486	share	GH_A09G0996	0.778243
GH_D03G1910	share	GH_A09G1033	0.982376
GH_A09G1336	share	GH_A12G2591	0.963942
GH_D11G0431	share	GH_A09G1535	0.985254
GH_A11G0412	share	GH_A09G1535	0.981486
GH_A09G1666	share	GH_D08G0396	0.785555
GH_D06G1034	share	GH_A10G0030	0.974492
GH_A10G0292	share	GH_D08G1279	0.949854
GH_A10G0519	share	GH_D07G2491	0.97134
GH_A10G0594	share	GH_A11G2098	0.988493
GH_A10G0720	share	GH_D12G1260	0.972657
GH_D13G0897	share	GH_A10G0802	0.94305
GH_A12G2240	share	GH_A10G1793	0.602352
GH_A11G2828	share	GH_A10G1879	1
GH_D13G1640	share	GH_A10G1879	1
GH_A11G1189	share	GH_A10G1879	1
GH_D07G2343	share	GH_A10G1879	0.933981
GH_A12G0750	share	GH_A10G1889	0.937804
GH_D07G1976	share	GH_A11G0059	0.910019
GH_D01G1470	share	GH_A11G0710	0.97685
GH_A11G1096	share	GH_D08G1787	-0.937648
GH_D13G0398	share	GH_A11G1388	0.981018
GH_D05G2100	share	GH_A11G1402	0.917546
GH_D13G0203	share	GH_A11G1614	0.993755
GH_A11G2028	share	GH_A11G2028	1
GH_A11G2050	share	GH_D02G1040	0.998184
GH_D11G2759	share	GH_A11G2125	0.800416
GH_D05G1930	share	GH_A11G2125	0.76054
GH_A12G2598	share	GH_A11G2321	-0.899119
GH_A11G3502	share	GH_D07G0895	0.97138
GH_D13G0398	share	GH_A12G0124	0.981154
GH_A12G0222	share	GH_D12G2727	0.966676
GH_D12G0671	ovule	GH_A12G0323	0.963789
GH_D01G1762	share	GH_A12G0518	0.97271
GH_D07G0719	share	GH_A12G0768	-0.954195
GH_A12G1165	share	GH_D10G1496	0.914417
GH_D01G2072	share	GH_A12G1220	0.952313
GH_A12G1401	ovule	GH_D07G0540	0.905081
GH_A12G1719	share	GH_D05G0123	0.981032
GH_A12G1781	share	GH_D08G0992	0.970256
GH_A12G1781	share	GH_D05G0344	0.967803
GH_A12G2165	share	GH_D07G1755	0.989597
GH_A12G2240	share	GH_A12G2240	1
GH_A13G0044	share	GH_D07G0895	0.951835
GH_A13G0044	share	GH_D12G1854	0.946653
GH_A13G0331	share	GH_D04G1344	0.978599
GH_A13G0642	share	GH_D06G1334	0.984892
GH_A13G0642	share	GH_D07G1530	0.970443
GH_D13G0327	share	GH_A13G0778	0.993975
GH_A13G0777	share	GH_D04G0332	0.958159
GH_A13G0800	share	GH_D08G0563	0.964354
GH_A13G2375	share	GH_A13G1547	0.683114
GH_D05G1440	share	GH_A13G2055	0.972156
GH_A13G2599	share	GH_D04G0221	0.647406
GH_D02G1445	share	GH_D01G0104	0.966829
GH_D01G0569	ovule	GH_D01G0569	1
GH_D01G0847	share	GH_D07G1842	-0.897471
GH_D01G1022	share	GH_D10G1009	0.967264
GH_D05G2497	share	GH_D01G1146	0.978
GH_D02G0678	share	GH_D01G1146	0.968878
GH_D07G2562	share	GH_D01G1146	0.946686
GH_D11G3285	share	GH_D01G1163	0.962517
GH_D01G1249	share	GH_D08G1279	0.942623
GH_D05G1991	share	GH_D01G1408	0.874905
GH_D01G1465	share	GH_D11G0884	0.975761
GH_D02G0967	share	GH_D08G1594	0.981075
GH_D13G1616	share	GH_D02G1055	-0.93771
GH_D05G2022	share	GH_D02G1305	0.983482
GH_D02G1632	share	GH_D12G1883	0.981963
GH_D11G1651	share	GH_D02G1653	1
GH_D02G1972	share	GH_D07G0275	0.987872
GH_D11G1169	share	GH_D02G2611	0.979041
GH_D10G0546	share	GH_D03G0086	0.903617
GH_D07G0542	share	GH_D03G0368	0.973664
GH_D05G1660	share	GH_D03G1559	0.921195
GH_D03G1718	share	GH_D05G2417	0.961712
GH_D10G2019	share	GH_D03G1884	0.966283
GH_D11G1046	share	GH_D04G0141	0.972586
GH_D05G2080	share	GH_D04G0151	0.855765
GH_D13G2506	share	GH_D05G0570	0.922612
GH_D05G1332	share	GH_D05G2417	0.953502
GH_D05G1914	share	GH_D09G0198	0.996418
GH_D05G2557	share	GH_D12G2999	0.62172
GH_D06G0054	share	GH_D12G0010	0.93331
GH_D06G0249	share	GH_D13G1259	0.968553
GH_D08G2179	share	GH_D06G0288	0.876445
GH_D10G2019	share	GH_D06G0571	0.966578
GH_D06G1775	share	GH_D06G1775	1
GH_D12G1715	share	GH_D06G2213	0.981266
GH_D07G2228	share	GH_D10G0947	0.986419
GH_D13G0398	share	GH_D08G0167	0.979409
GH_D11G0415	share	GH_D08G1121	0.943176
GH_D13G0897	share	GH_D08G1121	0.937891
GH_D10G0304	share	GH_D08G1279	0.949052
GH_D08G1502	share	GH_D08G1502	1
GH_D08G1793	share	GH_D08G1793	1
GH_D10G1965	share	GH_D09G0350	0.956899
GH_D09G0455	share	GH_D09G0870	0.975205
GH_D13G0553	share	GH_D09G1176	0.930682
GH_D10G0630	share	GH_D09G2192	0.974304
GH_D10G0860	share	GH_D12G1260	0.975205
GH_D11G2108	share	GH_D11G2108	1
GH_D12G0671	share	GH_D12G2834	0.955812
GH_D12G1359	share	GH_D12G2872	0.9918
GH_D12G1394	share	GH_D12G2920	-0.946812
GH_D13G0720	share	GH_D13G0720	1
GH_A01G0085	share	GH_A01G0085	1
GH_A08G1545	share	GH_A01G0311	0.962309
GH_A10G0347	share	GH_A01G0311	0.955576
GH_A01G0645	share	GH_D07G0625	-0.95988
GH_A01G0715	share	GH_A13G0998	0.847041
GH_A01G0793	share	GH_D11G2118	0.998429
GH_D05G2816	share	GH_A01G0880	0.937633
GH_A09G0576	share	GH_A01G1067	0.987548
GH_A06G1399	share	GH_A01G1095	0.972584
GH_A10G0292	share	GH_A01G1095	0.971675
GH_A04G0382	share	GH_A01G1095	0.960156
GH_A03G1781	share	GH_A01G1095	0.949281
GH_A01G1096	share	GH_A12G1781	0.977513
GH_A01G1096	share	GH_A03G1087	0.962623
GH_A01G1102	share	GH_A03G0934	0.976501
GH_A01G1102	share	GH_D02G1509	0.974635
GH_A01G1102	share	GH_D12G0664	0.970132
GH_D08G1937	share	GH_A01G1157	0.987762
GH_D02G0123	share	GH_A01G1287	0.975058
GH_A05G1736	share	GH_A01G1379	0.786829
GH_A01G1384	share	GH_D12G2283	0.983299
GH_A01G1539	share	GH_A08G0399	0.976912
GH_A01G1539	ovule	GH_D09G2541	0.956027
GH_D11G1127	share	GH_A01G1582	0.969798
GH_A01G1668	share	GH_D10G1289	0.967128
GH_A05G0835	share	GH_A01G2451	0.98071
GH_A02G0126	share	GH_D03G1367	0.982544
GH_A02G0178	share	GH_A13G0998	-0.94519
GH_A02G0178	share	GH_D06G2408	-0.91726
GH_A02G0178	share	GH_A04G1188	-0.88904
GH_A13G0159	share	GH_A02G0182	0.747606
GH_A02G0259	share	GH_D06G2398	0.971562
GH_A02G0355	share	GH_A09G1441	0.94503
GH_D07G0894	share	GH_A02G0371	0.977415
GH_A09G0633	share	GH_A02G0373	0.98852
GH_A02G0476	share	GH_A10G0119	0.944435
GH_A02G0585	share	GH_A11G1091	0.99275
GH_A02G0585	share	GH_D12G2060	0.99217
GH_A02G0617	share	GH_A05G1074	0.948254
GH_D08G1811	share	GH_A02G0687	0.984254
GH_A02G0818	share	GH_D04G1215	0.812702
GH_A02G0892	share	GH_A02G0892	1
GH_D01G1249	share	GH_A02G0892	0.971107
GH_D06G2408	share	GH_A02G0985	0.918248
GH_D07G0993	share	GH_A02G1071	0.968843
GH_A02G1264	share	GH_A08G0777	0.985035
GH_A10G0419	share	GH_A02G1495	0.988251
GH_D13G1920	share	GH_A02G1536	0.979146
GH_A11G1408	share	GH_A02G1572	0.968691
GH_A02G1812	share	GH_D02G2116	0.856205
GH_A02G1904	ovule	GH_D02G1889	0.956362
GH_A02G1907	share	GH_A12G1664	0.958526
GH_A12G2543	share	GH_A02G2045	0.986128
GH_D13G0553	share	GH_A03G0081	0.930054
GH_D11G0993	share	GH_A03G0447	0.92591
GH_D01G1052	share	GH_A03G0553	0.973442
GH_D12G0905	share	GH_A03G0557	0.972695
GH_A03G1781	share	GH_A03G0566	0.963073
GH_D11G1972	share	GH_A03G0576	0.975626
GH_A13G1090	share	GH_A03G0853	0.980807
GH_D03G0252	share	GH_A03G0900	0.992249
GH_D01G1156	share	GH_A03G0934	0.978654
GH_A03G1050	share	GH_A10G2289	0.939264
GH_A11G1096	share	GH_A03G1105	-0.930262
GH_D12G2973	share	GH_A03G1135	0.903611
GH_A03G1140	share	GH_A12G0164	0.802234
GH_A03G1257	share	GH_D12G0135	0.968466
GH_A03G1339	share	GH_A07G2270	0.954346
GH_A03G1376	share	GH_D01G2180	0.98262
GH_A05G2002	share	GH_A03G1687	0.961079
GH_A03G1732	share	GH_D04G1194	0.98602
GH_D05G2774	share	GH_A03G1735	0.953721
GH_A12G1781	share	GH_A03G1758	0.975823
GH_A03G1781	share	GH_A10G1072	0.967715
GH_A03G1781	share	GH_D01G1249	0.955737
GH_D05G0585	share	GH_A03G1931	0.997616
GH_A03G2127	share	GH_D08G1411	0.971688
GH_A03G2127	share	GH_D12G1711	0.97131
GH_A03G2127	share	GH_A10G1012	0.965643
GH_A03G2209	share	GH_D10G1824	0.894844
GH_A03G2209	share	GH_A10G0878	-0.894361
GH_D13G1680	share	GH_A03G2339	0.908004
GH_A06G0265	share	GH_A04G0182	0.945785
GH_A04G0282	share	GH_A12G0635	0.878811
GH_A04G1204	share	GH_D06G0168	0.988656
GH_A04G1204	share	GH_A06G0183	0.98657
GH_A04G1232	share	GH_A12G0580	0.997275
GH_A04G1691	share	GH_D12G0024	0.968334
GH_D01G1996	share	GH_A05G0058	-0.92652
GH_A05G0190	share	GH_A09G0996	0.797262
GH_A05G0351	share	GH_A12G0472	0.953177
GH_A05G0497	share	GH_D05G2395	0.991482
GH_D02G1407	share	GH_A05G0519	0.873011
GH_A06G1256	share	GH_A05G0519	0.863373
GH_A12G1781	share	GH_A05G0538	0.978191
GH_A05G0589	share	GH_A08G2170	0.998088
GH_A05G0762	share	GH_D02G2225	0.98027
GH_A05G1221	share	GH_A10G2378	0.606997
GH_D07G2315	share	GH_A05G1230	0.975878
GH_A05G1483	share	GH_D07G1328	0.966272
GH_A05G1587	share	GH_D01G2038	0.938464
GH_A05G1784	share	GH_D10G1043	0.960341
GH_D07G2228	share	GH_A05G1849	0.9807
GH_A10G0519	share	GH_A05G1881	0.933657
GH_A08G1789	share	GH_A05G2048	0.979329
GH_A05G2135	share	GH_A09G0452	0.963124
GH_A05G2504	share	GH_A07G1977	0.967048
GH_A05G2759	share	GH_A09G0922	0.99436
GH_A05G2759	share	GH_D09G0878	0.992048
GH_A05G2759	share	GH_D10G1843	0.987579
GH_A05G2876	ovule	GH_D11G1424	0.980494
GH_D09G0479	share	GH_A05G3401	0.970331
GH_D08G0319	share	GH_A05G3673	-0.936837
GH_A06G0068	share	GH_D12G2188	0.958389
GH_A06G0201	ealy_fiber	GH_D09G1616	0.997328
GH_A06G0201	ovule	GH_A09G1670	0.996539
GH_A06G0265	share	GH_A12G2621	0.955311
GH_A06G0338	share	GH_A12G2621	0.955771
GH_A06G0401	share	GH_D11G2108	0.980227
GH_A06G0436	share	GH_A06G0436	1
GH_A09G0092	share	GH_A06G0672	0.984128
GH_A06G0862	ealy_fiber	GH_D05G3685	0.938993
GH_A12G0227	ealy_fiber	GH_A06G0886	0.927014
GH_A06G1018	share	GH_A11G1388	0.98726
GH_A06G1018	share	GH_D03G1367	0.98632
GH_A06G1018	ovule	GH_D11G1424	0.985548
GH_A06G1048	share	GH_A08G1936	0.963534
GH_A06G1300	share	GH_D10G2463	0.99484
GH_A06G1343	share	GH_D10G2111	0.976896
GH_A06G1343	share	GH_D11G3508	0.968454
GH_A06G1399	share	GH_D01G1110	-0.964402
GH_A07G1434	share	GH_A06G1406	0.969257
GH_D12G1935	share	GH_A06G1472	0.970762
GH_A10G1921	share	GH_A06G1553	0.978721
GH_A06G1748	share	GH_A06G1748	1
GH_D06G1775	share	GH_A06G1748	0.997503
GH_A10G0366	share	GH_A06G1852	0.931076
GH_A06G2073	share	GH_D03G0977	0.955844
GH_A06G2374	share	GH_D13G1218	0.906569
GH_A07G0245	share	GH_A07G1334	0.98157
GH_A07G0278	share	GH_D02G1035	0.975334
GH_A07G0278	share	GH_D02G0052	0.974629
GH_A07G0318	share	GH_A08G0524	0.872742
GH_A07G0370	share	GH_A07G0370	1
GH_A07G0370	share	GH_D07G0376	0.994242
GH_A07G0487	share	GH_D06G1721	0.953479
GH_A07G0487	share	GH_D01G1120	0.938553
GH_A07G0498	share	GH_A13G0386	0.945224
GH_A07G0500	share	GH_A08G2170	0.998128
GH_A07G0532	share	GH_A13G1754	0.978506
GH_A07G0689	share	GH_A07G0689	1
GH_A07G0741	share	GH_A07G0741	1
GH_A07G0916	share	GH_D13G1037	0.992552
GH_A07G1434	share	GH_D05G2106	0.970522
GH_A07G1568	share	GH_D11G2847	0.988704
GH_A11G2894	share	GH_A07G1632	0.954755
GH_A12G1128	share	GH_A07G1849	1
GH_D07G2339	share	GH_A07G1849	0.787159
GH_D05G0600	share	GH_A07G2175	0.976856
GH_A08G1594	share	GH_A07G2175	0.948435
GH_D02G1615	share	GH_A07G2270	0.955045
GH_A07G2270	share	GH_D09G1716	0.943707
GH_D04G0088	share	GH_A07G2334	-0.939042
GH_D12G1716	share	GH_A08G0033	0.987503
GH_A08G0313	share	GH_A10G0641	0.978995
GH_D01G1635	share	GH_A08G0399	0.971502
GH_A08G0461	ealy_fiber	GH_D03G1042	0.998921
GH_A08G1152	share	GH_D08G2022	0.951163
GH_D10G1125	share	GH_A08G1270	0.975894
GH_A12G2351	share	GH_A08G1270	0.971907
GH_A08G1296	share	GH_D13G2148	0.976837
GH_A08G1413	share	GH_D11G0922	0.989059
GH_A08G1484	share	GH_D11G0840	0.997581
GH_A08G1545	share	GH_D08G0021	0.939533
GH_D02G0967	share	GH_A08G1575	0.979685
GH_D09G2504	share	GH_A08G1584	0.988437
GH_D12G0337	ovule	GH_A08G1649	0.960037
GH_A08G1774	share	GH_A08G1774	1
GH_A08G1789	share	GH_D03G1080	0.97918
GH_A08G1929	ovule	GH_A08G1929	1
GH_D07G0870	share	GH_A09G0154	0.983184
GH_A09G0177	ovule	GH_A13G1359	0.9844
GH_D06G1514	share	GH_A09G0444	0.997492
GH_D01G2175	share	GH_A09G0444	0.997355
GH_A09G0576	share	GH_D06G0465	0.98832
GH_D13G1838	share	GH_A09G0839	0.998732
GH_D02G1305	share	GH_A09G0837	0.988146
GH_A09G1264	share	GH_D13G2148	0.984442
GH_D03G1043	share	GH_A09G1528	0.878338
GH_D08G1930	ovule	GH_A09G1670	0.99526
GH_A09G1677	share	GH_D13G1935	0.987876
GH_D12G1567	share	GH_A09G1714	0.836211
GH_A09G1726	share	GH_D07G1318	0.948706
GH_A09G1946	share	GH_D09G1601	0.927499
GH_A09G2046	ovule	GH_D10G1318	0.962733
GH_A09G2156	share	GH_A09G2156	1
GH_A09G2156	share	GH_D11G0024	0.956368
GH_A09G2156	ealy_fiber	GH_D01G0471	0.953922
GH_D01G0471	share	GH_A09G2156	0.953922
GH_A09G2156	share	GH_A11G2638	0.94116
GH_D10G0369	share	GH_A09G2600	0.959626
GH_D11G3508	share	GH_A09G2600	0.95558
GH_A09G2664	share	GH_A09G2664	1
GH_A10G0073	ovule	GH_D11G1424	0.984242
GH_A11G1334	share	GH_A10G0073	0.981228
GH_A10G0109	share	GH_D12G2060	0.994662
GH_A10G0292	ealy_fiber	GH_D05G3685	0.957831
GH_A10G0437	share	GH_D07G1328	0.95115
GH_A10G0519	share	GH_D12G1446	0.94991
GH_A10G0594	share	GH_D07G1595	0.986054
GH_A10G0619	share	GH_D10G0240	0.974204
GH_A10G0619	share	GH_A10G0819	0.972987
GH_D01G2214	share	GH_A10G0641	0.973737
GH_A10G0720	share	GH_A13G1724	0.96119
GH_D11G2920	share	GH_A10G1009	0.945852
GH_D08G2415	share	GH_A10G1009	0.922579
GH_D02G1944	share	GH_A10G1072	0.963812
GH_A10G1161	share	GH_A10G1161	1
GH_D07G1420	share	GH_A10G1370	0.931754
GH_D05G2893	share	GH_A10G1822	0.966872
GH_A10G1822	share	GH_D02G0044	0.965318
GH_A11G0017	share	GH_D05G2526	0.964119
GH_A11G0094	ealy_fiber	GH_D05G1415	0.964696
GH_A11G0152	share	GH_D12G1839	0.910916
GH_A11G0368	share	GH_D08G0750	0.96218
GH_A11G0782	share	GH_D09G1117	0.888223
GH_A11G0806	share	GH_A11G0806	1
GH_A11G0806	share	GH_D11G0840	0.99809
GH_D11G0840	share	GH_A11G0806	0.99809
GH_A11G0860	share	GH_D05G3478	0.98154
GH_A11G0865	share	GH_D02G2061	0.948292
GH_A11G0883	share	GH_D11G1826	0.971913
GH_A11G0920	share	GH_D09G1185	0.976413
GH_D06G2306	share	GH_A11G0921	0.982923
GH_A11G0976	share	GH_D13G0485	0.97287
GH_A11G0976	share	GH_A13G0489	0.971908
GH_A11G1043	share	GH_D05G2126	0.921988
GH_A11G1091	share	GH_D12G2060	0.994163
GH_D13G0831	share	GH_A11G1091	0.993622
GH_D10G0381	share	GH_A11G1091	0.993617
GH_A11G1334	share	GH_D10G0414	0.980042
GH_D06G1034	share	GH_A11G1388	0.975333
GH_A11G1408	share	GH_D01G1080	0.960262
GH_A11G1408	share	GH_D10G1637	0.904683
GH_A11G1479	share	GH_D06G1729	0.952565
GH_A11G1939	share	GH_D03G1413	0.975921
GH_A11G1939	share	GH_D08G0901	0.974114
GH_D07G1420	share	GH_A11G2221	-0.942894
GH_D05G2170	share	GH_A11G2331	0.99912
GH_A11G2346	share	GH_A11G2346	1
GH_A11G2516	share	GH_A12G0445	0.984568
GH_A11G2692	share	GH_D09G1940	0.975447
GH_D08G1673	share	GH_A11G3178	0.960173
GH_D13G2506	share	GH_A11G3630	0.908994
GH_A12G2350	share	GH_A12G0065	0.981951
GH_A12G2349	share	GH_A12G0065	0.969162
GH_A12G1379	share	GH_A12G0085	0.96441
GH_A12G0088	share	GH_D10G1521	0.937883
GH_A12G0222	share	GH_A12G0222	1
GH_A12G0222	share	GH_D12G0236	0.946741
GH_D12G0236	share	GH_A12G0222	0.946741
GH_D08G1617	share	GH_A12G0273	0.982458
GH_A12G0502	ealy_fiber	GH_A12G2239	0.891565
GH_A12G0623	share	GH_D02G2225	0.978605
GH_D13G0729	share	GH_A12G0672	0.987063
GH_A12G1379	share	GH_A12G0703	0.976778
GH_D12G1394	share	GH_A12G0703	0.965856
GH_D06G0911	share	GH_A12G1118	0.901763
GH_A12G1401	share	GH_D04G1231	0.953855
GH_A12G1501	share	GH_D03G0442	0.921286
GH_A13G1811	share	GH_A12G1509	0.937051
GH_A12G1781	ealy_fiber	GH_D01G0471	0.968576
GH_D02G1944	share	GH_A12G1866	0.971307
GH_D06G0323	ealy_fiber	GH_A12G2239	0.928306
GH_A12G2349	share	GH_D13G2166	0.953903
GH_A12G2349	share	GH_D08G0576	0.915052
GH_A12G2350	share	GH_D08G2049	0.98224
GH_A12G2447	share	GH_D12G0244	0.986192
GH_A12G2447	ovule	GH_D01G1737	0.985192
GH_A12G2543	share	GH_D11G0922	0.990355
GH_A12G2840	share	GH_D12G0841	0.963873
GH_A12G2840	share	GH_D09G1601	0.942057
GH_D13G0814	share	GH_A13G0220	0.974579
GH_A13G0331	share	GH_D13G1940	0.985301
GH_A13G0331	share	GH_D13G1353	0.980193
GH_A13G0331	share	GH_D12G2067	0.977721
GH_A13G0395	share	GH_D06G0842	0.976886
GH_D11G0431	share	GH_A13G0401	0.971391
GH_A13G0547	share	GH_D13G2148	0.979527
GH_A13G0639	share	GH_D04G0184	0.985352
GH_A13G0664	share	GH_D11G0851	0.927745
GH_D09G0874	share	GH_A13G0671	-0.866894
GH_A13G0777	share	GH_D05G2238	0.91166
GH_A13G0850	ovule	GH_D11G1651	0.778706
GH_A13G0854	ealy_fiber	GH_A13G0854	1
GH_A13G1430	share	GH_A13G1430	1
GH_A13G1430	share	GH_D13G1873	-0.884741
GH_A13G1697	share	GH_A13G1697	1
GH_D13G1652	share	GH_A13G1697	0.984684
GH_A13G1697	share	GH_D09G1455	0.981365
GH_A13G1725	share	GH_D12G2512	0.952435
GH_D07G0538	share	GH_A13G1754	0.983642
GH_D13G0869	share	GH_A13G2060	0.964995
GH_D04G2039	share	GH_A13G2504	0.968178
GH_D02G2380	share	GH_D01G0237	0.954503
GH_D01G0471	ealy_fiber	GH_D01G0471	1
GH_D01G0471	share	GH_D02G1914	0.952731
GH_D01G1022	share	GH_D08G0588	0.968309
GH_D01G1146	share	GH_D12G2394	0.981265
GH_D01G1156	share	GH_D12G0664	0.98294
GH_D01G1156	share	GH_D02G1509	0.982125
GH_D02G1944	share	GH_D01G1249	0.982131
GH_D01G1465	share	GH_D02G2167	0.96618
GH_D01G1605	share	GH_D01G1605	1
GH_D01G1711	share	GH_D08G0776	0.879885
GH_D13G0814	share	GH_D01G2055	0.957719
GH_D01G2323	share	GH_D06G0540	0.802958
GH_D12G2654	share	GH_D02G0189	0.974031
GH_D02G0191	share	GH_D04G1419	-0.937685
GH_D02G0599	ovule	GH_D05G0272	0.998559
GH_D11G0717	share	GH_D02G0602	0.718823
GH_D02G0678	share	GH_D07G1481	0.964531
GH_D12G1281	share	GH_D02G0687	0.926034
GH_D12G0167	share	GH_D02G0738	0.968895
GH_D02G0800	share	GH_D05G0280	0.977309
GH_D02G0931	share	GH_D05G0995	0.97096
GH_D02G0987	share	GH_D10G1084	0.760705
GH_D09G0479	share	GH_D02G1597	0.972002
GH_D09G2581	share	GH_D02G1836	0.965939
GH_D02G2061	share	GH_D02G2061	1
GH_D02G2061	share	GH_D10G2480	0.956898
GH_D06G0302	share	GH_D02G2167	0.912057
GH_D02G2296	share	GH_D05G3108	0.978105
GH_D02G2296	share	GH_D08G2419	-0.943402
GH_D02G2380	share	GH_D10G2481	0.966867
GH_D03G0252	share	GH_D03G0252	1
GH_D07G0870	share	GH_D03G0364	0.981949
GH_D12G1511	share	GH_D03G0442	0.917791
GH_D03G0489	share	GH_D03G0489	1
GH_D12G2563	share	GH_D03G0489	0.936045
GH_D03G0885	share	GH_D04G0656	0.99249
GH_D13G0398	share	GH_D03G1080	0.974582
GH_D06G1034	share	GH_D03G1367	0.977534
GH_D11G1972	share	GH_D03G1925	0.975001
GH_D07G1680	share	GH_D03G1951	0.99919
GH_D04G0374	share	GH_D11G2118	0.99868
GH_D06G0323	share	GH_D04G1019	0.899406
GH_D12G1965	share	GH_D04G1262	0.975624
GH_D04G1498	share	GH_D13G1634	0.967532
GH_D08G0405	share	GH_D04G1757	0.99248
GH_D13G1920	share	GH_D04G2109	0.977792
GH_D05G1757	ovule	GH_D05G0272	0.998797
GH_D05G0373	share	GH_D11G0023	0.929278
GH_D13G1153	share	GH_D05G0740	1
GH_D05G0776	share	GH_D05G0776	1
GH_D05G1375	share	GH_D11G1071	-0.962576
GH_D05G1538	share	GH_D11G2118	0.997443
GH_D10G0864	share	GH_D05G1622	0.927103
GH_D12G1715	share	GH_D05G1726	0.975546
GH_D05G1767	share	GH_D08G1829	0.641764
GH_D12G1116	share	GH_D05G1857	0.933282
GH_D12G1716	share	GH_D05G2001	0.98732
GH_D12G0236	share	GH_D05G2424	0.898705
GH_D05G2497	share	GH_D07G1481	0.96567
GH_D05G2606	share	GH_D05G2606	1
GH_D06G1508	share	GH_D05G2644	0.962364
GH_D05G2654	share	GH_D05G2654	1
GH_D05G2657	share	GH_D05G2657	1
GH_D11G1366	share	GH_D05G2839	0.9676
GH_D11G0897	share	GH_D05G3478	0.981609
GH_D06G0842	ealy_fiber	GH_D05G3685	0.977601
GH_D07G0179	ealy_fiber	GH_D05G3685	0.970729
GH_D06G0054	share	GH_D12G2188	0.946934
GH_D06G0294	share	GH_D06G0294	1
GH_D06G0301	share	GH_D11G3681	0.971727
GH_D06G0409	share	GH_D06G0409	1
GH_D06G0911	share	GH_D13G1829	0.90776
GH_D12G2973	share	GH_D06G0963	0.866535
GH_D06G1194	share	GH_D10G2463	0.99749
GH_D06G2408	share	GH_D06G2408	1
GH_D13G1571	share	GH_D07G0221	0.946475
GH_D11G1174	share	GH_D07G0501	-0.874051
GH_D07G0680	share	GH_D07G0680	1
GH_D08G2430	share	GH_D07G0722	0.986325
GH_D07G0870	share	GH_D08G2593	0.989173
GH_D07G0917	share	GH_D08G2611	0.998979
GH_D13G0897	share	GH_D07G1328	0.971814
GH_D07G2228	share	GH_D13G0022	0.980855
GH_D12G1716	share	GH_D08G0033	0.984825
GH_D09G2217	share	GH_D08G0360	0.961485
GH_D08G0466	share	GH_D08G0466	1
GH_D08G0778	share	GH_D09G0402	0.937327
GH_D08G1269	share	GH_D12G0345	0.973081
GH_D12G1394	share	GH_D08G1534	0.969866
GH_D09G0082	share	GH_D13G1037	0.995663
GH_D09G0874	share	GH_D09G0874	1
GH_D11G2715	share	GH_D09G1940	0.971195
GH_D10G0298	share	GH_D13G0330	0.952978
GH_D11G1366	share	GH_D10G0414	0.977578
GH_D13G0398	share	GH_D10G0558	0.981114
GH_D12G1123	share	GH_D10G1922	0.848132
GH_D10G2304	share	GH_D10G2304	1
GH_D11G0840	share	GH_D11G0840	1
GH_D12G1715	share	GH_D11G0868	0.971682
GH_D12G2563	share	GH_D11G0922	0.979641
GH_D11G0991	share	GH_D11G0991	1
GH_D11G2067	share	GH_D11G2067	1
GH_D11G3285	share	GH_D11G3285	1
GH_D12G0162	share	GH_D12G0162	1
GH_D12G0236	share	GH_D12G0236	1
GH_D12G2459	share	GH_D12G0244	0.977864
GH_D12G1567	share	GH_D12G1567	1
GH_D13G2572	share	GH_D12G2188	0.94444
GH_D13G0729	share	GH_D13G2148	0.984092
GH_A01G0175	fiber_share	GH_A01G0175	1
GH_A01G0175	fiber_share	GH_D09G2625	0.764772
GH_A01G0216	fiber_share	GH_A06G0497	0.954766
GH_A01G0290	fiber_share	GH_A13G2487	0.960946
GH_A05G1333	fiber_share	GH_A01G0303	0.925419
GH_A01G0480	fiber_share	GH_A01G0480	1
GH_D05G0373	fiber_share	GH_A01G0494	0.953551
GH_A12G0222	fiber_share	GH_A01G0553	0.861638
GH_A10G1914	fiber_share	GH_A01G0644	0.983574
GH_A01G0645	fiber_share	GH_A06G0529	0.933292
GH_A01G0793	fiber_share	GH_A13G0433	0.997527
GH_A01G0793	ealy_fiber	GH_D08G0670	0.997365
GH_A01G0793	fiber_share	GH_D13G2050	0.99678
GH_A01G0793	fiber_share	GH_D02G0748	0.996235
GH_A01G0804	fiber_share	GH_D11G0274	-0.943477
GH_D08G2430	fiber_share	GH_A01G0901	0.973765
GH_A13G0568	fiber_share	GH_A01G0900	0.949156
GH_A01G0993	ealy_fiber	GH_D13G2291	0.867942
GH_D08G1942	fiber_share	GH_A01G1037	0.979619
GH_D02G2272	fiber_share	GH_A01G1064	0.95654
GH_A01G1096	fiber_share	GH_A13G1803	0.98599
GH_A01G1096	fiber_share	GH_A12G2973	0.97787
GH_A01G1096	fiber_share	GH_A11G0951	0.975098
GH_A01G1096	ealy_fiber	GH_D11G0954	0.96411
GH_A01G1096	fiber_share	GH_A02G0855	0.960493
GH_A01G1102	fiber_share	GH_D07G0412	0.949632
GH_A01G1134	fiber_share	GH_A03G2115	0.981923
GH_D05G1440	fiber_share	GH_A01G1182	0.978666
GH_D02G2242	fiber_share	GH_A01G1182	0.978513
GH_D02G0132	fiber_share	GH_A01G1318	0.972496
GH_D07G1680	fiber_share	GH_A01G1350	0.998635
GH_A11G3746	ealy_fiber	GH_A01G1361	0.941592
GH_D11G3772	ealy_fiber	GH_A01G1361	0.939222
GH_A01G1412	ealy_fiber	GH_A12G2084	0.897857
GH_D13G0760	fiber_share	GH_A01G1520	0.963035
GH_D01G1730	fiber_share	GH_A01G1559	0.938954
GH_A01G1651	ealy_fiber	GH_D08G1283	0.954237
GH_A01G1668	fiber_share	GH_D05G3944	0.958278
GH_A01G1668	fiber_share	GH_A05G1932	-0.955133
GH_A01G1790	ealy_fiber	GH_D08G1283	0.883564
GH_A05G4288	fiber_share	GH_A01G1885	0.930502
GH_A01G1893	fiber_share	GH_D02G2432	0.56047
GH_A01G1976	fiber_share	GH_A11G1860	0.900958
GH_A01G1976	fiber_share	GH_D02G0612	-0.882644
GH_A01G1976	fiber_share	GH_D11G1095	0.836126
GH_A01G2030	fiber_share	GH_D02G1323	0.882071
GH_A01G2030	fiber_share	GH_D03G1940	0.818947
GH_A01G2122	fiber_share	GH_D06G1413	0.948535
GH_A13G2591	fiber_share	GH_A01G2132	0.665171
GH_A01G2148	fiber_share	GH_A08G1378	0.980726
GH_D11G2920	fiber_share	GH_A01G2187	0.934195
GH_A10G0419	fiber_share	GH_A01G2295	0.986758
GH_D02G0665	fiber_share	GH_A01G2410	0.963094
GH_A02G0126	fiber_share	GH_A05G2048	0.980103
GH_A02G0126	fiber_share	GH_D01G1479	0.974796
GH_D05G1375	fiber_share	GH_A02G0324	0.97382
GH_A02G0355	fiber_share	GH_A07G1479	-0.956432
GH_D09G0598	fiber_share	GH_A02G0439	0.921776
GH_D12G2894	fiber_share	GH_A02G0439	0.921571
GH_A02G0495	fiber_share	GH_A12G2287	0.987431
GH_A02G0559	fiber_share	GH_A03G0364	0.899117
GH_A02G0585	fiber_share	GH_A05G2915	0.989917
GH_A02G0617	fiber_share	GH_A13G0155	0.93128
GH_A12G1781	fiber_share	GH_A02G0667	0.972401
GH_A02G0686	fiber_share	GH_D07G1642	0.97402
GH_A02G0892	fiber_share	GH_D01G1249	0.971107
GH_D05G3685	fiber_share	GH_A02G1006	-0.958825
GH_A04G0382	fiber_share	GH_A02G1006	-0.949944
GH_A02G1019	fiber_share	GH_D04G0797	0.762078
GH_A07G1614	fiber_share	GH_A02G1088	0.949182
GH_A02G1096	fiber_share	GH_A03G0179	0.979579
GH_A02G1096	fiber_share	GH_A03G1014	0.968976
GH_A03G1257	fiber_share	GH_A02G1100	0.973878
GH_A05G2626	fiber_share	GH_A02G1181	0.940616
GH_D01G1221	ealy_fiber	GH_A02G1239	0.990933
GH_D02G2061	fiber_share	GH_A02G1572	0.950972
GH_A02G1617	fiber_share	GH_A09G1909	0.971219
GH_D01G1008	fiber_share	GH_A02G1709	0.983989
GH_D06G0921	fiber_share	GH_A02G1709	0.972795
GH_A02G1904	fiber_share	GH_D11G2890	0.969066
GH_A02G1904	fiber_share	GH_D07G2484	0.949858
GH_A02G1907	fiber_share	GH_A02G1907	1
GH_A02G1908	fiber_share	GH_A02G1908	1
GH_D02G2180	fiber_share	GH_A02G1959	0.992829
GH_A02G2045	fiber_share	GH_D07G0976	0.993942
GH_A03G0106	fiber_share	GH_D05G0600	0.988883
GH_D03G0964	fiber_share	GH_A03G0179	0.964461
GH_D13G0621	fiber_share	GH_A03G0379	0.961695
GH_D10G2304	fiber_share	GH_A03G0508	0.869088
GH_D11G3432	fiber_share	GH_A03G0569	0.882027
GH_D05G0760	fiber_share	GH_A03G0628	0.964212
GH_A12G0832	fiber_share	GH_A03G0628	0.963715
GH_D13G0327	ealy_fiber	GH_A03G0704	0.992033
GH_D02G2180	ealy_fiber	GH_A03G0704	0.990912
GH_A10G0852	fiber_share	GH_A03G0757	0.932627
GH_A03G0781	fiber_share	GH_D01G0007	0.945227
GH_D05G2261	ealy_fiber	GH_A03G0812	0.953549
GH_D05G1757	fiber_share	GH_A03G0921	0.997417
GH_A12G1401	fiber_share	GH_A03G0937	0.943764
GH_A07G0916	fiber_share	GH_A03G0939	0.990937
GH_D02G1464	fiber_share	GH_A03G1065	0.978828
GH_D05G3074	fiber_share	GH_A03G1077	0.992894
GH_D01G0576	fiber_share	GH_A03G1150	0.963895
GH_A03G1192	fiber_share	GH_A10G0217	0.982056
GH_A03G1198	fiber_share	GH_A12G2055	0.853688
GH_A05G0486	fiber_share	GH_A03G1211	0.964291
GH_A03G1257	fiber_share	GH_D11G1887	0.976496
GH_A03G1257	fiber_share	GH_A05G1387	0.97573
GH_A03G1278	ealy_fiber	GH_A12G0688	0.98461
GH_A03G1278	fiber_share	GH_A10G2676	0.983496
GH_A03G1278	ealy_fiber	GH_A13G1090	0.981211
GH_A03G1347	ealy_fiber	GH_D12G1141	0.996592
GH_A03G1339	fiber_share	GH_D13G0659	0.968738
GH_A03G1361	ealy_fiber	GH_D09G1150	0.792668
GH_A03G1368	fiber_share	GH_D01G2213	0.979327
GH_A03G1368	fiber_share	GH_A10G0287	0.971456
GH_A05G2670	fiber_share	GH_A03G1568	0.904305
GH_D05G0760	fiber_share	GH_A03G1605	0.960942
GH_A10G1921	ealy_fiber	GH_A03G1618	0.978675
GH_D12G1749	ealy_fiber	GH_A03G1634	0.982482
GH_A03G1665	fiber_share	GH_A03G1861	0.961353
GH_A03G1734	fiber_share	GH_A03G1734	1
GH_A07G2618	fiber_share	GH_A03G1734	0.965229
GH_A03G1734	fiber_share	GH_A10G1311	0.963607
GH_A03G1734	fiber_share	GH_D09G1151	0.94047
GH_D07G2562	fiber_share	GH_A03G1734	0.924928
GH_A05G1991	fiber_share	GH_A03G1744	0.964447
GH_A03G1763	fiber_share	GH_D02G1598	0.793629
GH_A03G1771	fiber_share	GH_D05G0437	0.911583
GH_A03G1781	fiber_share	GH_A04G0382	0.966019
GH_A03G1781	fiber_share	GH_D10G1813	0.951616
GH_D04G0070	fiber_share	GH_A03G1829	0.507807
GH_A05G2474	fiber_share	GH_A03G1856	0.972896
GH_D01G0637	fiber_share	GH_A03G1861	-0.956193
GH_A03G1895	fiber_share	GH_A03G1895	1
GH_D07G0179	fiber_share	GH_A03G1900	0.912797
GH_A07G2402	fiber_share	GH_A03G1929	1
GH_A03G2127	fiber_share	GH_A11G2683	0.97422
GH_A03G2127	fiber_share	GH_A11G0989	0.968412
GH_A11G2855	fiber_share	GH_A03G2175	0.957483
GH_A13G0401	fiber_share	GH_A03G2175	0.956749
GH_A03G2194	fiber_share	GH_A12G2731	0.995955
GH_A03G2232	fiber_share	GH_A06G2212	0.938619
GH_D13G1680	fiber_share	GH_A03G2433	0.889484
GH_A12G0832	fiber_share	GH_A04G0091	0.967294
GH_A04G0282	fiber_share	GH_A05G2905	0.960628
GH_A04G0282	fiber_share	GH_A11G3737	0.95462
GH_D01G2423	fiber_share	GH_A04G0368	0.949854
GH_A10G0292	fiber_share	GH_A04G0382	0.983191
GH_D07G0179	fiber_share	GH_A04G0382	0.974572
GH_A04G0382	fiber_share	GH_D13G0297	0.970119
GH_D13G0297	fiber_share	GH_A04G0382	0.970119
GH_A04G0382	fiber_share	GH_D01G1110	-0.966788
GH_A04G0382	fiber_share	GH_D06G2218	-0.947313
GH_D06G0842	fiber_share	GH_A04G0382	0.946738
GH_A04G0734	ealy_fiber	GH_A08G0596	0.845876
GH_D12G1161	fiber_share	GH_A04G0852	0.866624
GH_D06G0323	fiber_share	GH_A04G0887	0.9317
GH_A07G0203	fiber_share	GH_A04G0896	0.980244
GH_A04G0934	fiber_share	GH_D05G0757	0.752167
GH_A04G0959	fiber_share	GH_A08G2858	-0.849104
GH_A12G2447	fiber_share	GH_A04G1054	0.986672
GH_D12G2459	fiber_share	GH_A04G1054	0.985867
GH_A04G1078	fiber_share	GH_A12G1494	0.967573
GH_A04G1204	fiber_share	GH_D11G3340	0.981817
GH_A04G1218	fiber_share	GH_A12G2055	0.873982
GH_A04G1311	fiber_share	GH_A07G2352	0.978763
GH_A04G1311	fiber_share	GH_D07G2295	0.978051
GH_A11G2785	ealy_fiber	GH_A04G1312	0.952657
GH_D07G2048	fiber_share	GH_A04G1475	0.947302
GH_A04G1492	fiber_share	GH_A07G1316	0.881841
GH_D13G0327	fiber_share	GH_A04G1668	0.994052
GH_A04G1691	fiber_share	GH_D05G1855	0.981544
GH_D09G2504	fiber_share	GH_A04G1706	0.989123
GH_A05G0161	fiber_share	GH_D03G0246	0.874315
GH_D13G1185	fiber_share	GH_A05G0223	0.976275
GH_A13G0810	fiber_share	GH_A05G0223	0.973919
GH_A05G0291	ealy_fiber	GH_A06G0684	0.994221
GH_D10G1099	fiber_share	GH_A05G0346	0.981853
GH_A10G2609	fiber_share	GH_A05G0346	0.972256
GH_A05G0477	fiber_share	GH_D11G1349	0.993589
GH_A05G0477	fiber_share	GH_D05G0142	0.989507
GH_A05G0497	fiber_share	GH_D08G0719	0.991567
GH_A05G0497	fiber_share	GH_D12G2446	0.986966
GH_D08G2430	fiber_share	GH_A05G0529	0.9823
GH_A08G2424	fiber_share	GH_A05G0529	0.976319
GH_D05G3018	fiber_share	GH_A05G0551	0.971319
GH_A05G3892	fiber_share	GH_A05G0560	0.907518
GH_A07G0370	fiber_share	GH_A05G0558	0.992323
GH_A05G0603	fiber_share	GH_A13G2220	0.983362
GH_A05G0603	fiber_share	GH_D08G1609	0.965875
GH_D13G0081	fiber_share	GH_A05G0743	0.9882
GH_A05G0762	fiber_share	GH_D09G1600	0.97845
GH_D05G2690	fiber_share	GH_A05G0827	0.966519
GH_A05G1908	fiber_share	GH_A05G0885	0.941753
GH_A13G0401	fiber_share	GH_A05G0910	0.971775
GH_D02G2186	fiber_share	GH_A05G0915	0.986819
GH_D06G0842	fiber_share	GH_A05G0918	0.961412
GH_A05G1046	fiber_share	GH_D06G1442	-0.928793
GH_A11G2692	fiber_share	GH_A05G1103	0.965434
GH_A09G1143	fiber_share	GH_A05G1190	0.876921
GH_A05G1328	ealy_fiber	GH_A13G0156	0.967406
GH_A05G1333	fiber_share	GH_D01G1114	0.909601
GH_A07G1434	fiber_share	GH_A05G1373	0.983035
GH_A05G1368	fiber_share	GH_D08G0185	-0.961696
GH_A11G0094	fiber_share	GH_A05G1400	0.964542
GH_A05G1483	fiber_share	GH_A10G2529	0.954715
GH_A05G1543	fiber_share	GH_A09G1375	0.998748
GH_A05G1543	fiber_share	GH_D05G0972	0.997711
GH_A05G1552	fiber_share	GH_D06G0586	0.865285
GH_A05G3527	fiber_share	GH_A05G1606	0.927882
GH_D12G0337	fiber_share	GH_A05G1631	-0.884408
GH_A08G2424	fiber_share	GH_A05G1718	0.9792
GH_A13G0331	fiber_share	GH_A05G1718	0.979051
GH_D02G2296	fiber_share	GH_A05G1718	0.967556
GH_D01G1996	fiber_share	GH_A05G1834	0.920105
GH_A12G1339	fiber_share	GH_A05G1849	0.979685
GH_A05G1876	fiber_share	GH_A06G0466	0.991644
GH_A05G1908	fiber_share	GH_D10G0304	0.94628
GH_A05G1951	fiber_share	GH_A05G1951	1
GH_A05G1951	ealy_fiber	GH_A08G2820	0.909331
GH_A05G1959	fiber_share	GH_D09G2202	-0.930089
GH_D12G1716	fiber_share	GH_A05G1961	0.979195
GH_A13G1334	fiber_share	GH_A05G2014	0.821719
GH_A05G2038	fiber_share	GH_A05G2038	1
GH_A05G2038	fiber_share	GH_D02G1323	0.892513
GH_A05G2038	fiber_share	GH_A09G1975	0.828611
GH_A05G2054	fiber_share	GH_D05G4027	-0.846052
GH_A05G2059	fiber_share	GH_A12G1855	0.931332
GH_D07G1426	fiber_share	GH_A05G2075	0.981189
GH_A07G1434	fiber_share	GH_A05G2075	0.974588
GH_D12G2366	fiber_share	GH_A05G2155	0.970304
GH_D11G2194	fiber_share	GH_A05G2212	0.9729
GH_A08G2481	fiber_share	GH_A05G2212	0.96198
GH_D05G3074	fiber_share	GH_A05G2227	0.990848
GH_D02G1632	fiber_share	GH_A05G2307	0.98027
GH_A05G2408	ealy_fiber	GH_A06G0476	0.978456
GH_A05G2432	fiber_share	GH_A08G1891	0.96543
GH_A05G2433	fiber_share	GH_A12G2934	0.858405
GH_A05G2581	fiber_share	GH_A05G2581	1
GH_A05G3983	fiber_share	GH_A05G2581	0.949968
GH_D05G2806	fiber_share	GH_A05G2616	0.984478
GH_D04G1498	fiber_share	GH_A05G2616	0.980754
GH_A09G2156	fiber_share	GH_A05G2616	0.967678
GH_D06G1508	fiber_share	GH_A05G2620	0.973768
GH_A05G2626	fiber_share	GH_D08G0173	0.939954
GH_A05G2629	fiber_share	GH_A05G2629	1
GH_D02G1301	fiber_share	GH_A05G2628	0.973939
GH_A05G2634	fiber_share	GH_D05G2153	0.959542
GH_A05G2634	ealy_fiber	GH_A12G1908	0.956558
GH_A11G0015	fiber_share	GH_A05G2675	0.976804
GH_A05G2719	fiber_share	GH_D10G1275	0.973298
GH_A05G2758	fiber_share	GH_A05G2758	1
GH_A05G2794	fiber_share	GH_A11G0175	0.911005
GH_A05G2875	fiber_share	GH_D05G0908	0.952628
GH_D05G3801	fiber_share	GH_A05G2905	0.968789
GH_D03G1018	fiber_share	GH_A05G2930	0.919779
GH_A05G2951	fiber_share	GH_A05G2951	1
GH_A05G2951	ealy_fiber	GH_D03G0137	0.947489
GH_D02G1944	fiber_share	GH_A05G3394	0.958909
GH_D02G1464	fiber_share	GH_A05G3395	0.975255
GH_D11G0100	fiber_share	GH_A05G3401	0.923924
GH_D08G0303	fiber_share	GH_A05G3428	0.930485
GH_A05G3527	fiber_share	GH_D05G1273	0.896181
GH_D10G2493	fiber_share	GH_A05G3670	0.965441
GH_A05G3892	fiber_share	GH_A11G0175	0.949688
GH_A12G2632	fiber_share	GH_A05G4226	0.961349
GH_D12G2654	fiber_share	GH_A05G4226	0.955571
GH_A05G4237	fiber_share	GH_A11G1366	0.951417
GH_A05G4288	fiber_share	GH_D05G3924	0.949257
GH_D01G1249	fiber_share	GH_A05G4331	0.957569
GH_A11G2891	ealy_fiber	GH_A05G4360	0.961733
GH_A12G0222	fiber_share	GH_A06G0050	0.931974
GH_A06G0068	ealy_fiber	GH_D05G2622	0.975967
GH_D06G0088	fiber_share	GH_A06G0137	0.997811
GH_D10G0013	fiber_share	GH_A06G0132	0.946204
GH_D01G1465	fiber_share	GH_A06G0146	0.985526
GH_A08G0313	fiber_share	GH_A06G0158	0.976028
GH_D11G0385	fiber_share	GH_A06G0158	0.969742
GH_A06G0207	fiber_share	GH_D05G0325	0.935895
GH_D12G2554	fiber_share	GH_A06G0216	0.956349
GH_A06G0401	ealy_fiber	GH_D05G0105	0.963945
GH_D12G0905	ealy_fiber	GH_A06G0500	0.990055
GH_A06G2073	ealy_fiber	GH_A06G0500	0.976906
GH_D01G0637	fiber_share	GH_A06G0529	0.933922
GH_A11G0865	fiber_share	GH_A06G0587	-0.943089
GH_D02G2061	fiber_share	GH_A06G0587	-0.931334
GH_A06G0904	fiber_share	GH_A08G1807	0.971928
GH_A06G2104	fiber_share	GH_A06G0933	0.959497
GH_A06G1018	fiber_share	GH_A06G1018	1
GH_A06G1018	fiber_share	GH_A11G0771	0.982995
GH_A06G1048	ealy_fiber	GH_A08G1791	0.952392
GH_A06G1106	fiber_share	GH_A13G2197	0.970849
GH_D06G0940	fiber_share	GH_A06G1441	0.99912
GH_A10G1921	fiber_share	GH_A06G1635	0.977126
GH_D09G2588	fiber_share	GH_A06G2009	0.99172
GH_D13G0915	fiber_share	GH_A06G2125	0.970445
GH_A06G2174	fiber_share	GH_A08G1015	0.973704
GH_D06G1553	fiber_share	GH_A06G2277	0.89614
GH_D10G2019	fiber_share	GH_A06G2300	0.948106
GH_D05G2657	ealy_fiber	GH_A06G2324	0.942782
GH_A08G1821	fiber_share	GH_A06G2339	0.993256
GH_D08G1840	fiber_share	GH_A06G2339	0.979499
GH_A06G2387	fiber_share	GH_A11G3365	0.961272
GH_A07G0019	fiber_share	GH_D09G1466	0.994634
GH_A07G0019	fiber_share	GH_D08G2033	0.982159
GH_A07G0019	fiber_share	GH_D08G1341	0.981188
GH_A07G0019	fiber_share	GH_D09G0893	0.981011
GH_A07G0019	fiber_share	GH_D12G2428	0.97935
GH_D09G2405	ealy_fiber	GH_A07G0084	0.738133
GH_A07G0278	fiber_share	GH_A07G0278	1
GH_A07G0278	fiber_share	GH_D11G3669	0.9603
GH_D12G2365	fiber_share	GH_A07G0359	0.993096
GH_A07G0368	fiber_share	GH_A07G0368	1
GH_A07G0368	fiber_share	GH_D05G2418	0.961784
GH_D12G1715	fiber_share	GH_A07G0381	0.966843
GH_D05G3074	ealy_fiber	GH_A07G0442	0.991381
GH_D13G1998	ealy_fiber	GH_A07G0481	0.87239
GH_D07G1385	fiber_share	GH_A07G0591	0.945034
GH_D12G1433	fiber_share	GH_A07G0591	0.933913
GH_A07G0659	ealy_fiber	GH_D06G1031	0.963321
GH_A12G2127	fiber_share	GH_A07G0703	0.98381
GH_A07G0718	fiber_share	GH_A07G0718	1
GH_A07G0718	fiber_share	GH_D13G0621	0.978431
GH_D13G0621	fiber_share	GH_A07G0718	0.978431
GH_D13G2576	fiber_share	GH_A07G0725	-0.975024
GH_D05G1033	fiber_share	GH_A07G0725	-0.966915
GH_D12G1609	fiber_share	GH_A07G0732	0.967473
GH_A13G0654	fiber_share	GH_A07G0732	0.931953
GH_A11G3282	fiber_share	GH_A07G0848	0.959263
GH_A07G0875	fiber_share	GH_D08G0504	0.78651
GH_A07G0916	fiber_share	GH_D03G0318	0.988747
GH_A07G1067	fiber_share	GH_A08G0735	0.876349
GH_A07G1067	fiber_share	GH_D11G1758	0.873882
GH_A07G1095	fiber_share	GH_D09G2443	0.959361
GH_A07G1222	fiber_share	GH_A07G1222	1
GH_D04G1831	fiber_share	GH_A07G1316	0.842502
GH_A07G1360	ealy_fiber	GH_A13G0123	0.987338
GH_A07G1427	fiber_share	GH_D09G0739	0.947751
GH_A07G1431	fiber_share	GH_A07G1431	1
GH_A07G1431	fiber_share	GH_D09G1576	0.919564
GH_A07G1503	ealy_fiber	GH_D05G3363	0.973113
GH_A07G1503	fiber_share	GH_D12G0680	0.94248
GH_A07G1603	fiber_share	GH_D13G0827	0.932274
GH_A07G1616	ealy_fiber	GH_A09G1217	0.575965
GH_A07G1616	fiber_share	GH_A13G0293	0.553385
GH_A10G0669	fiber_share	GH_A07G1623	0.990369
GH_A11G2982	fiber_share	GH_A07G1972	0.999162
GH_D11G3013	fiber_share	GH_A07G1972	0.999004
GH_D02G1464	fiber_share	GH_A07G2017	0.962544
GH_A07G2064	fiber_share	GH_A10G1387	0.924517
GH_A10G1852	fiber_share	GH_A07G2223	0.971482
GH_D10G0322	fiber_share	GH_A07G2248	0.975109
GH_A07G2255	fiber_share	GH_D12G0173	0.869922
GH_A07G2323	fiber_share	GH_D08G1890	0.87986
GH_A07G2606	ealy_fiber	GH_A07G2606	1
GH_A07G2606	fiber_share	GH_D05G3829	0.938097
GH_D05G2080	ealy_fiber	GH_A07G2631	0.89124
GH_D02G0191	fiber_share	GH_A08G0062	0.92482
GH_D01G1156	fiber_share	GH_A08G0164	0.976333
GH_A13G1242	fiber_share	GH_A08G0199	0.985044
GH_A08G0313	fiber_share	GH_A10G2134	0.981368
GH_A08G0412	fiber_share	GH_D08G2693	0.96821
GH_D05G4048	fiber_share	GH_A08G0468	0.688465
GH_D05G0693	fiber_share	GH_A08G0473	0.949826
GH_A13G1421	fiber_share	GH_A08G0473	0.949759
GH_A08G0511	fiber_share	GH_A09G2413	0.847962
GH_D02G1383	fiber_share	GH_A08G0717	0.909849
GH_D08G2068	fiber_share	GH_A08G0773	0.974601
GH_D11G1262	fiber_share	GH_A08G0948	0.837145
GH_A08G1111	fiber_share	GH_D11G2430	0.992915
GH_A08G1111	fiber_share	GH_D08G0719	0.990096
GH_D13G2576	fiber_share	GH_A08G1255	0.974767
GH_A08G1318	fiber_share	GH_D02G1250	0.860204
GH_D05G2774	fiber_share	GH_A08G1414	0.956424
GH_A08G1434	fiber_share	GH_A13G2197	0.970017
GH_A08G1520	fiber_share	GH_A11G0489	0.977744
GH_A08G1587	ealy_fiber	GH_D02G2548	0.857232
GH_A12G2543	fiber_share	GH_A08G1750	0.982673
GH_D06G1171	fiber_share	GH_A08G1750	0.980399
GH_D01G0637	fiber_share	GH_A08G1761	0.931448
GH_D02G1233	fiber_share	GH_A08G1808	0.955539
GH_A08G1839	fiber_share	GH_D05G2127	0.938538
GH_A08G1821	fiber_share	GH_D05G0600	0.976943
GH_D13G1443	fiber_share	GH_A08G1867	0.986443
GH_D13G0869	ealy_fiber	GH_A08G1907	0.928872
GH_A08G1929	fiber_share	GH_A11G2313	0.973492
GH_A08G2055	fiber_share	GH_A08G2055	1
GH_D13G2506	fiber_share	GH_A08G2116	0.889672
GH_D01G1465	fiber_share	GH_A08G2263	0.977338
GH_D12G2371	fiber_share	GH_A08G2335	-0.985095
GH_A11G2982	fiber_share	GH_A08G2419	0.999576
GH_A08G2424	fiber_share	GH_D06G1067	0.985898
GH_D02G1534	fiber_share	GH_A08G2606	0.98737
GH_A08G2629	fiber_share	GH_D03G0411	0.99324
GH_A11G1268	fiber_share	GH_A08G2689	0.95279
GH_D07G0542	fiber_share	GH_A08G2689	0.947724
GH_A08G2807	ealy_fiber	GH_A08G2807	1
GH_A09G0576	fiber_share	GH_D07G1262	0.990573
GH_A09G0582	ealy_fiber	GH_D03G1225	1
GH_A09G0582	ealy_fiber	GH_D08G2108	0.847832
GH_A12G1379	ealy_fiber	GH_A09G0716	0.954112
GH_A13G1925	ealy_fiber	GH_A09G0813	0.841789
GH_A09G0834	ealy_fiber	GH_D12G2133	0.968505
GH_A09G0834	fiber_share	GH_D06G0701	0.954989
GH_D12G0337	fiber_share	GH_A09G0846	0.951968
GH_A09G0848	fiber_share	GH_D09G2290	0.999612
GH_D11G0316	fiber_share	GH_A09G0904	0.961318
GH_A12G0623	fiber_share	GH_A09G1112	0.966533
GH_A09G1130	fiber_share	GH_D10G2202	0.996872
GH_A10G0885	fiber_share	GH_A09G1282	0.982702
GH_D10G1081	fiber_share	GH_A09G1282	0.976243
GH_D07G0917	fiber_share	GH_A09G1375	0.999012
GH_A09G1677	fiber_share	GH_D11G2266	0.988695
GH_A13G0642	fiber_share	GH_A09G1769	0.971877
GH_A09G1816	fiber_share	GH_A10G0456	0.88336
GH_D05G2450	fiber_share	GH_A09G1949	0.917329
GH_A11G2692	fiber_share	GH_A09G1993	0.952306
GH_D03G0999	fiber_share	GH_A09G2020	0.972886
GH_A09G2156	fiber_share	GH_D01G0312	0.971506
GH_A09G2156	fiber_share	GH_A11G0019	0.952934
GH_D12G2364	fiber_share	GH_A09G2161	0.934296
GH_A11G0685	fiber_share	GH_A09G2319	0.851403
GH_D13G0398	fiber_share	GH_A09G2367	0.982955
GH_D02G0379	ealy_fiber	GH_A09G2429	0.946668
GH_A09G2565	fiber_share	GH_D08G2409	0.94736
GH_D12G1652	fiber_share	GH_A09G2605	0.99773
GH_A10G0073	fiber_share	GH_D05G0675	0.98246
GH_A10G0073	fiber_share	GH_D08G1456	0.968293
GH_D12G1715	fiber_share	GH_A10G0084	0.977386
GH_D02G1526	fiber_share	GH_A10G0084	0.976215
GH_A10G0109	fiber_share	GH_A11G1164	0.996322
GH_A10G0286	fiber_share	GH_D11G0559	0.975024
GH_A10G0291	fiber_share	GH_A10G0291	1
GH_A10G0291	fiber_share	GH_A10G1849	0.950482
GH_D01G2516	fiber_share	GH_A10G0346	0.928165
GH_A10G0346	ealy_fiber	GH_D12G0157	0.885488
GH_A10G0379	fiber_share	GH_A11G0468	0.957141
GH_A11G0860	fiber_share	GH_A10G0399	0.990076
GH_D11G0897	fiber_share	GH_A10G0399	0.986458
GH_A10G0437	fiber_share	GH_D12G2429	0.982509
GH_A10G0519	fiber_share	GH_A13G1687	0.966649
GH_A10G0519	fiber_share	GH_D13G1644	0.966269
GH_A10G0519	fiber_share	GH_D05G0396	0.929964
GH_A10G0519	fiber_share	GH_D02G1866	0.924985
GH_D06G0173	fiber_share	GH_A10G0527	0.978327
GH_D08G2068	fiber_share	GH_A10G0527	0.97372
GH_A12G0690	fiber_share	GH_A10G0634	0.970729
GH_A10G0669	fiber_share	GH_D09G0162	0.994109
GH_A10G0687	fiber_share	GH_D09G1181	0.991707
GH_A10G0720	fiber_share	GH_A11G0719	0.968691
GH_D13G0869	fiber_share	GH_A10G0818	0.934382
GH_A10G0936	ealy_fiber	GH_D08G0495	0.916293
GH_D02G0987	ealy_fiber	GH_A10G1307	-0.812386
GH_D13G1368	fiber_share	GH_A10G1370	0.931274
GH_A10G1510	fiber_share	GH_D08G0489	0.954498
GH_D12G0671	fiber_share	GH_A10G1830	0.963102
GH_A13G0010	fiber_share	GH_A10G1849	0.947152
GH_A10G1921	fiber_share	GH_A10G1921	1
GH_A10G1921	fiber_share	GH_D02G1786	0.984796
GH_A10G1921	fiber_share	GH_A13G0446	0.967007
GH_D01G1465	fiber_share	GH_A10G2106	0.97825
GH_D01G2214	fiber_share	GH_A10G2134	0.970509
GH_A11G1408	fiber_share	GH_A10G2216	0.957076
GH_A11G1408	fiber_share	GH_A10G2460	0.955106
GH_A11G0017	fiber_share	GH_D10G0369	0.980065
GH_A11G0017	fiber_share	GH_D12G0547	0.979944
GH_A11G0017	fiber_share	GH_D12G0850	0.976643
GH_A11G0094	fiber_share	GH_A11G0094	1
GH_A12G1720	fiber_share	GH_A11G0171	0.980571
GH_A12G2359	fiber_share	GH_A11G0188	0.962898
GH_D01G1146	fiber_share	GH_A11G0258	0.979459
GH_D12G1898	fiber_share	GH_A11G0280	0.947295
GH_A11G0331	fiber_share	GH_A11G0331	1
GH_A11G0331	fiber_share	GH_D11G0345	0.982493
GH_D11G0345	fiber_share	GH_A11G0331	0.982493
GH_A11G0366	fiber_share	GH_A13G1928	0.957503
GH_A11G0366	fiber_share	GH_D12G2644	0.941895
GH_A11G0368	fiber_share	GH_A13G2559	0.96835
GH_A11G0397	fiber_share	GH_D13G2207	0.798809
GH_A12G2840	fiber_share	GH_A11G0448	0.947281
GH_A12G0705	fiber_share	GH_A11G0486	0.970821
GH_D08G1536	fiber_share	GH_A11G0489	0.968292
GH_A11G0550	fiber_share	GH_D04G0412	0.982852
GH_D05G3074	fiber_share	GH_A11G0573	0.98627
GH_D01G1762	fiber_share	GH_A11G0578	0.977485
GH_D02G1944	fiber_share	GH_A11G0628	-0.957453
GH_D08G1942	fiber_share	GH_A11G0734	0.975544
GH_D09G1900	fiber_share	GH_A11G0753	0.9363
GH_A11G0860	fiber_share	GH_D12G1535	0.98897
GH_A12G1122	fiber_share	GH_A11G0881	-0.895296
GH_A11G0883	fiber_share	GH_D12G2517	0.977939
GH_A11G0921	fiber_share	GH_A11G0921	1
GH_A11G0921	fiber_share	GH_D06G1959	0.977482
GH_A11G0961	fiber_share	GH_A11G0961	1
GH_D09G1748	fiber_share	GH_A11G0963	0.970295
GH_A11G1013	fiber_share	GH_D09G2092	0.969414
GH_D05G3074	fiber_share	GH_A11G1050	0.991796
GH_A11G1096	fiber_share	GH_D09G1242	-0.932681
GH_D02G2296	fiber_share	GH_A11G1099	0.970648
GH_A11G1334	fiber_share	GH_D13G1839	0.98353
GH_A11G1356	fiber_share	GH_A11G1356	1
GH_D07G1424	fiber_share	GH_A11G1380	0.9391
GH_A11G1947	fiber_share	GH_A13G0405	0.985633
GH_D02G1944	fiber_share	GH_A11G2346	0.967212
GH_D12G0236	fiber_share	GH_A11G2630	0.897257
GH_A12G0750	fiber_share	GH_A11G2675	0.939478
GH_A11G2692	ealy_fiber	GH_D11G2890	0.991617
GH_A11G2791	fiber_share	GH_D06G2004	0.968138
GH_A11G2791	fiber_share	GH_A13G0116	0.965056
GH_A11G2894	fiber_share	GH_D07G1632	0.94851
GH_A11G2982	fiber_share	GH_A13G1977	0.999223
GH_A11G2982	fiber_share	GH_D09G1723	0.998947
GH_A11G3282	fiber_share	GH_A11G3282	1
GH_D05G0476	fiber_share	GH_A11G3670	0.988238
GH_D01G2214	fiber_share	GH_A11G3713	0.899768
GH_D01G1470	fiber_share	GH_A11G3718	0.975708
GH_D05G3801	fiber_share	GH_A11G3737	0.963417
GH_D12G2366	fiber_share	GH_A12G0129	0.961079
GH_A12G1880	fiber_share	GH_A12G0159	0.967508
GH_D12G2181	fiber_share	GH_A12G0170	0.996034
GH_D10G1125	fiber_share	GH_A12G0236	0.969589
GH_A13G1961	fiber_share	GH_A12G0394	0.972622
GH_D05G2774	fiber_share	GH_A12G0454	0.940029
GH_D04G0374	fiber_share	GH_A12G0465	0.999484
GH_D07G0917	fiber_share	GH_A12G0465	0.999378
GH_A12G0750	fiber_share	GH_D04G1771	0.937153
GH_D10G0303	ealy_fiber	GH_A12G0865	0.98137
GH_A12G0914	fiber_share	GH_D06G0507	0.996686
GH_A12G1017	fiber_share	GH_D11G3536	0.996662
GH_A12G1119	fiber_share	GH_D07G1378	0.983856
GH_A12G1122	fiber_share	GH_D12G1354	0.913083
GH_A12G1122	fiber_share	GH_D05G1310	0.894746
GH_A12G1128	fiber_share	GH_D01G1413	0.845169
GH_A12G1338	fiber_share	GH_D12G0297	0.990261
GH_A12G1363	fiber_share	GH_A13G0433	0.997852
GH_A12G1401	fiber_share	GH_D12G1986	0.97326
GH_D03G1847	fiber_share	GH_A12G1446	0.997817
GH_A12G1496	fiber_share	GH_A12G1496	1
GH_D03G1394	fiber_share	GH_A12G1560	0.940179
GH_A12G1567	fiber_share	GH_A12G1567	1
GH_A12G1585	ealy_fiber	GH_D05G1907	0.891249
GH_A12G1604	fiber_share	GH_D13G1268	0.969965
GH_A12G1604	fiber_share	GH_D10G1207	0.968316
GH_A12G1604	fiber_share	GH_D08G2832	0.967261
GH_A12G1719	fiber_share	GH_D11G3418	0.984376
GH_A12G1719	fiber_share	GH_D10G0299	0.978987
GH_A12G1720	fiber_share	GH_D05G0215	0.988799
GH_A12G1753	fiber_share	GH_D09G2013	0.987946
GH_A12G1753	fiber_share	GH_D12G2517	0.982084
GH_A12G1753	fiber_share	GH_D06G2044	0.97943
GH_A12G1753	fiber_share	GH_D05G0379	0.976304
GH_D09G2340	fiber_share	GH_A12G1831	0.965091
GH_A12G1834	fiber_share	GH_D07G1560	0.960346
GH_A12G1852	fiber_share	GH_D09G0998	-0.937858
GH_A12G1852	ealy_fiber	GH_D11G0328	0.918192
GH_D02G1632	ealy_fiber	GH_A12G1882	0.987306
GH_A12G1885	fiber_share	GH_A12G1885	1
GH_A12G1967	fiber_share	GH_A12G1967	1
GH_A12G1967	fiber_share	GH_D11G0751	0.984412
GH_D02G1383	fiber_share	GH_A12G2055	0.862841
GH_A12G2127	fiber_share	GH_D04G1188	0.983383
GH_D13G2506	fiber_share	GH_A12G2148	0.920822
GH_A12G2349	fiber_share	GH_D12G1986	0.952317
GH_A12G2359	fiber_share	GH_D05G1688	0.97178
GH_A12G2359	fiber_share	GH_D11G0189	0.967077
GH_A12G2359	fiber_share	GH_A13G0438	0.95206
GH_A12G2447	fiber_share	GH_A12G2447	1
GH_D04G0048	fiber_share	GH_A12G2447	0.985631
GH_A12G2514	fiber_share	GH_D05G0972	0.99707
GH_D10G0661	fiber_share	GH_A12G2534	0.969805
GH_A12G2543	fiber_share	GH_D09G1466	0.992136
GH_A12G2543	fiber_share	GH_D11G1419	0.98814
GH_A12G2605	fiber_share	GH_D03G1790	0.975827
GH_A12G2632	fiber_share	GH_D04G0566	0.980444
GH_A12G2805	fiber_share	GH_D08G1711	0.993289
GH_A12G2805	fiber_share	GH_D09G2000	0.99151
GH_A12G2805	fiber_share	GH_D12G0938	0.984398
GH_D12G0640	fiber_share	GH_A12G2806	0.951515
GH_A12G2840	fiber_share	GH_A13G2578	0.955783
GH_A12G2932	fiber_share	GH_A12G2932	1
GH_D12G1965	fiber_share	GH_A12G2932	0.950439
GH_D10G0546	fiber_share	GH_A13G0043	0.936124
GH_D12G1957	fiber_share	GH_A13G0205	0.877563
GH_A13G0395	fiber_share	GH_A13G0299	0.947758
GH_A13G0299	ealy_fiber	GH_D05G3685	0.928114
GH_D05G3685	fiber_share	GH_A13G0299	0.928114
GH_A13G0331	ealy_fiber	GH_D02G1734	0.99006
GH_A13G0331	fiber_share	GH_A13G2559	0.981187
GH_A13G0395	fiber_share	GH_D13G0297	0.954682
GH_D11G1980	fiber_share	GH_A13G0405	0.993818
GH_D07G0917	fiber_share	GH_A13G0433	0.998652
GH_D12G1380	fiber_share	GH_A13G0433	0.998312
GH_D12G2136	fiber_share	GH_A13G0433	0.998142
GH_D07G2339	fiber_share	GH_A13G0436	0.527385
GH_A13G0642	fiber_share	GH_A13G0642	1
GH_A13G0642	fiber_share	GH_D13G0621	0.985885
GH_D13G0621	fiber_share	GH_A13G0642	0.985885
GH_A13G0711	fiber_share	GH_D12G1725	0.93295
GH_A13G0765	fiber_share	GH_D05G0972	0.99844
GH_A13G0777	fiber_share	GH_D10G2423	0.940871
GH_A13G0800	fiber_share	GH_D11G1502	0.960701
GH_A13G0854	fiber_share	GH_D07G0189	0.923986
GH_A13G1090	ealy_fiber	GH_A13G1090	1
GH_D13G0915	ealy_fiber	GH_A13G1090	0.979027
GH_A13G1090	fiber_share	GH_D06G0131	0.978178
GH_A13G1090	fiber_share	GH_D05G2041	0.97363
GH_A13G1204	fiber_share	GH_D07G2348	0.984301
GH_A13G1204	fiber_share	GH_D12G0793	0.979671
GH_A13G1204	fiber_share	GH_D11G1219	0.979343
GH_A13G1264	fiber_share	GH_D11G0377	-0.883982
GH_A13G1421	fiber_share	GH_D06G1413	0.942146
GH_D03G0999	fiber_share	GH_A13G1679	0.974683
GH_A13G1697	fiber_share	GH_D13G1652	0.984684
GH_A13G1725	ealy_fiber	GH_A13G1725	1
GH_D05G1495	fiber_share	GH_A13G1851	0.979419
GH_A13G1885	fiber_share	GH_D07G1588	0.988316
GH_A13G1925	ealy_fiber	GH_D09G0761	0.821033
GH_D12G2563	fiber_share	GH_A13G2197	0.974492
GH_D08G1609	fiber_share	GH_A13G2220	0.967711
GH_D02G0599	fiber_share	GH_A13G2271	0.99879
GH_A13G2349	fiber_share	GH_D05G1059	0.992219
GH_A13G2436	fiber_share	GH_A13G2436	1
GH_A13G2444	fiber_share	GH_D06G0834	0.991167
GH_D05G1946	fiber_share	GH_A13G2529	0.821461
GH_D12G1935	fiber_share	GH_A13G2561	0.966823
GH_D07G2315	fiber_share	GH_A13G2578	0.979477
GH_D04G1498	fiber_share	GH_A13G2578	0.978826
GH_D08G2173	fiber_share	GH_A13G2578	0.96715
GH_D01G0209	fiber_share	GH_D12G2904	0.932421
GH_D12G0671	fiber_share	GH_D01G0291	0.963454
GH_D11G1389	fiber_share	GH_D01G0331	0.888821
GH_D01G0576	fiber_share	GH_D11G1449	0.964492
GH_D05G1332	fiber_share	GH_D01G0578	0.969586
GH_D01G0711	fiber_share	GH_D07G0748	0.941149
GH_D05G3685	fiber_share	GH_D01G1110	-0.953064
GH_D01G1146	fiber_share	GH_D02G2288	0.970131
GH_D01G1146	fiber_share	GH_D01G1750	0.95957
GH_D01G1156	fiber_share	GH_D11G0684	0.973338
GH_D01G1249	fiber_share	GH_D01G1249	1
GH_D01G1465	fiber_share	GH_D06G0130	0.975417
GH_D02G0132	fiber_share	GH_D01G1479	0.975398
GH_D07G0215	fiber_share	GH_D01G1916	0.945615
GH_D07G0138	fiber_share	GH_D01G1926	0.977822
GH_D11G3263	fiber_share	GH_D01G2062	0.966706
GH_D01G2072	fiber_share	GH_D07G1071	0.979719
GH_D02G1526	fiber_share	GH_D01G2213	0.984349
GH_D02G0957	fiber_share	GH_D01G2381	0.982758
GH_D10G0737	ealy_fiber	GH_D01G2437	0.569503
GH_D11G1007	fiber_share	GH_D02G0059	0.864162
GH_D02G2186	fiber_share	GH_D02G0079	0.977312
GH_D02G0283	fiber_share	GH_D05G4057	0.979118
GH_D02G0379	fiber_share	GH_D02G1833	0.942246
GH_D10G0546	fiber_share	GH_D02G0488	0.943988
GH_D02G0577	fiber_share	GH_D10G0622	0.808443
GH_D12G2037	fiber_share	GH_D02G0592	0.984213
GH_D02G0599	ealy_fiber	GH_D04G0512	0.998801
GH_D02G0632	fiber_share	GH_D11G3109	0.947887
GH_D02G0665	fiber_share	GH_D12G1414	0.939173
GH_D02G0678	fiber_share	GH_D09G1862	0.966067
GH_D02G0931	fiber_share	GH_D10G2574	0.971509
GH_D02G0931	ealy_fiber	GH_D08G1150	0.970552
GH_D02G0957	fiber_share	GH_D07G0925	0.977728
GH_D07G0917	fiber_share	GH_D02G0996	0.998873
GH_D09G0952	fiber_share	GH_D02G1011	0.916106
GH_D02G1233	fiber_share	GH_D04G0601	0.97257
GH_D02G1305	fiber_share	GH_D09G0788	0.98445
GH_D02G1305	fiber_share	GH_D05G2364	0.984449
GH_D02G1305	fiber_share	GH_D06G0928	0.979665
GH_D02G1383	fiber_share	GH_D08G0707	0.903298
GH_D02G1383	fiber_share	GH_D05G1190	0.899959
GH_D02G1407	ealy_fiber	GH_D05G3214	0.94138
GH_D02G1464	fiber_share	GH_D10G2574	0.971066
GH_D02G1526	fiber_share	GH_D11G0172	0.980527
GH_D02G1526	fiber_share	GH_D02G2504	0.973339
GH_D03G0028	fiber_share	GH_D02G1549	0.978646
GH_D02G1607	fiber_share	GH_D03G1553	0.993238
GH_D02G1615	fiber_share	GH_D13G0659	0.971342
GH_D02G1632	fiber_share	GH_D13G0518	0.975947
GH_D02G1944	fiber_share	GH_D13G0007	0.959393
GH_D12G0671	ealy_fiber	GH_D02G2020	0.969375
GH_D05G0600	fiber_share	GH_D02G2174	0.980749
GH_D03G1942	fiber_share	GH_D02G2236	0.94765
GH_D02G2296	fiber_share	GH_D05G3829	0.985582
GH_D02G2296	fiber_share	GH_D11G0316	0.976693
GH_D02G2296	fiber_share	GH_D05G1000	0.969501
GH_D02G2296	fiber_share	GH_D06G0384	0.967331
GH_D02G2380	fiber_share	GH_D10G1275	0.959478
GH_D11G1929	fiber_share	GH_D03G0016	0.98605
GH_D10G2355	fiber_share	GH_D03G0070	0.968114
GH_D03G0252	fiber_share	GH_D07G0267	0.995852
GH_D05G1665	fiber_share	GH_D03G0411	0.989136
GH_D13G0398	ealy_fiber	GH_D03G0961	0.975769
GH_D03G1091	fiber_share	GH_D08G0405	0.991344
GH_D12G1511	fiber_share	GH_D03G1417	0.894965
GH_D03G1623	fiber_share	GH_D09G1466	0.995441
GH_D03G1623	fiber_share	GH_D09G0893	0.984874
GH_D03G1718	fiber_share	GH_D03G1718	1
GH_D03G1718	fiber_share	GH_D06G1959	0.959416
GH_D03G1860	fiber_share	GH_D05G0600	0.974557
GH_D03G1942	fiber_share	GH_D05G0335	0.959707
GH_D04G0048	fiber_share	GH_D12G2459	0.977893
GH_D04G0475	fiber_share	GH_D04G0118	0.984772
GH_D04G1775	fiber_share	GH_D04G0218	0.986036
GH_D09G2581	ealy_fiber	GH_D04G0334	0.975227
GH_D04G0347	fiber_share	GH_D10G0481	0.995295
GH_D04G0374	fiber_share	GH_D08G2611	0.999294
GH_D04G0497	fiber_share	GH_D10G0531	0.975197
GH_D12G2654	fiber_share	GH_D04G0566	0.98036
GH_D07G2228	fiber_share	GH_D04G0671	0.982015
GH_D04G0776	ealy_fiber	GH_D08G1219	0.969483
GH_D05G2080	fiber_share	GH_D04G1274	0.81245
GH_D04G1350	fiber_share	GH_D04G1350	1
GH_D04G1419	fiber_share	GH_D12G1275	0.915272
GH_D04G1498	fiber_share	GH_D11G2145	0.968727
GH_D04G1498	fiber_share	GH_D12G0644	0.950311
GH_D07G1183	fiber_share	GH_D04G1513	0.972382
GH_D06G0248	fiber_share	GH_D04G1544	0.981324
GH_D04G1551	fiber_share	GH_D10G1569	0.865516
GH_D04G1653	fiber_share	GH_D08G1845	0.965735
GH_D04G1775	fiber_share	GH_D07G1382	0.98739
GH_D12G1104	ealy_fiber	GH_D04G1870	0.563822
GH_D13G0327	fiber_share	GH_D04G2016	0.993832
GH_D04G2039	fiber_share	GH_D10G2525	0.964955
GH_D09G2504	fiber_share	GH_D04G2056	0.985918
GH_D05G1642	fiber_share	GH_D05G0062	0.853648
GH_D10G0630	ealy_fiber	GH_D05G0132	0.986211
GH_D05G0476	fiber_share	GH_D05G0142	0.993611
GH_D10G0864	fiber_share	GH_D05G0275	0.941916
GH_D12G1030	fiber_share	GH_D05G0358	0.964057
GH_D05G0373	fiber_share	GH_D08G1510	0.96051
GH_D05G0476	fiber_share	GH_D11G1349	0.994042
GH_D05G0494	fiber_share	GH_D08G0719	0.990046
GH_D05G0534	fiber_share	GH_D12G2378	0.968099
GH_D12G1417	fiber_share	GH_D05G0541	0.940097
GH_D05G0585	fiber_share	GH_D05G2000	0.997413
GH_D08G1840	fiber_share	GH_D05G0600	0.979355
GH_D12G2366	fiber_share	GH_D05G0600	0.960491
GH_D10G0084	fiber_share	GH_D05G0675	0.976825
GH_D10G1144	ealy_fiber	GH_D05G0703	0.936208
GH_D07G0290	fiber_share	GH_D05G0779	0.989417
GH_D06G1051	fiber_share	GH_D05G0779	0.976795
GH_D13G0007	fiber_share	GH_D05G0877	0.98492
GH_D05G1329	fiber_share	GH_D11G1029	0.959065
GH_D11G2067	fiber_share	GH_D05G1420	0.943846
GH_D05G1440	fiber_share	GH_D05G1440	1
GH_D13G0777	fiber_share	GH_D05G1504	0.988586
GH_D05G1830	fiber_share	GH_D05G1830	1
GH_D12G1749	fiber_share	GH_D05G1855	0.975993
GH_D05G1991	fiber_share	GH_D05G1991	1
GH_D05G2022	fiber_share	GH_D07G0925	0.979964
GH_D05G2037	fiber_share	GH_D05G2027	0.969185
GH_D05G2080	ealy_fiber	GH_D05G2080	1
GH_D05G2090	fiber_share	GH_D05G2090	1
GH_D07G1605	fiber_share	GH_D05G2186	0.981317
GH_D12G2534	ealy_fiber	GH_D05G2200	0.985612
GH_D05G2450	ealy_fiber	GH_D09G1945	-0.90953
GH_D05G2449	fiber_share	GH_D08G1907	0.962237
GH_D05G2497	fiber_share	GH_D09G1862	0.979792
GH_D10G2304	ealy_fiber	GH_D05G2669	0.863157
GH_D05G2774	fiber_share	GH_D05G2774	1
GH_D05G2775	fiber_share	GH_D05G2775	1
GH_D05G2775	fiber_share	GH_D09G0162	0.994204
GH_D05G2775	fiber_share	GH_D12G2281	0.991687
GH_D05G2806	fiber_share	GH_D13G1421	0.951323
GH_D05G2969	fiber_share	GH_D05G2969	1
GH_D10G0860	ealy_fiber	GH_D05G3214	0.982457
GH_D12G1965	fiber_share	GH_D05G3341	0.940896
GH_D11G0100	fiber_share	GH_D05G3363	0.936936
GH_D05G3685	fiber_share	GH_D13G0297	0.983386
GH_D13G0297	ealy_fiber	GH_D05G3685	0.983386
GH_D07G1554	fiber_share	GH_D05G3700	0.907696
GH_D10G2754	ealy_fiber	GH_D05G3864	0.767005
GH_D12G1749	fiber_share	GH_D06G0051	0.970538
GH_D06G0138	fiber_share	GH_D13G1421	0.94298
GH_D06G0173	fiber_share	GH_D10G0554	0.97967
GH_D06G0301	fiber_share	GH_D11G2894	0.968296
GH_D06G0384	fiber_share	GH_D11G1029	0.977332
GH_D06G0384	fiber_share	GH_D08G0574	-0.948915
GH_D11G2888	fiber_share	GH_D06G0939	0.995099
GH_D09G1843	fiber_share	GH_D06G0957	0.996782
GH_D13G0327	fiber_share	GH_D06G0957	0.99415
GH_D06G1034	fiber_share	GH_D06G1034	1
GH_D08G2430	fiber_share	GH_D06G1067	0.983045
GH_D06G1131	fiber_share	GH_D11G2006	0.973713
GH_D06G1131	fiber_share	GH_D13G1421	0.940431
GH_D08G2647	fiber_share	GH_D06G1184	0.952872
GH_D08G0020	fiber_share	GH_D06G1235	0.943628
GH_D07G2346	fiber_share	GH_D06G1439	0.844815
GH_D09G2217	ealy_fiber	GH_D06G1996	0.970568
GH_D07G2315	fiber_share	GH_D06G2109	0.967931
GH_D06G2264	fiber_share	GH_D07G1667	0.923934
GH_D12G0699	fiber_share	GH_D06G2317	0.931649
GH_D07G0027	fiber_share	GH_D07G0027	1
GH_D12G2894	fiber_share	GH_D07G0123	0.91979
GH_D11G2888	fiber_share	GH_D07G0252	0.979269
GH_D07G0290	fiber_share	GH_D07G0290	1
GH_D07G0374	fiber_share	GH_D07G0374	1
GH_D07G0504	fiber_share	GH_D07G2186	0.855964
GH_D12G1716	fiber_share	GH_D07G0538	0.984117
GH_D07G0609	ealy_fiber	GH_D07G0609	1
GH_D07G0917	ealy_fiber	GH_D12G1141	0.998723
GH_D07G0917	fiber_share	GH_D10G1349	0.998065
GH_D12G1848	fiber_share	GH_D07G1071	0.977235
GH_D07G1201	fiber_share	GH_D07G1201	1
GH_D07G1201	fiber_share	GH_D13G0696	0.981215
GH_D07G1420	fiber_share	GH_D12G2237	0.955016
GH_D07G1420	fiber_share	GH_D12G2399	-0.948095
GH_D07G1554	fiber_share	GH_D12G2150	0.9443
GH_D12G1829	fiber_share	GH_D07G1560	0.961541
GH_D07G1613	fiber_share	GH_D09G2298	0.987429
GH_D07G1680	fiber_share	GH_D12G2262	0.998592
GH_D07G2228	fiber_share	GH_D11G3035	0.986251
GH_D07G2347	fiber_share	GH_D12G1988	0.595438
GH_D07G2346	fiber_share	GH_D07G2346	1
GH_D11G1980	fiber_share	GH_D07G2484	0.961064
GH_D11G0316	fiber_share	GH_D08G0012	0.970168
GH_D13G0327	ealy_fiber	GH_D08G0246	0.992654
GH_D11G1174	fiber_share	GH_D08G0483	-0.872809
GH_D08G0522	fiber_share	GH_D10G1710	0.994143
GH_D13G0729	fiber_share	GH_D08G0664	0.983942
GH_D13G2572	fiber_share	GH_D08G0700	0.948359
GH_D12G1957	fiber_share	GH_D08G0899	0.875668
GH_D10G0013	ealy_fiber	GH_D08G1137	0.913933
GH_D08G1609	fiber_share	GH_D08G1609	1
GH_D12G0984	fiber_share	GH_D08G1692	0.942343
GH_D08G1942	fiber_share	GH_D08G1942	1
GH_D08G2068	fiber_share	GH_D10G0554	0.969934
GH_D12G0619	fiber_share	GH_D08G2221	1
GH_D13G1353	fiber_share	GH_D08G2355	0.978138
GH_D11G2092	fiber_share	GH_D08G2611	0.998798
GH_D10G2019	fiber_share	GH_D09G0832	0.968283
GH_D13G1920	fiber_share	GH_D09G1050	0.970719
GH_D11G1358	ealy_fiber	GH_D09G1185	0.982101
GH_D13G0624	ealy_fiber	GH_D09G1206	0.981237
GH_D09G1611	fiber_share	GH_D10G1985	0.96321
GH_D11G3013	fiber_share	GH_D09G1723	0.999521
GH_D13G2506	fiber_share	GH_D09G1726	0.926719
GH_D09G1734	ealy_fiber	GH_D09G1734	1
GH_D09G1748	fiber_share	GH_D09G1748	1
GH_D12G1511	fiber_share	GH_D09G1968	0.934586
GH_D09G1966	fiber_share	GH_D11G1775	0.974122
GH_D12G1749	fiber_share	GH_D09G2013	0.985591
GH_D09G2092	fiber_share	GH_D09G2092	1
GH_D13G1920	fiber_share	GH_D09G2117	0.981943
GH_D12G2136	fiber_share	GH_D09G2290	0.998037
GH_D09G2588	fiber_share	GH_D09G2588	1
GH_D10G0303	fiber_share	GH_D10G0303	1
GH_D10G0395	fiber_share	GH_D10G0359	0.980344
GH_D10G0369	fiber_share	GH_D11G0577	0.990391
GH_D10G0369	fiber_share	GH_D13G1472	0.982077
GH_D10G0546	fiber_share	GH_D12G1399	0.940339
GH_D10G1081	ealy_fiber	GH_D10G0569	0.974042
GH_D10G1710	fiber_share	GH_D10G1710	1
GH_D12G0249	fiber_share	GH_D10G1820	0.890175
GH_D12G2563	fiber_share	GH_D10G1951	0.966938
GH_D10G2019	fiber_share	GH_D10G2019	1
GH_D10G2019	fiber_share	GH_D12G2076	0.954842
GH_D11G1007	fiber_share	GH_D10G2300	0.802295
GH_D11G0100	fiber_share	GH_D11G0100	1
GH_D12G1715	fiber_share	GH_D11G0172	0.978751
GH_D13G0327	fiber_share	GH_D11G0247	0.998068
GH_D11G0345	fiber_share	GH_D11G0345	1
GH_D11G0385	fiber_share	GH_D11G1051	0.966793
GH_D11G3120	fiber_share	GH_D11G0892	0.968065
GH_D11G0897	fiber_share	GH_D12G1535	0.988454
GH_D11G1095	fiber_share	GH_D11G1095	1
GH_D11G1332	fiber_share	GH_D11G1332	1
GH_D11G1389	fiber_share	GH_D13G2190	0.913455
GH_D11G1980	fiber_share	GH_D11G2890	0.981963
GH_D12G1609	fiber_share	GH_D11G1983	-0.932921
GH_D11G2715	ealy_fiber	GH_D11G2890	0.987972
GH_D12G1716	fiber_share	GH_D11G2777	0.982675
GH_D11G2885	fiber_share	GH_D13G1636	-0.920065
GH_D11G3432	fiber_share	GH_D13G0938	0.870832
GH_D12G1358	fiber_share	GH_D12G0297	0.99599
GH_D12G0841	fiber_share	GH_D12G0841	1
GH_D12G1116	fiber_share	GH_D12G1354	0.920859
GH_D12G1881	fiber_share	GH_D12G1296	0.951327
GH_D12G1417	fiber_share	GH_D12G1986	0.974056
GH_D12G1511	fiber_share	GH_D12G2744	-0.901684
GH_D12G2364	fiber_share	GH_D12G1986	0.945798
GH_D12G2364	fiber_share	GH_D12G2364	1
GH_D12G2459	fiber_share	GH_D12G2459	1
GH_D12G2952	fiber_share	GH_D13G1680	0.904761
GH_D13G0490	fiber_share	GH_D13G0490	1
GH_D13G0621	fiber_share	GH_D13G0621	1
GH_D13G1185	fiber_share	GH_D13G1403	0.968295
GH_D13G1652	fiber_share	GH_D13G1652	1
GH_D13G2427	fiber_share	GH_D13G2427	1
GH_A01G0204	late_fiber	GH_D06G0045	0.998135
GH_A01G0793	late_fiber	GH_A12G1426	0.995881
GH_D02G1917	late_fiber	GH_A01G0949	0.99876
GH_A01G1539	late_fiber	GH_D11G0944	0.987757
GH_A09G0531	late_fiber	GH_A01G1947	0.943275
GH_A08G1188	late_fiber	GH_A01G2210	0.970809
GH_A01G2442	late_fiber	GH_A08G2373	0.936884
GH_A02G0355	late_fiber	GH_D03G0162	-0.941123
GH_A02G0585	late_fiber	GH_D10G0481	0.995427
GH_A02G0585	late_fiber	GH_A02G0737	0.992175
GH_A02G0785	late_fiber	GH_D06G0471	0.970838
GH_A09G0182	late_fiber	GH_A02G0835	0.994463
GH_A07G0659	late_fiber	GH_A02G1262	0.972747
GH_A02G1807	late_fiber	GH_A10G0337	0.977747
GH_A02G1812	late_fiber	GH_A12G2029	0.835867
GH_A12G2447	late_fiber	GH_A02G2045	0.98979
GH_A05G1333	late_fiber	GH_A02G2053	0.921599
GH_A03G0022	late_fiber	GH_A03G2069	0.950312
GH_A03G0350	late_fiber	GH_A03G0140	0.995947
GH_A03G0957	late_fiber	GH_D09G1644	0.943984
GH_A03G1140	late_fiber	GH_A05G0147	0.820794
GH_A03G1359	late_fiber	GH_D09G1869	0.987131
GH_D13G0814	late_fiber	GH_A03G1756	0.962226
GH_A03G1781	late_fiber	GH_D08G2291	0.955406
GH_A03G1781	late_fiber	GH_A09G1359	0.948638
GH_A03G1781	late_fiber	GH_D05G0472	0.927175
GH_A03G2209	late_fiber	GH_D03G1417	-0.903454
GH_A06G2374	late_fiber	GH_A03G2225	-0.920781
GH_D04G0499	late_fiber	GH_A04G0014	0.94503
GH_D01G2373	late_fiber	GH_A04G0347	0.968984
GH_D11G2474	late_fiber	GH_A04G0392	0.97772
GH_A04G1020	late_fiber	GH_A04G1020	1
GH_A04G1218	late_fiber	GH_D01G1983	0.907641
GH_A04G1232	late_fiber	GH_D06G0045	0.998056
GH_A12G1208	late_fiber	GH_A05G0298	0.969596
GH_A05G1042	late_fiber	GH_A05G0452	-0.963546
GH_A05G0497	late_fiber	GH_A12G1364	0.991299
GH_D05G1440	late_fiber	GH_A05G0772	0.982104
GH_A05G1181	late_fiber	GH_D10G1048	-0.8592
GH_A12G1719	late_fiber	GH_A05G1233	0.989156
GH_A05G1328	late_fiber	GH_A10G0088	0.922566
GH_A05G1368	late_fiber	GH_A06G0226	0.979516
GH_A05G1587	late_fiber	GH_D08G0287	0.93096
GH_A05G1595	late_fiber	GH_A05G1595	1
GH_A06G1551	late_fiber	GH_A05G1595	0.98932
GH_D05G1623	late_fiber	GH_A05G1595	0.984638
GH_D06G1527	late_fiber	GH_A05G1595	0.974714
GH_A05G1796	late_fiber	GH_A05G1796	1
GH_A05G1908	late_fiber	GH_A12G2326	-0.909895
GH_A05G1988	late_fiber	GH_D10G0711	0.973039
GH_A05G2433	late_fiber	GH_A12G1933	0.826981
GH_D02G1607	late_fiber	GH_A05G2594	0.997683
GH_A05G2664	late_fiber	GH_A06G0051	0.955696
GH_A12G0920	late_fiber	GH_A05G2905	0.924676
GH_A05G3892	late_fiber	GH_D10G0863	0.917032
GH_A13G2501	late_fiber	GH_A05G4114	0.980238
GH_D10G0322	late_fiber	GH_A05G4126	0.969216
GH_A05G4224	late_fiber	GH_A06G0558	0.981341
GH_A05G4237	late_fiber	GH_D05G2138	0.969571
GH_D07G1183	late_fiber	GH_A06G0179	0.973557
GH_A06G0500	late_fiber	GH_D06G0471	0.993339
GH_A13G0331	late_fiber	GH_A06G0824	0.970856
GH_A06G0862	late_fiber	GH_D05G0472	0.946681
GH_A11G1014	late_fiber	GH_A06G1050	0.965032
GH_A06G1106	late_fiber	GH_D13G2178	0.980819
GH_D12G0747	late_fiber	GH_A06G1212	0.94269
GH_D01G0197	late_fiber	GH_A06G1891	0.999055
GH_A06G2073	late_fiber	GH_D06G0471	0.981596
GH_A06G2073	late_fiber	GH_A10G0337	0.965417
GH_D06G0442	late_fiber	GH_A06G2335	0.977701
GH_D03G1623	late_fiber	GH_A07G0019	0.990043
GH_A12G2543	late_fiber	GH_A07G0019	0.989261
GH_D10G2748	late_fiber	GH_A07G0177	0.966153
GH_A07G0278	late_fiber	GH_D12G0870	0.965054
GH_A07G0487	late_fiber	GH_D12G2560	0.950423
GH_A07G0532	late_fiber	GH_D04G0932	0.959555
GH_A07G1427	late_fiber	GH_D01G2369	-0.941397
GH_A07G1503	late_fiber	GH_A11G1081	0.967724
GH_A07G1503	late_fiber	GH_D13G0322	0.942849
GH_D05G0534	late_fiber	GH_A07G1826	0.955901
GH_A07G2323	late_fiber	GH_A08G1875	0.915118
GH_A07G2372	late_fiber	GH_D13G0384	0.977739
GH_A07G2403	late_fiber	GH_A07G2403	1
GH_A08G0780	late_fiber	GH_A08G0780	1
GH_A08G1111	late_fiber	GH_D09G1460	0.991131
GH_A08G1545	late_fiber	GH_D13G2572	0.942353
GH_A08G1594	late_fiber	GH_A08G1594	1
GH_A11G0086	late_fiber	GH_A08G2792	0.95443
GH_D12G2950	late_fiber	GH_A09G0295	0.983813
GH_D10G0304	late_fiber	GH_A09G1359	0.980277
GH_A09G1557	late_fiber	GH_D12G2745	0.855618
GH_A09G1677	late_fiber	GH_A11G2168	0.985011
GH_A09G2066	late_fiber	GH_D06G1508	0.952609
GH_D07G0870	late_fiber	GH_A09G2086	0.986443
GH_A10G0852	late_fiber	GH_D01G1250	0.937363
GH_D13G0897	late_fiber	GH_A10G1385	0.908096
GH_A12G1401	late_fiber	GH_A10G2469	0.925503
GH_D06G0384	late_fiber	GH_A11G0747	0.969546
GH_D09G2217	late_fiber	GH_A11G1049	0.953334
GH_A11G1268	late_fiber	GH_D06G1288	0.952558
GH_D01G1022	late_fiber	GH_A11G3091	0.972552
GH_A12G2869	late_fiber	GH_A11G3737	0.947315
GH_A12G0222	late_fiber	GH_D06G0283	0.94224
GH_A12G1606	late_fiber	GH_D11G3157	0.848077
GH_A12G1719	late_fiber	GH_D12G0180	0.980076
GH_A12G1720	late_fiber	GH_D05G1441	0.98599
GH_A12G1753	late_fiber	GH_D05G1939	0.972914
GH_A12G1781	late_fiber	GH_D09G0377	0.976965
GH_A12G2514	late_fiber	GH_D05G2352	0.997393
GH_A13G0010	late_fiber	GH_D13G0655	0.972626
GH_A13G0395	late_fiber	GH_D07G0179	0.947424
GH_A13G0395	late_fiber	GH_D07G0203	0.930427
GH_A13G1242	late_fiber	GH_D05G0237	0.985307
GH_A13G1725	late_fiber	GH_D11G0892	0.947957
GH_D11G1007	late_fiber	GH_A13G2583	0.756193
GH_D01G0076	late_fiber	GH_D09G1060	0.926648
GH_D01G0802	late_fiber	GH_D10G0481	0.995024
GH_D12G2224	late_fiber	GH_D01G0831	0.981672
GH_D01G1052	late_fiber	GH_D03G1412	0.960864
GH_D01G1156	late_fiber	GH_D08G1588	0.978948
GH_D01G1605	late_fiber	GH_D13G0655	0.963813
GH_D01G1635	late_fiber	GH_D11G0944	0.991249
GH_D08G1937	late_fiber	GH_D01G1635	0.983933
GH_D11G0345	late_fiber	GH_D01G1759	0.963069
GH_D02G0132	late_fiber	GH_D07G2258	0.978744
GH_D12G0337	late_fiber	GH_D02G0634	0.930207
GH_D02G0931	late_fiber	GH_D06G0943	0.97873
GH_D02G1632	late_fiber	GH_D11G1025	0.971836
GH_D02G1944	late_fiber	GH_D02G1944	1
GH_D02G2180	late_fiber	GH_D09G1647	0.992336
GH_D12G2890	late_fiber	GH_D03G0954	0.815828
GH_D08G0319	late_fiber	GH_D04G0351	0.973615
GH_D05G2069	late_fiber	GH_D04G0446	0.923711
GH_D07G0538	late_fiber	GH_D04G0932	0.955346
GH_D04G1551	late_fiber	GH_D05G1705	0.911153
GH_D04G1775	late_fiber	GH_D07G1895	0.97784
GH_D06G0842	late_fiber	GH_D05G0472	0.933602
GH_D12G0167	late_fiber	GH_D05G0534	0.965456
GH_D05G0693	late_fiber	GH_D08G2657	0.982999
GH_D07G2342	late_fiber	GH_D05G0752	1
GH_D05G1440	late_fiber	GH_D11G0668	0.972891
GH_D05G1757	late_fiber	GH_D05G2352	0.998241
GH_D05G1946	late_fiber	GH_D11G0487	0.86111
GH_D05G2775	late_fiber	GH_D07G1528	0.994469
GH_D05G3288	late_fiber	GH_D05G3288	1
GH_D06G0471	late_fiber	GH_D06G0471	1
GH_D12G0905	late_fiber	GH_D06G0471	0.982723
GH_D10G0369	late_fiber	GH_D06G0707	0.978317
GH_D06G1547	late_fiber	GH_D06G1547	1
GH_D11G1949	late_fiber	GH_D07G0721	0.98302
GH_D11G3432	late_fiber	GH_D07G0800	0.836149
GH_D13G0014	late_fiber	GH_D09G0787	0.961565
GH_D09G1768	late_fiber	GH_D09G1768	1
GH_D10G2754	late_fiber	GH_D11G0560	0.915891
GH_D12G1881	late_fiber	GH_D11G1699	0.93377
GH_D12G0240	late_fiber	GH_D12G0240	1
GH_D12G0640	late_fiber	GH_D13G0297	0.972135
GH_D12G2771	late_fiber	GH_D12G2771	1
GH_D12G2955	late_fiber	GH_D12G2955	1
GH_D13G2374	late_fiber	GH_D13G1011	0.837644
GH_D07G0876	late_fiber	GH_A01G0170	0.982063
GH_D02G1235	late_fiber	GH_A01G0440	0.938659
GH_A01G0480	late_fiber	GH_D05G2020	0.971513
GH_A01G0588	late_fiber	GH_A08G2709	0.990369
GH_A01G0715	late_fiber	GH_A02G0178	-0.854407
GH_A11G1326	late_fiber	GH_A01G1022	0.964324
GH_A13G0299	late_fiber	GH_A01G1068	-0.899956
GH_A01G1096	late_fiber	GH_D08G0704	0.98297
GH_A01G1096	late_fiber	GH_D09G1581	0.970748
GH_A01G1102	late_fiber	GH_D09G1962	0.975058
GH_A01G1102	late_fiber	GH_D04G1937	0.972088
GH_A01G1157	late_fiber	GH_A13G1896	0.992091
GH_A11G0471	late_fiber	GH_A01G1466	0.59688
GH_A01G1539	late_fiber	GH_A07G0406	0.980451
GH_A01G1539	late_fiber	GH_A06G0696	0.970831
GH_D10G0872	late_fiber	GH_A01G1552	0.934624
GH_A01G1634	late_fiber	GH_A01G1634	1
GH_A01G1634	late_fiber	GH_D01G1582	-0.966442
GH_D05G1440	late_fiber	GH_A01G1674	0.986294
GH_D04G0374	late_fiber	GH_A01G1999	0.999067
GH_A01G2014	late_fiber	GH_D11G0517	0.972181
GH_A01G2030	late_fiber	GH_A01G2031	0.877339
GH_A13G0159	late_fiber	GH_A01G2138	0.768853
GH_A01G2148	late_fiber	GH_D01G0473	0.979238
GH_A08G2243	late_fiber	GH_A01G2166	0.941965
GH_A12G2543	late_fiber	GH_A01G2417	0.984708
GH_D12G2563	late_fiber	GH_A01G2417	0.977668
GH_A03G0116	late_fiber	GH_A01G2449	0.959698
GH_D05G2304	late_fiber	GH_A01G2484	0.979656
GH_A05G2283	late_fiber	GH_A01G2484	0.975478
GH_A02G1807	late_fiber	GH_A02G0023	0.986169
GH_D11G0918	late_fiber	GH_A02G0030	0.982309
GH_A02G0178	late_fiber	GH_A02G0178	1
GH_D04G0374	late_fiber	GH_A02G0397	0.998539
GH_A05G0497	late_fiber	GH_A02G0521	0.993178
GH_D05G0494	late_fiber	GH_A02G0521	0.989416
GH_D12G2180	late_fiber	GH_A02G0575	0.710033
GH_A02G0585	late_fiber	GH_A12G2058	0.993513
GH_A11G2240	late_fiber	GH_A02G0632	0.913466
GH_A06G0201	late_fiber	GH_A02G0749	0.995807
GH_A07G2618	late_fiber	GH_A02G0792	0.956911
GH_A02G1769	late_fiber	GH_A03G1603	0.979925
GH_A02G1812	late_fiber	GH_A02G1812	1
GH_A02G1855	late_fiber	GH_A03G1741	0.988333
GH_A07G1503	late_fiber	GH_A02G1973	0.949638
GH_A13G1073	late_fiber	GH_A02G1985	0.95568
GH_A03G0225	late_fiber	GH_D06G2262	0.876906
GH_D01G0847	late_fiber	GH_A03G0372	0.928031
GH_D03G0252	late_fiber	GH_A03G0532	0.986935
GH_A03G1906	late_fiber	GH_A03G0610	0.986953
GH_A08G1278	late_fiber	GH_A03G0764	0.985144
GH_A03G1198	late_fiber	GH_A10G0717	0.859505
GH_A03G1278	late_fiber	GH_A05G3750	0.985068
GH_A03G1278	late_fiber	GH_A08G1015	0.979836
GH_A03G1368	late_fiber	GH_A11G0883	0.98985
GH_A03G1368	late_fiber	GH_A05G2307	0.984429
GH_D12G2356	late_fiber	GH_A03G1602	0.873842
GH_A03G1715	late_fiber	GH_A11G1601	0.876996
GH_A03G1732	late_fiber	GH_D07G1305	0.993583
GH_D03G0101	late_fiber	GH_A03G1740	0.918513
GH_A03G1771	late_fiber	GH_D05G1950	0.95569
GH_A03G1781	late_fiber	GH_A06G1399	0.966161
GH_D01G2072	late_fiber	GH_A03G1940	0.929057
GH_A03G2014	late_fiber	GH_D02G1363	0.993222
GH_A03G2127	late_fiber	GH_D06G2295	0.970375
GH_A11G0961	late_fiber	GH_A03G2159	0.921997
GH_A03G2194	late_fiber	GH_A05G0725	0.995053
GH_A03G2209	late_fiber	GH_D09G1056	-0.934584
GH_A03G2209	late_fiber	GH_A08G2830	-0.908497
GH_A12G1720	late_fiber	GH_A03G2280	0.983459
GH_D07G0917	late_fiber	GH_A04G0098	0.998116
GH_A11G0412	late_fiber	GH_A04G0216	0.989089
GH_D11G0431	late_fiber	GH_A04G0216	0.9817
GH_A04G0382	late_fiber	GH_A06G1399	0.978888
GH_D11G2723	late_fiber	GH_A04G0738	0.986289
GH_A04G1432	late_fiber	GH_A11G1011	0.952846
GH_D05G2304	late_fiber	GH_A05G0102	0.98174
GH_D10G0316	late_fiber	GH_A05G0253	0.985054
GH_A05G0291	late_fiber	GH_D06G0658	0.995828
GH_A12G1938	late_fiber	GH_A05G0293	0.955404
GH_D02G1944	late_fiber	GH_A05G0443	0.941497
GH_D04G1957	late_fiber	GH_A05G0472	0.621443
GH_D01G1635	late_fiber	GH_A05G0504	0.986082
GH_A05G0693	late_fiber	GH_A05G0693	1
GH_D07G0290	late_fiber	GH_A05G0782	0.984236
GH_D01G1465	late_fiber	GH_A05G0817	0.982708
GH_D12G1281	late_fiber	GH_A05G0933	0.946125
GH_A13G0854	late_fiber	GH_A05G0967	0.912215
GH_D13G0081	late_fiber	GH_A05G1032	0.98047
GH_A05G1046	late_fiber	GH_D03G1442	0.917842
GH_A05G1130	late_fiber	GH_D13G0459	0.992777
GH_D13G1153	late_fiber	GH_A05G1307	1
GH_A05G1328	late_fiber	GH_A10G2624	0.952153
GH_A05G1333	late_fiber	GH_A13G2589	0.916863
GH_A05G1400	late_fiber	GH_D09G2293	0.980234
GH_A05G1512	late_fiber	GH_D02G0239	0.997683
GH_A05G4224	late_fiber	GH_A05G1558	0.962506
GH_A05G2049	late_fiber	GH_D10G1973	-0.88912
GH_A05G2283	late_fiber	GH_A12G1866	0.972751
GH_D12G1715	late_fiber	GH_A05G2307	0.987382
GH_A07G0869	late_fiber	GH_A05G2307	0.986314
GH_D02G1526	late_fiber	GH_A05G2307	0.981664
GH_A05G2337	late_fiber	GH_D01G2559	0.984616
GH_A05G2433	late_fiber	GH_A10G0105	0.897331
GH_A05G2504	late_fiber	GH_A05G2504	1
GH_D05G2526	late_fiber	GH_A05G2504	0.957163
GH_A05G2670	late_fiber	GH_A05G2728	0.923062
GH_D05G2090	late_fiber	GH_A05G2731	-0.92115
GH_D05G2090	late_fiber	GH_A05G2753	0.924018
GH_A05G2756	late_fiber	GH_D09G1693	0.973522
GH_A05G2759	late_fiber	GH_A05G2759	1
GH_A13G1090	late_fiber	GH_A05G3750	0.981895
GH_D12G1587	late_fiber	GH_A05G3896	0.917305
GH_A06G0113	late_fiber	GH_A06G0113	1
GH_D10G2011	late_fiber	GH_A06G0282	0.992404
GH_D11G0316	late_fiber	GH_A06G0330	-0.93795
GH_A06G0401	late_fiber	GH_A08G1663	0.968099
GH_A06G0500	late_fiber	GH_D08G2716	0.953638
GH_A12G2351	late_fiber	GH_A06G0540	0.951995
GH_D12G1848	late_fiber	GH_A06G0576	0.98058
GH_D01G2072	late_fiber	GH_A06G0576	0.971381
GH_A06G0672	late_fiber	GH_A06G1799	0.984953
GH_D05G0581	late_fiber	GH_A06G0730	0.972607
GH_A06G0862	late_fiber	GH_D01G2190	0.949801
GH_A10G2405	late_fiber	GH_A06G0886	0.975074
GH_D02G2180	late_fiber	GH_A06G1049	0.991096
GH_A06G1106	late_fiber	GH_D12G1963	0.970159
GH_D05G0165	late_fiber	GH_A06G1169	0.972134
GH_D02G1736	late_fiber	GH_A06G1169	0.953283
GH_A06G1511	late_fiber	GH_D05G0868	0.986366
GH_D02G0800	late_fiber	GH_A06G1737	0.965064
GH_D06G0642	late_fiber	GH_A06G1799	0.985584
GH_A12G2715	late_fiber	GH_A06G2004	0.916046
GH_D06G1368	late_fiber	GH_A06G2157	0.963304
GH_D13G1185	late_fiber	GH_A06G2196	0.963259
GH_A08G1198	late_fiber	GH_A06G2284	0.94265
GH_D02G0132	late_fiber	GH_A07G0072	0.977934
GH_D07G1960	late_fiber	GH_A07G0227	0.988019
GH_D05G2449	late_fiber	GH_A07G0237	-0.903254
GH_D01G1635	late_fiber	GH_A07G0406	0.985243
GH_A07G0659	late_fiber	GH_A07G0659	1
GH_D07G0655	late_fiber	GH_A07G0659	0.978045
GH_A07G0659	late_fiber	GH_D02G1409	0.956778
GH_A07G0659	late_fiber	GH_A12G1381	0.951079
GH_A07G0659	late_fiber	GH_D04G0583	0.951061
GH_D07G1960	late_fiber	GH_A07G0860	0.98693
GH_A07G1503	late_fiber	GH_A08G1171	0.940128
GH_A07G1561	late_fiber	GH_D08G0251	0.971351
GH_A07G1603	late_fiber	GH_D11G1456	0.941864
GH_A07G1609	late_fiber	GH_D12G1272	0.991752
GH_D01G1635	late_fiber	GH_A07G1754	0.983222
GH_A07G2064	late_fiber	GH_D08G0036	0.919762
GH_D06G1524	late_fiber	GH_A07G2309	0.986608
GH_D07G0917	late_fiber	GH_A07G2355	0.998547
GH_A07G2389	late_fiber	GH_D05G1925	0.999363
GH_A07G2403	late_fiber	GH_D12G2994	0.88803
GH_D07G1054	late_fiber	GH_A07G2492	0.945721
GH_A12G1122	late_fiber	GH_A07G2492	0.937828
GH_D12G1116	late_fiber	GH_A07G2492	0.915749
GH_D12G1030	late_fiber	GH_A07G2566	0.96293
GH_A08G1111	late_fiber	GH_D07G0110	0.989847
GH_A08G1188	late_fiber	GH_D13G1739	0.990919
GH_A08G1188	late_fiber	GH_A13G1786	0.982515
GH_A08G1191	late_fiber	GH_D07G0123	0.916086
GH_A08G1191	late_fiber	GH_A09G2543	0.915073
GH_A08G1296	late_fiber	GH_A13G2166	0.976682
GH_A08G1434	late_fiber	GH_A12G2749	0.952679
GH_A08G1545	late_fiber	GH_D07G0514	0.956353
GH_D12G0337	late_fiber	GH_A08G1628	0.939606
GH_A12G1604	late_fiber	GH_A08G1652	0.985242
GH_D01G1711	late_fiber	GH_A08G1796	0.896058
GH_A08G1821	late_fiber	GH_A08G2123	0.970537
GH_A08G1919	late_fiber	GH_D10G1990	0.994371
GH_D06G0301	late_fiber	GH_A08G1994	0.9574
GH_A12G2350	late_fiber	GH_A08G2034	0.977341
GH_D13G0613	late_fiber	GH_A08G2422	0.970782
GH_A08G2481	late_fiber	GH_A09G0534	0.96103
GH_D07G1505	late_fiber	GH_A09G0347	0.937086
GH_A09G0661	late_fiber	GH_A10G1241	0.927542
GH_D01G2207	late_fiber	GH_A09G0954	0.785293
GH_D07G0655	late_fiber	GH_A09G1066	0.983579
GH_A09G1798	late_fiber	GH_A09G1798	1
GH_A09G2664	late_fiber	GH_A10G2503	0.988055
GH_D12G2371	late_fiber	GH_A10G0007	0.96757
GH_A10G0109	late_fiber	GH_A12G2058	0.996373
GH_D08G2173	late_fiber	GH_A10G0183	0.953059
GH_A10G0304	late_fiber	GH_D05G0258	0.975656
GH_A10G0347	late_fiber	GH_D07G0514	0.967335
GH_D04G0444	late_fiber	GH_A10G0641	0.982338
GH_A10G0687	late_fiber	GH_D05G1908	0.990052
GH_A12G2869	late_fiber	GH_A10G1241	0.950234
GH_D12G2894	late_fiber	GH_A10G1241	0.922243
GH_D11G1651	late_fiber	GH_A10G1376	1
GH_A10G1839	late_fiber	GH_D05G1698	0.946985
GH_D12G2563	late_fiber	GH_A10G2505	0.983127
GH_D05G1332	late_fiber	GH_A10G2624	0.959931
GH_A12G1128	late_fiber	GH_A10G2661	0.771367
GH_D06G0720	late_fiber	GH_A10G2662	0.98572
GH_D03G1623	late_fiber	GH_A11G0085	0.988272
GH_A11G0331	late_fiber	GH_D13G0274	0.980033
GH_A11G0368	late_fiber	GH_D02G0613	0.961551
GH_D01G1008	late_fiber	GH_A11G0836	0.986908
GH_D12G1715	late_fiber	GH_A11G0883	0.991805
GH_D02G1526	late_fiber	GH_A11G0883	0.981907
GH_A11G0956	late_fiber	GH_D06G0689	0.940627
GH_D12G2466	late_fiber	GH_A11G0983	0.587644
GH_D08G1486	late_fiber	GH_A11G1084	0.93548
GH_A11G1091	late_fiber	GH_A12G2058	0.993781
GH_A11G1303	late_fiber	GH_A11G1303	1
GH_A12G1880	late_fiber	GH_A11G1307	0.98821
GH_A11G1326	late_fiber	GH_D13G1967	0.951887
GH_D07G0609	late_fiber	GH_A11G1677	0.983053
GH_D12G0905	late_fiber	GH_A11G1944	0.98295
GH_A11G1947	late_fiber	GH_D10G2471	0.98304
GH_D11G0858	late_fiber	GH_A11G2502	0.997734
GH_A11G2510	late_fiber	GH_D06G0426	0.912911
GH_D08G1942	late_fiber	GH_A11G2791	0.972352
GH_A11G2855	late_fiber	GH_D08G1820	0.970066
GH_D13G1926	late_fiber	GH_A11G2891	0.973794
GH_D12G1965	late_fiber	GH_A11G2893	0.952505
GH_A11G2894	late_fiber	GH_D01G0288	0.935534
GH_A11G3502	late_fiber	GH_D08G0572	0.970882
GH_D02G0512	late_fiber	GH_A12G0023	0.682477
GH_D09G2579	late_fiber	GH_A12G0133	0.991726
GH_A12G0368	late_fiber	GH_D04G0244	0.990361
GH_D05G2069	late_fiber	GH_A12G0624	0.895074
GH_A12G0750	late_fiber	GH_D08G2793	0.939006
GH_A12G2534	late_fiber	GH_A12G0877	0.970513
GH_A12G0920	late_fiber	GH_D11G0408	0.960043
GH_A12G0920	late_fiber	GH_D07G0123	0.909737
GH_A12G1128	late_fiber	GH_D08G2479	1
GH_A12G1401	late_fiber	GH_D12G0195	0.944479
GH_A12G1617	late_fiber	GH_D01G2077	0.986999
GH_A12G1719	late_fiber	GH_D05G1231	0.985502
GH_A12G1720	late_fiber	GH_D12G2517	0.979918
GH_A12G1753	late_fiber	GH_D05G0141	0.97611
GH_A12G1781	late_fiber	GH_D05G2020	0.973658
GH_A12G1834	late_fiber	GH_D01G1753	0.906216
GH_A12G1938	late_fiber	GH_D05G0693	0.973117
GH_D01G0802	late_fiber	GH_A12G2058	0.994326
GH_D07G1680	late_fiber	GH_A12G2244	0.999584
GH_A12G2359	late_fiber	GH_D03G1611	0.97068
GH_D01G0076	late_fiber	GH_A12G2441	0.919273
GH_D11G0093	late_fiber	GH_A12G2504	0.981171
GH_A12G2543	late_fiber	GH_D10G2634	0.985919
GH_A12G2824	late_fiber	GH_D10G0939	0.817387
GH_A12G2926	late_fiber	GH_D01G0742	0.974523
GH_A12G2932	late_fiber	GH_D05G1950	0.946446
GH_A13G0010	late_fiber	GH_D04G1364	0.957819
GH_D12G1185	late_fiber	GH_A13G0215	0.993565
GH_A13G0331	late_fiber	GH_D10G1844	0.975494
GH_A13G0401	late_fiber	GH_D10G1123	0.975391
GH_D12G1749	late_fiber	GH_A13G0422	0.981028
GH_A13G0535	late_fiber	GH_D09G1207	0.994414
GH_A13G0537	late_fiber	GH_D10G0191	0.97178
GH_A13G1767	late_fiber	GH_D05G1033	0.961342
GH_D13G0814	late_fiber	GH_A13G1814	0.951387
GH_A13G1885	late_fiber	GH_D02G2499	0.995343
GH_A13G2444	late_fiber	GH_D05G2067	0.988241
GH_D11G2715	late_fiber	GH_D01G0451	0.894232
GH_D05G1999	late_fiber	GH_D01G0774	-0.950387
GH_D13G0720	late_fiber	GH_D01G1052	0.957242
GH_D01G1156	late_fiber	GH_D04G1937	0.976593
GH_D01G1156	late_fiber	GH_D05G0261	0.975639
GH_D01G1465	late_fiber	GH_D12G2199	0.967794
GH_D01G1605	late_fiber	GH_D11G2618	0.970006
GH_D01G1730	late_fiber	GH_D01G1730	1
GH_D13G1353	late_fiber	GH_D01G1749	0.973725
GH_D01G1762	late_fiber	GH_D03G1680	0.966248
GH_D07G1183	late_fiber	GH_D01G2257	0.949364
GH_D12G1030	late_fiber	GH_D01G2334	0.964392
GH_D12G1359	late_fiber	GH_D01G2513	0.98925
GH_D05G1440	late_fiber	GH_D01G2559	0.984028
GH_D02G0132	late_fiber	GH_D12G1337	0.971954
GH_D04G0523	late_fiber	GH_D02G0239	0.99778
GH_D02G0835	late_fiber	GH_D03G1048	0.901615
GH_D10G2384	late_fiber	GH_D02G0873	0.958639
GH_D02G1305	late_fiber	GH_D05G2222	0.981828
GH_D02G1972	late_fiber	GH_D10G0514	0.97914
GH_D02G2296	late_fiber	GH_D10G1844	0.96861
GH_D02G2296	late_fiber	GH_D11G0284	0.966391
GH_D11G3431	late_fiber	GH_D02G2499	0.994966
GH_D12G2397	late_fiber	GH_D02G2499	0.990252
GH_D13G1680	late_fiber	GH_D02G2507	0.875252
GH_D11G1980	late_fiber	GH_D03G0039	0.978002
GH_D07G0917	late_fiber	GH_D03G0314	0.999177
GH_D13G2389	late_fiber	GH_D03G0479	0.993904
GH_D04G0088	late_fiber	GH_D03G0494	0.954056
GH_D07G2342	late_fiber	GH_D03G0697	0.889825
GH_D06G2264	late_fiber	GH_D03G0789	0.922878
GH_D06G1508	late_fiber	GH_D03G0955	0.979256
GH_D03G1717	late_fiber	GH_D03G1717	1
GH_D12G1898	late_fiber	GH_D05G0210	0.916888
GH_D10G0316	late_fiber	GH_D05G0258	0.97295
GH_D05G0494	late_fiber	GH_D10G2152	0.985237
GH_D13G0081	late_fiber	GH_D05G0632	0.992043
GH_D06G2264	late_fiber	GH_D05G1157	0.949739
GH_D05G2774	late_fiber	GH_D05G1219	0.932755
GH_D07G0870	late_fiber	GH_D05G1231	0.983655
GH_D12G1715	late_fiber	GH_D05G1231	0.981792
GH_D05G1415	late_fiber	GH_D09G2293	0.973101
GH_D08G1289	late_fiber	GH_D05G1698	0.938718
GH_D12G2955	late_fiber	GH_D05G1950	0.9462
GH_D11G3709	late_fiber	GH_D05G2788	0.959025
GH_D06G1171	late_fiber	GH_D05G2805	0.970969
GH_D13G0613	late_fiber	GH_D05G3108	0.977218
GH_D12G0905	late_fiber	GH_D05G3729	0.984349
GH_D12G0747	late_fiber	GH_D05G3974	0.976372
GH_D06G0294	late_fiber	GH_D13G0204	0.828641
GH_D06G0471	late_fiber	GH_D08G2716	0.952313
GH_D06G1131	late_fiber	GH_D12G1964	0.975818
GH_D09G1097	late_fiber	GH_D06G1200	0.855882
GH_D09G2579	late_fiber	GH_D06G1829	0.988146
GH_A01G1198	late_fiber	GH_D07G0199	0.640559
GH_D08G2187	late_fiber	GH_D07G0311	0.997665
GH_D12G0619	late_fiber	GH_D07G0385	1
GH_D10G0361	late_fiber	GH_D07G0514	0.985442
GH_D07G0917	late_fiber	GH_D11G2092	0.998772
GH_D07G1183	late_fiber	GH_D13G0443	0.971991
GH_D07G1613	late_fiber	GH_D12G1272	0.987662
GH_D07G2339	late_fiber	GH_D08G2479	0.787159
GH_D07G2347	late_fiber	GH_D07G2347	1
GH_D12G1965	late_fiber	GH_D08G0505	0.933655
GH_D08G1486	late_fiber	GH_D08G2813	0.896346
GH_D08G1937	late_fiber	GH_D09G2292	0.988171
GH_D08G2068	late_fiber	GH_D08G2068	1
GH_D08G2823	late_fiber	GH_D13G1993	0.790055
GH_D03G0136	late_fiber	GH_D09G0415	0.94043
GH_D13G1244	late_fiber	GH_D09G1188	0.976509
GH_D13G0718	late_fiber	GH_D09G1207	0.992282
GH_D09G1366	late_fiber	GH_D09G2041	0.957578
GH_D09G1366	late_fiber	GH_D10G2061	0.955057
GH_D12G0671	late_fiber	GH_D09G1644	0.968891
GH_D10G0737	late_fiber	GH_D09G1766	0.555401
GH_D12G1417	late_fiber	GH_D09G2622	0.950714
GH_D12G1935	late_fiber	GH_D10G0435	0.971189
GH_D11G1389	late_fiber	GH_D10G1234	0.892251
GH_D12G1380	late_fiber	GH_D10G1713	0.997072
GH_D11G1047	late_fiber	GH_D10G2258	-0.912587
GH_D11G1980	late_fiber	GH_D10G2471	0.993155
GH_D11G0415	late_fiber	GH_D12G2807	0.962913
GH_D12G0905	late_fiber	GH_D11G1976	0.981386
GH_D11G2203	late_fiber	GH_D13G0261	0.996731
GH_D12G0162	late_fiber	GH_D12G2615	0.99671
GH_D12G0984	late_fiber	GH_D12G0984	1
GH_D12G1935	late_fiber	GH_D13G0993	0.966159
GH_D12G1965	late_fiber	GH_D12G1965	1
GH_D13G2506	late_fiber	GH_D13G2506	1
GH_A01G0836	late_fiber	GH_A04G1341	0.952988
GH_D09G2217	late_fiber	GH_A01G1615	0.966609
GH_A02G0785	late_fiber	GH_D05G0690	0.967865
GH_A02G0785	late_fiber	GH_D11G0620	0.959316
[truncated: 77 more rows]

## Sheet: annotation
	hormone	TF	name
GH_A01G0085	gene	TFs	MYB44
GH_D07G0876	gene	TFs	CAL
GH_A01G0170	gene	gene	GH3.10
GH_A01G0175	ethylene	TFs	ERF053
GH_D09G2625	gene	gene	Not available
GH_A01G0204	gene	TFs	GLK1
GH_D07G0753	gene	gene	Not available
GH_D06G0045	gene	gene	PAP
GH_A01G0216	gene	TFs	ASR3
GH_A06G0497	gene	gene	ALDH3H1
GH_A01G0290	gene	TFs	ARR1
GH_A13G2487	gene	gene	SIZ1
GH_A05G1333	gene	TFs	MYBS3
GH_A01G0303	gene	gene	GAL1
GH_A08G1545	gene	TFs	AGL6
GH_A01G0311	GA	gene	GA2OX2
GH_A10G0347	gene	TFs	AG
GH_A03G2209	gene	TFs	BZIP44
GH_A01G0347	gene	gene	BRG3
GH_D02G1235	gene	TFs	MYB88
GH_A01G0440	gene	gene	rlmM
GH_A01G0480	BR	TFs	BEH4
GH_D05G2020	gene	TFs	KAN4
GH_D05G0373	gene	TFs	BHLH82
GH_A01G0494	gene	gene	Not available
GH_A12G0222	ABA	TFs	ABF3
GH_A01G0553	gene	gene	RAB11B
GH_A01G0588	gene	TFs	SPL4
GH_A08G2709	gene	gene	At2g41040
GH_A10G1914	gene	TFs	MYB78
GH_A01G0644	gene	TFs	NAC072
GH_A01G0645	gene	TFs	NAC056
GH_D07G0625	gene	gene	AFC2
GH_A06G0529	gene	gene	TMN11
GH_A01G0715	gene	TFs	ILR3
GH_A02G0178	gene	TFs	BHLH62
GH_A13G0998	gene	gene	KIN7E
GH_A01G0793	gene	TFs	WRKY6
GH_D11G2118	gene	gene	CYP81E8
GH_A13G0433	gene	gene	Not available
GH_D08G0670	gene	TFs	LBD29
GH_D13G2050	gene	gene	PIRL6
GH_D02G0748	gene	gene	Not available
GH_A12G1426	gene	gene	Not available
GH_A01G0804	ethylene	TFs	ERF7
GH_D11G0274	gene	gene	YPTM2
GH_A01G0836	gene	TFs	WRKY20
GH_A04G1341	gene	gene	XCP1
GH_D07G1842	gene	gene	PDIL2-2
GH_D05G2816	gene	TFs	RF2b
GH_A01G0880	gene	gene	rsmB
GH_D08G2430	gene	TFs	CPRF2
GH_A01G0901	gene	gene	FKBP16-1
GH_A13G0568	ethylene	TFs	ERF118
GH_A01G0900	gene	gene	HSC80
GH_D02G1917	ethylene	TFs	ERF087
GH_A01G0949	gene	gene	serS
GH_A01G0993	gene	gene	AHL10
GH_D13G2291	gene	gene	UBP22
GH_A11G1326	gene	TFs	WRKY21
GH_A01G1022	gene	TFs	NLP4
GH_D08G1942	gene	TFs	KUA1
GH_A01G1037	gene	gene	pat
GH_D02G2272	gene	TFs	MYB44
GH_A01G1064	gene	gene	PLDDELTA
GH_A09G0576	gene	TFs	TCP20
GH_A01G1067	gene	gene	Os01g0794400
GH_A13G0299	gene	TFs	GATA5
GH_A01G1068	gene	gene	REFA1
GH_A06G1399	ethylene	TFs	ERF4
GH_A01G1095	gene	gene	FPP4
GH_A10G0292	ethylene	TFs	ERF4
GH_A04G0382	ethylene	TFs	ERF4
GH_A03G1781	ethylene	TFs	ERF9
GH_A01G1096	auxin	TFs	ARF5
GH_A13G1803	gene	gene	Not available
GH_D08G0704	gene	gene	VAB
GH_A12G2973	gene	gene	CBP60A
GH_A12G1781	gene	TFs	BIM2
GH_A11G0951	gene	gene	BPS1
GH_D09G1581	gene	gene	ABCB1
GH_D11G0954	gene	gene	PUB33
GH_A03G1087	gene	gene	RPN2A
GH_A02G0855	gene	gene	HLJ1
GH_A01G1102	gene	TFs	BPC6
GH_A03G0934	gene	gene	Not available
GH_D09G1962	gene	gene	SR34A
GH_D02G1509	gene	TFs	BPC1
GH_D04G1937	gene	TFs	TCP8
GH_D12G0664	gene	TFs	SCL4
GH_D07G0412	gene	gene	BT1
GH_A01G1122	gene	TFs	BZIP44
GH_D13G0470	gene	gene	Not available
GH_A01G1134	gene	TFs	ZHD5
GH_A03G2115	gene	gene	IRX15-L
GH_A01G1157	gene	TFs	REM16
GH_A13G1896	gene	gene	At3g03770
GH_D08G1937	gene	TFs	HAT2
GH_D05G1440	ethylene	TFs	RAP2-12
GH_A01G1182	gene	gene	ZAT10
GH_D02G2242	gene	TFs	ZAT10
GH_D02G0123	gene	TFs	Os05g0583200
GH_A01G1287	gene	gene	PXM16
GH_D02G0132	gene	TFs	POSF21
GH_A01G1318	gene	gene	CYCL1-1
GH_D07G1680	gene	TFs	PIF1
GH_A01G1350	gene	gene	ABCG22
GH_A11G3746	gene	TFs	DIVARICATA
GH_A01G1361	gene	gene	SINAT2
GH_D11G3772	gene	TFs	DIVARICATA
GH_A05G1736	gene	TFs	H1
GH_A01G1379	gene	gene	Not available
GH_A01G1384	gene	TFs	SPL9
GH_D11G0884	gene	gene	FLA10
GH_D13G1620	gene	gene	RAT5
GH_D12G2283	gene	gene	JMJ706
GH_D11G2609	gene	gene	MS1
GH_A01G1412	ethylene	TFs	ERF024
GH_A12G2084	gene	gene	atpD
GH_A11G0471	gene	TFs	ATHB-40
GH_A01G1466	gene	gene	At1g09400
GH_D13G0760	gene	TFs	TCP15
GH_A01G1520	gene	gene	SGR5
GH_A01G1539	gene	TFs	IDD5
GH_D11G0944	gene	gene	AHL9
GH_A07G0406	gene	gene	BT1
GH_A08G0399	gene	gene	AOC
GH_A06G0696	gene	TFs	BHLH68
GH_D09G2541	gene	gene	PBL27
GH_D10G0872	gene	TFs	NAC083
GH_A01G1552	gene	TFs	WOX1
GH_D01G1730	gene	TFs	HOX3
GH_A01G1559	gene	gene	HOX3
GH_D11G1127	gene	TFs	PIL1
GH_A01G1582	gene	gene	CEL1
GH_D09G2217	gene	TFs	POSF21
GH_A01G1615	gene	gene	MAP70.2
GH_A01G1634	gene	TFs	GAIPB
GH_D01G1582	gene	gene	At1g60070
GH_A01G1651	gene	TFs	MYB4
GH_D08G1283	gene	gene	OPT7
GH_A01G1668	gene	TFs	SPL2
GH_D10G1289	gene	gene	AGT3
GH_D05G3944	gene	gene	PYRB2
GH_A05G1932	gene	gene	KCS4
GH_A01G1674	gene	gene	At1g67480
GH_A01G1790	gene	TFs	MYB308
GH_A05G4288	auxin	TFs	ARF5
GH_A01G1885	gene	gene	DSK2B
GH_A01G1893	gene	TFs	TCP7
GH_D02G2432	auxin	gene	Not available
GH_A09G0531	gene	TFs	ANL2
GH_A01G1947	gene	gene	BCAT7
GH_A01G1976	gene	TFs	TCP8
GH_A11G1860	gene	gene	At4g36180
GH_D02G0612	gene	gene	LPD1
GH_D11G1095	gene	TFs	NAC045
GH_D04G0374	gene	TFs	WRKY28
GH_A01G1999	gene	gene	At4g24290
GH_A01G2014	gene	TFs	MYB62
GH_D11G0517	gene	gene	Not available
GH_A01G2030	gene	TFs	TGA7
GH_D02G1323	gene	gene	Galm
GH_A01G2031	gene	gene	dnaJ
GH_D03G1940	gene	gene	Not available
GH_A01G2122	gene	TFs	BHLH130
GH_D06G1413	gene	TFs	BHLH112
GH_A13G2591	auxin	TFs	ARF18
GH_A01G2132	gene	gene	CTPA3
GH_A13G0159	gene	TFs	NGA4
GH_A01G2138	gene	TFs	SAP11
GH_A01G2148	gene	TFs	GT-2
GH_A08G1378	gene	gene	RHA1B
GH_D01G0473	gene	gene	RLP12
GH_A08G2243	ethylene	TFs	EIN3
GH_A01G2166	gene	gene	ANT1
GH_D11G2920	gene	TFs	MYR2
GH_A01G2187	gene	gene	DGD1
GH_A08G1188	gene	TFs	ATHB-7
GH_A01G2210	gene	gene	Not available
GH_A10G0419	gene	TFs	MYB98
GH_A01G2295	gene	gene	TIP1-1
GH_D02G0665	gene	TFs	STOP1
GH_A01G2410	gene	gene	vlmS
GH_A12G2543	gene	TFs	WRKY53
GH_A01G2417	gene	gene	At4g09647
GH_D12G2563	gene	TFs	WRKY53
GH_A01G2442	gene	TFs	DIVARICATA
GH_A08G2373	gene	gene	At1g12300
GH_A03G0116	ethylene	TFs	ERF038
GH_A01G2449	gene	gene	RPS31
GH_A05G0835	gene	TFs	PARP3
GH_A01G2451	gene	gene	RANBP1B
GH_D05G2304	ethylene	TFs	RAP2-4
GH_A01G2484	ABA	gene	PYL4
GH_A05G2283	ethylene	TFs	RAP2-4
GH_A02G1807	gene	TFs	WRKY15
GH_A02G0023	gene	gene	At1g06840
GH_D11G0918	gene	TFs	ANL2
GH_A02G0030	gene	gene	STN8
GH_A02G0126	gene	TFs	POSF21
GH_D03G1367	gene	gene	TUBB8
GH_A05G2048	gene	gene	At1g01540
GH_D01G1479	gene	gene	RPS14C
GH_D06G2408	gene	TFs	GT-2
GH_A04G1188	gene	gene	ATJ16
GH_A02G0182	gene	gene	At1g60420
GH_A02G0259	gene	TFs	PHL2
GH_D06G2398	gene	gene	TK
GH_D05G1375	gene	TFs	IDD7
GH_A02G0324	gene	gene	slr0305
GH_A02G0355	gene	TFs	TCX2
GH_A07G1479	gene	gene	Ormdl1
GH_A09G1441	gene	gene	NUDT23
GH_D03G0162	gene	gene	At4g36750
GH_D07G0894	gene	TFs	JUB1
GH_A02G0371	gene	gene	CIPK7
GH_A09G0633	gene	TFs	MYBS1
GH_A02G0373	auxin	gene	IAA14
GH_A02G0397	gene	gene	At1g06620
GH_A11G2510	gene	TFs	MYB306
GH_A02G0409	ethylene	gene	ERF1B
GH_D09G0598	gene	TFs	MYB62
GH_A02G0439	gene	gene	NPF5.2
GH_D12G2894	gene	TFs	MYB62
GH_D05G3127	gene	TFs	ATHB-13
GH_A02G0453	gene	gene	nxt3
GH_A02G0476	gene	TFs	SPL7
GH_A10G0119	gene	gene	mybO
GH_A02G0495	ethylene	TFs	ERF086
GH_A12G2287	gene	gene	Not available
GH_A05G0497	gene	TFs	MYB3R4
GH_A02G0521	gene	gene	CAPH2
GH_D05G0494	gene	TFs	MYB3R4
GH_A02G0559	gene	TFs	CMTA5
GH_A03G0364	gene	gene	LSH6
GH_D12G2180	gene	TFs	At5g61620
GH_A02G0575	gene	gene	GK23981
GH_A02G0585	gene	TFs	WRKY48
GH_D10G0481	gene	gene	At1g06800
GH_A12G2058	gene	gene	SOBIR1
GH_A11G1091	gene	TFs	WRKY47
GH_A02G0737	gene	gene	Not available
GH_D12G2060	gene	gene	SOBIR1
GH_A05G2915	gene	gene	LRK10
GH_A02G0617	gene	TFs	SPL1
GH_A05G1074	gene	gene	HIPP03
GH_A13G0155	gene	gene	AL1
GH_A11G2240	gene	TFs	HAT22
GH_A02G0632	gene	gene	CHUP1
GH_A02G0667	gene	TFs	NAC017
GH_A02G0686	ethylene	TFs	ERF114
GH_D07G1642	gene	gene	PII-2
GH_D08G1811	gene	TFs	BZIP16
GH_A02G0687	gene	gene	At1g43190
GH_A06G0201	ethylene	TFs	ERF008
GH_A02G0749	gene	gene	Not available
GH_A02G0785	gene	TFs	NAC002
GH_D06G0471	gene	TFs	NAC002
GH_D05G0690	gene	gene	UGT71K2
GH_D11G0620	gene	gene	SKIP25
GH_A07G2618	gene	TFs	NAC083
GH_A02G0792	gene	gene	Not available
GH_A02G0818	gene	TFs	TGA7
GH_D04G1215	gene	gene	RZPF34
GH_D10G0008	gene	gene	Not available
GH_A09G0182	gene	TFs	ANAC094
GH_A02G0835	gene	gene	Not available
GH_A02G0892	gene	TFs	ZAT10
GH_D01G1249	gene	TFs	ZAT10
GH_A02G0985	gene	gene	AAE1
GH_D05G3685	ethylene	TFs	ERF4
GH_A02G1006	gene	gene	PFP-ALPHA
GH_A02G1019	ethylene	TFs	ERF021
GH_D04G0797	gene	gene	SUS1
GH_A12G2976	gene	gene	Not available
GH_D07G0993	gene	TFs	BHLH62
GH_A02G1071	gene	gene	TRE1
GH_A07G1614	ethylene	TFs	ERF034
GH_A02G1088	gene	gene	CYP78A6
GH_A02G1096	gene	TFs	NAC043
GH_A03G0179	gene	gene	ACR8
GH_A03G1014	gene	gene	LSEI_2256
GH_A03G1257	gene	TFs	BHLH49
GH_A02G1100	auxin	TFs	ARF9
GH_A05G2626	ABA	TFs	ABF2
GH_A02G1181	gene	gene	ISPF
GH_A02G1268	gene	gene	Not available
GH_A02G1264	gene	TFs	TSO1
GH_A08G0777	gene	gene	Paxip1
GH_A07G0659	gene	TFs	DOF5.4
GH_A02G1262	gene	gene	Not available
GH_D01G1221	gene	TFs	REM16
GH_A02G1239	gene	gene	CYCA1-1
GH_A12G0368	gene	TFs	MYB308
GH_A02G1226	gene	gene	At1g65750
GH_A02G1495	gene	gene	PER43
GH_D13G1920	gene	TFs	CDC5
GH_A02G1536	gene	gene	NSUN2
GH_A11G1408	gene	TFs	PIF1
GH_A02G1572	gene	gene	Not available
GH_D02G2061	gene	TFs	TCP7
GH_A02G1617	ethylene	TFs	ABR1
GH_A09G1909	gene	gene	ORTH2
GH_D01G1008	gene	TFs	NAC76
GH_A02G1709	gene	gene	RBK1
GH_D06G0921	gene	TFs	WRKY50
GH_A02G1769	gene	TFs	NAGS2
GH_A03G1603	gene	gene	FRYL
GH_A10G0337	gene	gene	SRG1
GH_A02G1812	ethylene	TFs	ERF010
GH_D02G2116	gene	gene	EXL5
GH_A12G2029	gene	gene	COB
GH_A02G1855	gene	TFs	DOF3.4
GH_A03G1741	gene	gene	Not available
GH_D12G1609	gene	TFs	TCP20
GH_A02G1905	gene	TFs	SCL15
GH_A02G1904	gene	TFs	ATHB-21
GH_D11G2890	gene	gene	ODC
GH_D02G1889	gene	gene	SWEET15
GH_D07G2484	gene	gene	RGLG2
GH_A02G1907	gene	TFs	IDD1
GH_A12G1664	gene	gene	ALB3L1
GH_A02G1908	gene	TFs	IDD1
GH_D12G0162	gene	TFs	SVP
GH_A02G1912	gene	gene	Not available
GH_D02G2180	gene	gene	SVP
GH_A02G1959	gene	gene	fosB
GH_A07G1503	gene	TFs	WRKY46
GH_A02G1973	gene	gene	CPK28
GH_A13G1073	gene	TFs	BIM2
GH_A02G1985	gene	gene	PAD1
GH_A02G2045	gene	TFs	WOX13
GH_D07G0976	gene	gene	FH1
GH_A12G2447	gene	TFs	TCP9
GH_A02G2053	gene	gene	AVT3C
GH_A03G0022	gene	TFs	BZIP16
GH_A03G2069	gene	gene	rplA
GH_A11G3282	BR	TFs	BEH4
GH_A03G0034	gene	gene	BPA1
GH_D13G0553	gene	TFs	CMTA2
GH_A03G0081	gene	gene	vps13A
GH_A03G0106	ethylene	TFs	ERF5
GH_D05G0600	gene	TFs	WRKY40
GH_A03G0350	gene	TFs	WRKY24
GH_A03G0140	gene	gene	NPF6.3
GH_D03G0964	gene	TFs	NAC043
GH_A03G0225	ethylene	TFs	ERF025
GH_D06G2262	gene	gene	HAC5
GH_D01G0847	gene	TFs	WRKY20
GH_A03G0372	ethylene	gene	ETO1
GH_D13G0621	gene	TFs	TCP7
GH_A03G0379	gene	gene	ZIP6
GH_D11G0993	gene	TFs	pip
GH_A03G0447	gene	gene	PDIL1-4
GH_D10G2304	gene	TFs	NAC078
GH_A03G0508	gene	gene	hppA
GH_D03G0252	gene	TFs	WRKY15
GH_A03G0532	gene	gene	PLL5
GH_D01G1052	gene	TFs	NLP4
GH_A03G0553	gene	TFs	SCL14
GH_D12G0905	ethylene	TFs	ANT
GH_A03G0557	gene	gene	SPAC24B11.05
GH_A03G0566	gene	gene	RDUF1
GH_D11G3432	gene	TFs	MYB117
GH_A03G0569	gene	TFs	LUX
GH_D11G1972	gene	TFs	IDD1
GH_A03G0576	gene	gene	v1g171563
GH_A03G1906	gene	TFs	SRM1
GH_A03G0610	gene	gene	IRX12
GH_D05G0760	auxin	TFs	ARF4
GH_A03G0628	gene	gene	NPC1
GH_A12G0832	auxin	TFs	ARF6
GH_D13G0327	gene	TFs	BHLH63
GH_A03G0704	gene	gene	Not available
GH_A10G0852	ethylene	TFs	TINY
GH_A03G0757	gene	gene	GTE10
GH_A08G1278	gene	TFs	NAC043
GH_A03G0764	gene	gene	At1g06990
GH_A03G0781	gene	TFs	HAT5
GH_D01G0007	gene	gene	HOS3
GH_D05G2261	gene	TFs	ATHB-6
GH_A03G0812	gene	gene	dnajc10
GH_A13G1090	gene	TFs	HDG2
GH_A03G0853	gene	TFs	SPL6
GH_D08G1093	gene	TFs	E2FE
GH_A03G0863	gene	gene	wdhd1
GH_A03G0900	gene	gene	HIPL1
GH_D05G1757	gene	TFs	WRKY6
GH_A03G0921	gene	gene	KCS4
GH_D01G1156	gene	TFs	BPC6
GH_A12G1401	gene	TFs	WRKY23
GH_A03G0937	gene	TFs	DREB2D
GH_A07G0916	gene	TFs	WRKY42
GH_A03G0939	gene	TFs	SRS5
GH_A03G0957	ABA	TFs	ABF2
GH_D09G1644	gene	gene	GLOX
GH_A03G1050	gene	TFs	SGR5
GH_A10G2289	gene	gene	EF1
GH_D02G1464	gene	TFs	HDG2
GH_A03G1065	gene	gene	RKL1
GH_D05G3074	gene	TFs	DOF3.6
GH_A03G1077	gene	gene	CML27
GH_A11G1096	gene	TFs	PIL1
GH_A03G1105	gene	gene	Not available
GH_D12G2973	gene	TFs	DOF5.6
GH_A03G1135	gene	gene	SIA1
GH_A03G1140	gene	TFs	MYB88
GH_A05G0147	gene	gene	TBC1D15
GH_A12G0164	gene	gene	FAAH
GH_D01G0576	gene	TFs	SPL4
GH_A03G1150	gene	gene	pgp-3
GH_A03G1192	gene	TFs	MYB105
GH_A10G0217	gene	gene	tmk
GH_A03G1198	gene	TFs	NAC029
GH_A04G1093	gene	gene	RNF141
GH_A10G0717	gene	gene	YSL6
GH_A12G2055	gene	gene	SOT16
GH_A05G0486	gene	TFs	DREB3
GH_A03G1211	gene	gene	NRP1
GH_D12G1587	gene	TFs	MGP
GH_A03G1216	gene	gene	CLE9
GH_D11G1887	gene	gene	Syncrip
GH_A05G1387	gene	gene	HAB1
GH_D12G0135	gene	gene	BRPF3
GH_D01G0104	gene	gene	GTE3
GH_A03G1278	gene	TFs	HDG2
GH_A05G3750	gene	gene	HT1
GH_A12G0688	gene	TFs	At4g01580
GH_A10G2676	gene	gene	IQD14
GH_A08G1015	gene	gene	HAT
GH_A03G1347	gene	TFs	WRKY75
GH_D12G1141	gene	gene	purC
GH_A03G1339	gene	TFs	FBP2
GH_D13G0659	gene	gene	MIP1B
GH_A07G2270	gene	gene	Gtf3c2
GH_A03G1361	gene	TFs	DOF3.4
GH_D09G1150	gene	gene	BACOVA_02659
GH_A03G1359	BR	TFs	BZR1
GH_D13G2127	gene	gene	MCM5
GH_D09G1869	gene	gene	dph2
GH_D12G1444	gene	gene	At4g02110
GH_A03G1368	gene	TFs	IDD4
GH_A11G0883	gene	TFs	ANL2
GH_A05G2307	gene	gene	SLC24A1
GH_D06G2213	auxin	gene	IAA18
GH_D01G2213	gene	gene	CYP93A1
GH_A10G0287	gene	TFs	DOF1.4
GH_D10G0495	gene	gene	LIN
GH_A03G1376	gene	TFs	RR21
GH_A07G1154	gene	gene	IDM1
GH_D01G2180	gene	gene	jade1
GH_A03G1460	gene	TFs	SPL2
GH_A12G0518	auxin	TFs	ARF8
GH_A05G2670	gene	TFs	BHLH145
GH_A03G1568	gene	gene	RPL27AC
GH_D12G2356	gene	TFs	GATA26
GH_A03G1602	gene	gene	At1g60420
GH_A03G1605	gene	gene	Not available
GH_A10G1921	gene	TFs	CMTA1
GH_A03G1618	gene	gene	RBM25
GH_D12G1749	gene	TFs	HDG2
GH_A03G1634	gene	gene	MLP423
GH_A03G1665	gene	TFs	BHLH094
GH_A03G1861	gene	gene	XTH9
GH_A05G2002	gene	TFs	MYB44
GH_A03G1687	gene	gene	Not available
GH_A03G1715	gene	TFs	At1g68200
GH_A11G1601	gene	gene	PUB2
GH_A09G1745	gene	gene	At3g09470
GH_A03G1732	gene	TFs	NAC083
GH_D07G1305	gene	gene	Not available
GH_D04G1194	gene	gene	UGT73C5
GH_A03G1734	gene	TFs	NAC083
GH_A10G1311	gene	gene	DHAD
GH_D09G1151	gene	TFs	DIVARICATA
GH_D07G2562	gene	TFs	NAC083
GH_D05G2774	gene	TFs	MYB6
GH_A03G1735	gene	gene	Os08g0536000
GH_D03G0101	gene	TFs	NAC037
GH_A03G1740	gene	gene	At5g13200
GH_A05G1991	gene	TFs	DOF3.4
GH_A03G1744	gene	gene	NET4B
GH_A03G1754	ethylene	TFs	ERF113
GH_A03G1770	gene	gene	GRXC9
GH_D13G0814	gene	TFs	WRKY4
GH_A03G1756	gene	gene	At4g14100
GH_A03G1763	gene	TFs	IDD2
GH_D02G1598	gene	gene	Not available
GH_A03G1758	gene	gene	CYP51G1
GH_A03G1771	gene	TFs	MGP
GH_D05G1950	gene	gene	BBD2
GH_D05G0437	ABA	gene	PYL2
GH_D08G1279	gene	gene	At1g01500
GH_A10G1072	gene	gene	Not available
GH_D08G2291	gene	gene	At2g30020
GH_D10G1813	gene	gene	Not available
GH_A09G1359	gene	gene	CML35
GH_D05G0472	gene	gene	CSE
GH_A07G0500	ethylene	TFs	ERF2
GH_A03G1814	gene	gene	OMT2
GH_A10G0310	ethylene	TFs	ERF091
GH_D04G0070	gene	TFs	ZAT5
GH_A03G1829	gene	gene	Not available
GH_A05G2474	gene	TFs	NAC017
GH_A03G1856	gene	gene	At4g03230
GH_D01G0637	gene	TFs	NAC056
GH_A03G1895	gene	TFs	TCP7
GH_A11G2963	gene	gene	AMI1
GH_D10G0006	gene	gene	At3g58610
GH_D07G0179	ethylene	TFs	ERF017
GH_A03G1900	gene	gene	TMEM53
GH_A07G2402	ethylene	TFs	ERF1B
GH_A03G1929	gene	gene	ATL18
GH_D05G0585	ethylene	TFs	ERF003
GH_A03G1931	gene	gene	HMG2
GH_D01G2072	gene	TFs	TCP8
GH_A03G1940	gene	gene	MSSP2
GH_D04G0048	auxin	TFs	ARF18
GH_A03G1985	gene	gene	At1g34750
GH_A03G2014	gene	TFs	SVP
GH_D02G1363	gene	gene	SBH2
GH_A11G1898	gene	TFs	BZIP2
GH_A03G2038	gene	gene	PLT5
GH_A03G2127	ABA	TFs	ABF3
GH_D10G0947	gene	gene	MDAR4
GH_A11G2683	gene	gene	At1g08570
GH_D08G1411	gene	gene	TIR1
GH_D12G1711	gene	gene	ADO3
GH_D06G2295	gene	gene	TIC20-II
GH_A11G0989	gene	gene	ADNT1
GH_A10G1012	gene	gene	MDAR4
GH_D07G1153	gene	gene	At4g22758
GH_A11G0961	gene	TFs	WRKY22
GH_A03G2159	gene	gene	Not available
GH_A11G2855	gene	TFs	At5g28300
GH_A03G2175	gene	gene	AKT2
GH_A13G0401	ABA	TFs	ABF3
GH_A03G2194	gene	TFs	BHLH63
GH_A12G2731	gene	gene	At5g24080
GH_A05G0725	gene	gene	RD22
GH_D07G1778	gene	gene	OMT3
GH_D09G1056	gene	gene	CSLA2
GH_A08G2830	gene	TFs	At4g29190
GH_D03G1417	gene	gene	EXPA4
GH_D10G1824	gene	TFs	SPL7
GH_A10G0878	gene	gene	CURT1D
GH_A06G2374	gene	TFs	GT-2
GH_A03G2225	gene	gene	At1g62020
GH_A03G2232	gene	TFs	GATA5
GH_A06G2212	gene	gene	SLC25A44
GH_A12G1720	gene	TFs	IDD5
GH_A03G2280	gene	gene	TL1
GH_D13G1680	gene	TFs	SPL4
GH_A03G2339	gene	gene	Gpat3
GH_A03G2433	gene	gene	SKIP19
GH_A05G2408	gene	TFs	MYB52
GH_A04G0013	gene	gene	nuoN
GH_D04G0499	gene	TFs	MYB306
GH_A04G0014	gene	gene	PA200
GH_A04G0091	gene	gene	SRC2
GH_D07G0917	gene	TFs	WRKY6
GH_A04G0098	gene	gene	DIR1
GH_A06G0265	gene	TFs	BHLH74
GH_A04G0182	gene	gene	gutR
GH_A11G0412	auxin	TFs	ARF2
GH_A04G0216	gene	gene	KIN14N
GH_D11G0431	auxin	TFs	ARF2
GH_A04G0282	gene	TFs	NAC072
GH_A05G2905	gene	gene	ZIFL1
GH_A11G3737	gene	gene	DIR1
GH_A12G0635	gene	gene	Rbm33
GH_D02G2008	gene	TFs	MYB15
GH_A04G0305	gene	gene	FLS2
GH_D01G2373	gene	TFs	ZAT5
GH_A04G0347	gene	gene	At5g43730
GH_D01G2423	gene	TFs	AP2
GH_A04G0368	gene	gene	RSS3
GH_D13G0297	gene	TFs	GATA5
GH_D01G1110	gene	gene	REFA1
GH_D07G0363	gene	gene	Not available
GH_D06G2218	gene	gene	RPL28A
GH_D06G0842	ethylene	TFs	ERF017
GH_D11G2474	gene	TFs	At3g18640
GH_A04G0392	gene	gene	Not available
GH_A04G0734	gene	TFs	NIT4B
GH_A08G0596	gene	gene	GFA2
GH_D11G2723	gene	TFs	MYB113
GH_A04G0738	gene	TFs	At5g06250
GH_A11G1268	gene	TFs	BHLH66
GH_A04G0761	gene	gene	Slc35f1
GH_D11G1297	gene	TFs	BHLH69
GH_D12G1161	gene	TFs	AGL15
GH_A04G0852	gene	gene	PP2A15
GH_D06G0323	gene	TFs	BHLH145
GH_A04G0887	gene	gene	RABC2A
GH_A07G0203	gene	TFs	GT-2
GH_A04G0896	gene	gene	ACR10
GH_A04G0934	gene	TFs	NAC025
GH_D05G0757	gene	gene	Not available
GH_A04G0959	gene	TFs	WRKY44
GH_A08G2858	gene	gene	rsmG
GH_A04G1020	gene	TFs	WRKY49
GH_A04G1054	gene	gene	Not available
GH_D12G2459	gene	TFs	TCP9
GH_A04G1078	gene	TFs	DIVARICATA
GH_A12G1494	gene	gene	murF
GH_D02G1383	gene	TFs	NAC029
GH_A04G1204	gene	TFs	APG
GH_D06G0168	gene	gene	trc
GH_A06G0183	gene	gene	trc
GH_D11G3340	gene	TFs	NFYC4
GH_A04G1218	gene	TFs	NAC083
GH_D01G1983	gene	gene	LYM2
GH_A04G1232	gene	TFs	GLK1
GH_A12G0580	gene	gene	STR15
GH_A04G1311	gene	TFs	SRM1
GH_A07G2352	gene	gene	H2AV
GH_D07G2295	gene	gene	H2AV
GH_A11G2785	gene	TFs	CDC5
GH_A04G1312	gene	gene	TOM40-1
GH_A04G1432	gene	TFs	MYB44
GH_A11G1011	gene	gene	JMJ25
GH_A07G1561	gene	TFs	ANL2
GH_A04G1447	gene	gene	PREP2
GH_D07G2048	gene	TFs	WRKY6
GH_A04G1475	gene	gene	PCKR1
GH_A04G1492	gene	TFs	BZIP11
GH_A04G1491	gene	gene	ATJ10
GH_A07G1316	gene	gene	SPP
GH_A04G1668	gene	gene	HHL1
GH_A04G1691	gene	TFs	SPL2
GH_D05G1855	gene	gene	ROPGEF1
GH_D12G0024	gene	gene	TIFY4B
GH_D09G2504	ethylene	TFs	RAP2-3
GH_A04G1706	gene	gene	Not available
GH_D01G1996	ABA	TFs	DPBF3
GH_A05G0058	gene	gene	STY8
GH_A05G0102	gene	gene	At2g25620
GH_A05G0161	ethylene	TFs	WIN1
GH_D03G0246	gene	gene	CBSX1
GH_A05G0190	gene	TFs	At1g50680
GH_A09G0996	gene	gene	VPS37A
GH_D13G1185	gene	TFs	TSO1
GH_A05G0223	gene	gene	AGD14
GH_A13G0810	gene	TFs	MYB105
GH_D06G0340	gene	TFs	ATHB-16
GH_A05G0237	gene	gene	NYC1
GH_D10G0316	auxin	TFs	ARF3
GH_A05G0253	auxin	gene	IAA27
GH_A05G0291	gene	TFs	MYBS3
GH_D06G0658	gene	gene	ATC401
GH_A06G0684	gene	gene	ATC401
GH_A12G1938	gene	TFs	HAT5
GH_A05G0293	gene	gene	CDA1
GH_A12G1208	gene	TFs	ANL2
GH_A05G0298	gene	gene	PAO5
GH_D10G1099	gene	TFs	NGA4
GH_A05G0346	gene	gene	YML079W
GH_A10G2609	gene	TFs	NGA4
GH_A05G0351	ethylene	TFs	ERF017
GH_A12G0472	gene	gene	GLCNAC1PUT1
GH_D02G1944	ethylene	TFs	ERF9
GH_A05G0443	gene	gene	babam1
GH_A05G1042	gene	TFs	REV
GH_A05G0452	gene	gene	Exd1
GH_D04G1957	gene	TFs	NAC047
GH_A05G0472	gene	gene	At4g02000
GH_A05G0477	gene	TFs	GATA12
GH_D11G1349	auxin	gene	AUX28
GH_D05G0142	gene	gene	CRCK3
GH_D08G0719	gene	gene	IDM1
GH_D05G2395	gene	gene	CYCA1-1
GH_A12G1364	gene	gene	PAT18
GH_D02G0541	gene	gene	CAPH2
GH_D01G1988	gene	gene	Not available
GH_D12G2446	gene	gene	TPX2
GH_D01G1635	gene	TFs	IDD5
GH_A05G0504	gene	gene	RD22
GH_D02G1407	gene	TFs	WRKY57
GH_A05G0519	gene	gene	RPL39C
GH_A06G1256	gene	TFs	WRKY50
GH_A05G0529	gene	gene	TIL
GH_A08G2424	gene	TFs	CPRF2
GH_A05G0538	gene	gene	CIPK6
GH_D05G3018	gene	TFs	GATA8
GH_A05G0551	gene	gene	At2g25430
GH_A05G3892	gene	TFs	WRKY3
GH_A05G0560	gene	gene	At4g32390
GH_A07G0370	gene	TFs	NRPD2
GH_A05G0558	gene	gene	RH56
GH_A05G0589	ethylene	TFs	ERF003
GH_A08G2170	ethylene	TFs	ERF1B
GH_A05G0603	gene	TFs	WRKY40
GH_A13G2220	gene	gene	ALP1
GH_D08G1609	gene	TFs	WRKY22
GH_A05G0648	gene	TFs	WRKY11
GH_A05G3449	gene	gene	PLC2
GH_A05G0693	gene	TFs	BHLH122
GH_D13G0081	gene	TFs	WRKY54
GH_A05G0743	gene	gene	At5g15350
GH_A05G0762	auxin	TFs	ARF4
GH_D02G2225	gene	gene	CYCD1-1
GH_D09G1600	gene	gene	SIGF
GH_A05G0772	gene	gene	CNX1
GH_D07G0290	gene	TFs	MYB3R4
GH_A05G0782	gene	gene	SMC3
GH_D05G2690	gene	TFs	BHLH145
GH_A05G0827	gene	gene	At2g27500
GH_D01G1465	gene	TFs	SPL17
GH_A05G0817	gene	gene	Not available
GH_A05G1908	gene	TFs	BZIP44
GH_A05G0885	gene	TFs	At5g58620
GH_A05G0910	gene	TFs	DIVARICATA
GH_D02G2186	gene	TFs	GATA19
GH_A05G0915	gene	gene	At3g09070
GH_A05G0918	gene	gene	GATL3
GH_D12G1281	gene	TFs	GBF3
GH_A05G0933	gene	gene	AIP1
GH_A13G0854	gene	TFs	SPL6
GH_A05G0967	gene	gene	Y-3
GH_A05G1032	gene	gene	PDIL1-4
GH_A05G1046	gene	TFs	GATA11
GH_D06G1442	gene	gene	NDB2
GH_D03G1442	gene	gene	PUB13
GH_A11G2692	gene	TFs	NAC047
GH_A05G1103	gene	gene	NFD4
GH_A05G1130	gene	TFs	WRKY14
GH_D13G0459	gene	gene	VDAC2
GH_A05G1181	ethylene	TFs	At1g16060
GH_D10G1048	gene	gene	SKIP2
GH_A09G1143	gene	TFs	SRM1
GH_A05G1190	gene	gene	ATJ8
GH_A05G1221	ethylene	TFs	ERF084
GH_A10G2378	gene	gene	ASP
GH_A12G1719	gene	TFs	IDD4
GH_A05G1233	gene	gene	TYRAAT2
GH_D07G2315	gene	TFs	WRKY21
GH_A05G1230	gene	gene	TPL
GH_D13G1153	ethylene	TFs	ERF1B
GH_A05G1307	gene	gene	Not available
GH_A05G1312	gene	TFs	GL2
GH_D05G1019	gene	gene	2023-03-07
GH_A05G1328	gene	TFs	ATHB-15
GH_A13G0156	gene	gene	ctdspl2
GH_A10G2624	gene	gene	SMXL6
GH_A10G0088	gene	gene	Not available
GH_A13G2589	gene	TFs	REV
GH_D01G1114	gene	gene	LARP1C
GH_A07G1434	gene	TFs	MYB61
GH_A05G1373	gene	gene	NHL13
GH_A05G1368	gene	TFs	IDD7
GH_A06G0226	gene	gene	Not available
GH_D08G0185	gene	gene	ispD
GH_A05G1400	gene	TFs	ASIL2
GH_D09G2293	gene	gene	TIC
GH_A11G0094	gene	TFs	HSFB2A
GH_A05G1483	gene	TFs	TCP2
GH_D07G1328	gene	gene	SIR1
GH_A10G2529	gene	gene	At2g39920
GH_A05G1512	gene	TFs	WRKY28
GH_D02G0239	gene	gene	RLP12
GH_A05G1543	gene	TFs	WRKY65
GH_A09G1375	gene	gene	FLOT1
GH_D05G0972	gene	gene	TIP1-3
GH_A05G1552	gene	TFs	At1g14600
GH_D06G0586	gene	gene	NPF6.2
GH_A05G4224	gene	TFs	LBD15
GH_A05G1558	gene	TFs	DOF1.5
GH_A05G1587	gene	TFs	PTI5
GH_D01G2038	gene	gene	IKU2
GH_D08G0287	gene	gene	XTH22
GH_A05G1595	gene	TFs	NAC073
GH_A06G1551	gene	TFs	NAC073
GH_D05G1623	gene	TFs	NAC073
GH_D06G1527	gene	TFs	NAC073
GH_A05G3527	gene	TFs	TCP20
GH_A05G1606	gene	gene	DRM1
GH_A05G1618	gene	gene	AGP30
GH_D12G0337	gene	TFs	MYB308
GH_A05G1631	gene	gene	Not available
GH_A05G1718	gene	gene	2023-04-03
GH_A13G0331	gene	TFs	BHLH63
GH_D02G2296	ABA	TFs	ABF3
GH_A05G1725	gene	TFs	WRKY6
GH_D13G0429	gene	gene	Not available
GH_A05G1784	gene	TFs	NAC031
GH_D10G1043	gene	gene	RALFL34
GH_A05G1796	gene	TFs	NLP4
GH_A05G1834	gene	gene	Os01g0794400
GH_D07G2228	gene	TFs	PIF1
GH_A05G1849	gene	gene	Not available
GH_A12G1339	gene	TFs	LHY
GH_A05G1876	auxin	TFs	ARF5
GH_A06G0466	ethylene	TFs	ERF012
GH_A10G0519	ethylene	TFs	RAP2-12
GH_A05G1881	gene	gene	Os09g0520200
GH_D04G0141	gene	gene	Not available
GH_D10G0304	ethylene	TFs	ERF4
GH_A12G2326	gene	gene	endou-a
GH_A05G1951	gene	TFs	IDD1
GH_A08G2820	gene	gene	Not available
GH_A12G0184	gene	TFs	ZAT10
GH_A05G1960	gene	TFs	NAC086
GH_A05G1959	BR	TFs	BZR1
GH_D09G2202	gene	gene	SAD2
GH_D12G1716	gene	TFs	IDD5
GH_A05G1961	gene	gene	SAP30
GH_A05G1988	gene	TFs	REM16
GH_D10G0711	gene	gene	SHH1
GH_A13G1334	gene	TFs	OSH6
GH_A05G2014	gene	gene	PLP2
GH_A05G2038	ABA	TFs	ABF2
GH_A09G1975	gene	gene	Pmen_2020
GH_A05G2049	gene	TFs	SPT
GH_D10G1973	gene	gene	ACLB-2
GH_A08G1789	gene	TFs	BZIP16
GH_A05G2054	ethylene	TFs	RAP2-1
GH_D05G4027	gene	gene	SFH2
GH_A05G2059	gene	TFs	WRKY7
GH_A12G1855	gene	gene	PBL3
GH_D07G1426	gene	TFs	MYB61
GH_A05G2075	gene	gene	WPP2
GH_A05G2135	gene	TFs	RAX3
GH_A09G0452	gene	gene	UKL1
GH_D12G2366	ethylene	TFs	ERF5
GH_A05G2155	gene	gene	DOGL4
GH_D11G2194	ethylene	TFs	ANT
GH_A05G2212	gene	gene	BHLH145
GH_A08G2481	gene	TFs	CDF2
GH_A05G2227	gene	gene	At4g40080
GH_A12G1866	ethylene	TFs	ERF118
GH_D12G1715	gene	TFs	IDD4
GH_A07G0869	gene	TFs	GAI
GH_D02G1526	gene	TFs	IDD4
GH_D02G1632	gene	TFs	SPL2
GH_A05G2337	ethylene	TFs	ERF012
GH_D01G2559	ABA	gene	PYL4
GH_A06G0476	gene	gene	ATAD5
GH_A05G2432	gene	TFs	GT-2
GH_A08G1891	gene	gene	LIL3.2
GH_A05G2433	gene	TFs	GT-2
GH_A10G0105	gene	gene	CSC1
GH_A12G2934	gene	gene	FPV051
GH_A12G1933	gene	gene	NFD4
GH_A05G2504	gene	TFs	MYB330
GH_A07G1977	gene	gene	pgdC
GH_D05G2526	gene	TFs	MYB330
GH_A05G2581	gene	TFs	DEFA
GH_A05G3983	gene	TFs	AGL1
GH_D02G1607	gene	TFs	WRKY75
GH_A05G2594	gene	gene	PME11
GH_D05G2806	gene	TFs	WRKY70
GH_A05G2616	gene	gene	AOS1
GH_D04G1498	gene	TFs	WRKY33
GH_A09G2156	gene	TFs	MYC2
GH_D06G1508	ethylene	TFs	ERF4
GH_A05G2620	gene	gene	RBP47C
GH_D08G0173	gene	gene	AZOSEA38000
GH_A05G2629	gene	TFs	WRKY7
GH_D02G1301	gene	TFs	SGR5
GH_A05G2628	gene	gene	At1g01540
GH_A05G2634	gene	TFs	MYB44
GH_D05G2153	gene	gene	Not available
GH_A12G1908	gene	gene	MIZ1
GH_D05G2738	gene	TFs	VIP1
GH_A05G2664	gene	TFs	GATA25
GH_A06G0051	gene	gene	RCC2
GH_A05G2728	gene	gene	RPL3
GH_A11G0015	gene	TFs	MYB52
GH_A05G2675	gene	gene	Not available
GH_A05G2719	gene	TFs	VIP1
GH_D10G1275	gene	gene	PUB16
GH_D05G2090	gene	TFs	WRKY7
GH_A05G2731	gene	gene	SOL1
GH_A05G2753	gene	gene	FTIP1
GH_A05G2758	gene	TFs	MYB6
GH_A05G2756	gene	TFs	TFIIIA
GH_D09G1693	gene	gene	RCOM_1202350
GH_A05G2759	gene	TFs	TCP23
GH_A09G0922	gene	gene	Not available
GH_D09G0878	gene	gene	TPT
GH_D10G1843	gene	gene	TULP3
GH_A05G2794	gene	TFs	scy1
GH_A11G0175	gene	gene	Gpr107
GH_D12G0659	gene	TFs	HBI1
GH_A05G2827	gene	gene	LNK2
GH_A05G2875	ABA	TFs	DPBF3
GH_D05G0908	gene	gene	IRKI
GH_A05G2876	ABA	TFs	DPBF3
GH_D11G1424	gene	gene	prpf39
GH_D05G3801	gene	TFs	NAC072
GH_A12G0920	gene	TFs	HAT22
GH_D03G1018	gene	TFs	GT-2
GH_A05G2930	gene	gene	VTE5
GH_A05G2951	gene	TFs	NAC078
GH_D03G0137	gene	gene	mag1
GH_A05G3123	gene	TFs	ATHB-13
GH_D11G1485	gene	gene	NUP62
GH_A05G3394	gene	gene	RCOM_0699480
GH_A05G3395	gene	gene	TOR1L4
GH_D09G0479	gene	TFs	DREB1D
GH_A05G3401	gene	gene	2MMP
GH_D11G0100	gene	TFs	HSFB2A
GH_D08G0303	gene	TFs	WRKY20
GH_A05G3428	gene	gene	Not available
GH_D05G1273	gene	gene	Os10g0513300
GH_A13G0777	gene	TFs	MYB88
GH_A05G3582	gene	gene	ARB_07441
GH_D08G0319	gene	TFs	WRKY2
GH_A05G3673	gene	gene	At5g06060
GH_D10G2493	gene	TFs	DOF3.6
GH_A05G3670	gene	gene	PP2CA
GH_D10G0863	gene	gene	YSL6
GH_A05G3896	gene	gene	Cgl3084
GH_A13G2501	gene	TFs	E2FB
GH_A05G4114	gene	gene	wnt3a
GH_D11G2575	gene	TFs	CDF2
GH_A05G4120	gene	gene	At1g05000
GH_D10G0322	ethylene	TFs	ERF091
GH_A05G4126	gene	gene	KTI2
GH_D05G2894	ABA	TFs	DPBF3
GH_A05G4163	gene	TFs	Drap1
GH_A06G0558	gene	gene	CHIT1B
GH_A12G2632	gene	TFs	GT-2
GH_A05G4226	gene	gene	At2g40480
GH_D12G2654	gene	TFs	GT-2
GH_A05G4237	gene	TFs	RF2b
GH_D05G2138	gene	gene	NPGR1
GH_A11G1366	gene	gene	PUB3
GH_D05G3924	gene	gene	Not available
GH_A05G4304	gene	TFs	NAC078
GH_A13G2394	gene	gene	CBP60B
GH_A05G4331	gene	gene	PLP6
GH_A11G2891	gene	TFs	MYR2
GH_A05G4360	gene	gene	LECRKS7
GH_A10G0346	gene	TFs	AG2
GH_A06G0007	gene	gene	SKIP23
GH_D07G1505	gene	TFs	WRKY46
GH_A06G0006	gene	gene	AMY2
GH_A06G0014	gene	gene	PER64
GH_A06G0050	gene	gene	IQD32
GH_A06G0068	gene	TFs	BZIP11
GH_D05G2622	gene	gene	TULP6
GH_D12G2188	gene	gene	CERK
GH_A06G0113	gene	TFs	NAC053
GH_D06G0088	gene	TFs	IDD2
GH_A06G0137	gene	gene	CYP82A4
GH_D10G0013	gene	TFs	PHL6
GH_A06G0132	gene	gene	PERK1
GH_A06G0146	gene	gene	FLACCA
GH_A08G0313	gene	TFs	BHLH130
GH_A06G0158	gene	gene	RBP47C
GH_D11G0385	gene	TFs	BIM1
GH_D07G1183	gene	TFs	TGA9
GH_A06G0179	gene	gene	GUX2
GH_D09G1616	gene	gene	PIP2-1
GH_A09G1670	gene	gene	PIP2-2
GH_A06G0207	gene	TFs	WRKY7
GH_D05G0325	gene	gene	MKK2
GH_D12G2554	ethylene	TFs	CRF2
GH_A06G0216	gene	TFs	MYB44
GH_A06G0264	ethylene	TFs	ANT
GH_D11G2473	gene	gene	ATXR5
GH_A12G2621	gene	TFs	NAC014
GH_D10G2011	gene	TFs	MYB78
GH_A06G0282	gene	gene	AAP6
GH_A06G0309	gene	TFs	MADS27
GH_A06G0328	gene	TFs	SVP
GH_D11G0316	gene	TFs	Not available
GH_A06G0330	gene	gene	AP4M
GH_A06G0338	gene	TFs	BHLH145
GH_A06G0401	ethylene	TFs	RAP2-4
GH_D11G2108	gene	TFs	MYB44
GH_A08G1663	gene	TFs	ASIL2
GH_D05G0105	gene	gene	At2g25620
GH_A06G0436	gene	TFs	TGA7
GH_A06G0500	gene	TFs	NAC002
GH_A06G2073	gene	TFs	WRKY70
GH_D08G2716	gene	gene	EBF1
GH_A12G2351	ethylene	TFs	ERF5
GH_A06G0540	gene	gene	Not available
GH_D12G1848	gene	TFs	TCP15
GH_A06G0576	gene	gene	HHP1
GH_A11G0865	gene	TFs	TCP9
GH_A06G0587	gene	gene	Tbc1d15
GH_A06G0672	gene	TFs	HSFC1
GH_A06G1799	gene	gene	ACR11
GH_A09G0092	gene	TFs	TCP13
GH_D05G0581	gene	TFs	KNAT3
GH_A06G0730	gene	gene	DTX51
GH_A06G0824	gene	gene	EFL3
GH_A06G0862	ethylene	TFs	ERF017
GH_D01G2190	gene	gene	CAMBP25
GH_A10G2405	gene	TFs	DOF3.6
GH_A06G0886	ethylene	gene	ERF017
GH_A12G0227	ethylene	TFs	ERF109
GH_A06G0904	gene	TFs	GT-2
GH_A08G1807	gene	gene	CIP111
GH_A06G2104	ethylene	TFs	ERF003
GH_A06G0933	gene	gene	At3g55350
GH_A06G1018	gene	TFs	TCX5
GH_A11G1388	gene	gene	prpf39
GH_A11G0771	gene	gene	Syncrip
GH_A10G0030	gene	gene	HEN4
GH_A06G1048	gene	TFs	BHLH66
GH_A08G1936	gene	gene	At5g47430
GH_A08G1791	gene	gene	At1g65750
GH_A11G1014	ethylene	TFs	ERF023
GH_A06G1050	gene	gene	RTNLB21
GH_A06G1049	gene	gene	CIPK6
GH_A06G1106	gene	TFs	WRKY40
GH_D13G2178	gene	gene	RIPK
GH_A13G2197	gene	gene	RIPK
GH_D12G1963	gene	gene	RGA3
GH_D01G1997	gene	gene	TULP8
GH_D05G0165	ethylene	TFs	WIN1
GH_A06G1169	gene	gene	TSS
GH_D02G1736	ethylene	TFs	ESR2
GH_D12G0747	auxin	TFs	ARF6
GH_A06G1212	gene	gene	MRS2-1
GH_A06G1273	ethylene	TFs	EIL3
GH_A06G1300	gene	TFs	NAC098
GH_D10G2463	gene	TFs	ZAT11
GH_A06G1343	gene	TFs	WRKY11
GH_D10G2111	gene	gene	AGD11
GH_D11G3508	gene	TFs	TGA21
GH_A12G2134	ethylene	TFs	ERF114
GH_A06G1369	gene	gene	CRK29
GH_A06G1406	auxin	gene	Not available
GH_D06G0940	gene	TFs	IDD7
GH_A06G1441	gene	gene	Not available
GH_D12G1935	gene	TFs	HAT5
GH_A06G1472	gene	gene	PVA42
GH_A06G1511	gene	TFs	Not available
GH_D05G0868	gene	TFs	FIT
GH_A06G1553	gene	gene	GBP7
GH_A06G1581	gene	TFs	WRKY71
GH_A06G1635	gene	gene	AGO2
GH_D02G0800	gene	TFs	NAC002
GH_A06G1737	gene	gene	Not available
GH_A06G1748	gene	TFs	WRKY6
GH_D06G1775	gene	TFs	WRKY6
GH_D06G0642	gene	TFs	HSFC1
GH_A10G0366	gene	TFs	WRKY65
GH_A06G1852	gene	gene	CAN2
GH_D01G0197	gene	TFs	GLK1
GH_A06G1891	gene	gene	LHCB4.3
GH_A12G2715	ethylene	TFs	CRF4
GH_A06G2004	gene	gene	Dnajc2
GH_D09G2588	gene	TFs	REF6
GH_A06G2009	gene	gene	SPT6
GH_D03G0977	gene	gene	YSL1
GH_D13G0915	gene	TFs	HDG2
GH_A06G2125	gene	gene	ROD1
GH_D06G1368	gene	TFs	NAC035
GH_A06G2157	gene	gene	yidZ
GH_A06G2174	gene	TFs	GATA9
GH_A06G2196	gene	gene	rpmH
GH_D07G0719	gene	TFs	HAT5
GH_A06G2223	gene	gene	UBP1B
GH_A06G2266	BR	TFs	BEH4
GH_D05G1479	gene	gene	BRG1
GH_D06G1553	gene	TFs	At1g14600
GH_A06G2277	gene	gene	MDIS1
GH_A08G1198	gene	TFs	ANL2
GH_A06G2284	gene	gene	NUDT15
GH_D10G2019	gene	TFs	CMTA1
GH_A06G2300	gene	TFs	FES1
GH_D05G2657	gene	TFs	MYB44
GH_A06G2324	gene	gene	arf-1.1
GH_D06G0442	ethylene	TFs	ERF012
GH_A06G2335	gene	gene	Not available
GH_A08G1821	gene	TFs	MYC2
GH_A06G2339	gene	gene	Not available
GH_D08G1840	gene	TFs	MYC2
GH_D13G1218	gene	gene	ACBP4
GH_A06G2387	gene	TFs	PHL2
GH_A11G3365	gene	gene	SNF4
GH_A07G0019	gene	TFs	WRKY11
GH_D09G1466	gene	gene	NHL10
GH_D03G1623	gene	TFs	WRKY24
GH_D08G2033	gene	gene	CYP76B6
GH_D08G1341	gene	TFs	WRKY41
GH_D09G0893	gene	gene	PUB17
GH_D12G2428	gene	gene	Not available
GH_A07G0072	gene	gene	FRL4A
GH_D09G2405	ethylene	TFs	ERF098
GH_A07G0084	gene	gene	NUP214
GH_D10G2748	gene	TFs	At1g14600
GH_A07G0177	gene	gene	SS
GH_D07G1960	auxin	TFs	ARF8
GH_A07G0227	gene	gene	IQD1
GH_D05G2449	gene	TFs	GT-2
GH_A07G0237	gene	gene	PP2AB2
GH_A07G0245	gene	TFs	RAX3
GH_A07G1334	gene	gene	UBC20
GH_A07G0278	gene	TFs	MYB3R4
GH_D02G1035	gene	gene	SBEII
GH_D02G0052	gene	gene	At2g38370
GH_D12G0870	gene	gene	CG5412
GH_D11G3669	gene	gene	SPY
GH_A07G0318	gene	TFs	WRKY32
GH_A08G0524	gene	gene	RPP25L
GH_A07G0358	ethylene	TFs	ERF003
GH_A09G1766	gene	gene	GSTL3
GH_D12G2365	ethylene	TFs	ERF5
GH_A07G0359	gene	gene	RIPOR2
GH_A07G0368	gene	TFs	WRKY18
GH_D05G2418	gene	gene	Not available
GH_D07G0376	gene	gene	NRPD2
GH_A07G0381	gene	gene	MGD1
GH_A07G0442	gene	gene	TMN11
GH_D13G1998	gene	TFs	GATA15
GH_A07G0481	gene	gene	SMC2-1
GH_A07G0487	ethylene	TFs	ERF034
GH_D06G1721	gene	gene	NHL10
GH_D12G2560	gene	gene	Not available
GH_D01G1120	gene	gene	Not available
GH_A07G0498	ethylene	TFs	ERF106
GH_A13G0386	gene	gene	CXE12
GH_A07G0532	auxin	TFs	ARF2
GH_A13G1754	gene	gene	murA
GH_A09G1535	gene	gene	ROS1
GH_D04G0932	gene	TFs	HAT14
GH_D07G1385	gene	TFs	BZIP53
GH_A07G0591	gene	gene	4CLL9
GH_D12G1433	gene	TFs	BZIP53
GH_D07G0655	gene	TFs	DOF5.4
GH_D06G1031	gene	gene	At1g67280
GH_D02G1409	gene	gene	UGD5
GH_A12G1381	gene	gene	SAMS1
GH_D04G0583	gene	gene	RFS5
GH_A07G0689	gene	TFs	RVE7
GH_A12G2127	gene	TFs	BHLH137
GH_A07G0703	gene	gene	RFS
GH_A07G0718	gene	TFs	TCP14
GH_D05G2653	gene	gene	At1g01540
GH_D13G2576	gene	TFs	REV
GH_A07G0725	gene	gene	SPAC16E8.02
GH_D05G1033	gene	TFs	REV
GH_A07G0732	gene	gene	Not available
GH_A13G0654	gene	TFs	SRM1
GH_A07G0741	gene	TFs	BEE3
GH_A07G0773	gene	TFs	UNE10
GH_A08G1112	gene	gene	RHY1A
GH_A07G0848	gene	gene	CML23
GH_A07G0860	gene	gene	Not available
GH_A07G0875	gene	TFs	CAL
GH_D08G0504	gene	gene	At5g18840
GH_D13G1037	gene	gene	Not available
GH_D03G0318	gene	TFs	HAT22
GH_A07G1067	gene	TFs	DOF2.2
GH_A08G0735	gene	gene	CYCP3-1
GH_D11G1758	gene	gene	LRK10L-2.4
GH_A07G1095	gene	TFs	LUX
GH_D09G2443	gene	gene	CRY2
GH_A13G1925	gene	TFs	NAC047
GH_A07G1149	gene	gene	ASN1
GH_D11G0441	ethylene	TFs	ERF2
GH_A07G1173	gene	gene	At4g22758
GH_A07G1204	gene	TFs	TGA9
GH_A11G0654	gene	gene	Not available
GH_A07G1222	gene	TFs	E2FB
GH_D04G1831	gene	TFs	BZIP11
GH_A07G1360	ethylene	TFs	PLT2
GH_A13G0123	gene	TFs	PTL
GH_A07G1398	gene	TFs	BZIP53
GH_D07G0610	gene	gene	PDCD4
GH_A07G1427	gene	TFs	WRKY47
GH_D09G0739	gene	gene	At4g15470
GH_D01G2369	gene	gene	At1g65240
GH_A07G1431	gene	TFs	PIF3
GH_A12G1220	gene	gene	At3g61260
GH_D08G2308	gene	gene	LSH6
GH_D09G1576	gene	gene	SAMS2
GH_D05G2106	gene	gene	MAF1
GH_D05G3363	gene	gene	2MMP
GH_A11G1081	gene	gene	MARF1
GH_D13G0322	gene	gene	AGPS1
GH_D12G0680	gene	gene	At2g18630
GH_A08G1171	gene	TFs	DOF3.7
GH_D08G0251	gene	gene	VIL2
GH_D05G3372	gene	gene	TOR1L4
GH_A07G1568	gene	TFs	AGL6
GH_A13G0036	ethylene	gene	WRI1
GH_D11G2847	gene	gene	GIF1
GH_A07G1603	gene	TFs	ZAT9
GH_D11G1456	gene	gene	VAMP726
GH_D13G0827	gene	gene	PAP2
GH_A07G1609	gene	TFs	SPL8
GH_D12G1272	gene	gene	AHL9
GH_D13G1893	gene	gene	TYDC1
GH_A07G1616	ethylene	TFs	ERF098
GH_A10G1964	gene	gene	At1g65750
GH_A09G1217	gene	gene	ATL44
GH_A13G0293	gene	TFs	Os01g0252200
GH_A10G0669	gene	TFs	GATA9
GH_A07G1623	gene	gene	PDF1
GH_A11G2894	gene	TFs	GATA9
GH_A07G1632	gene	gene	SETH3
GH_A07G1754	gene	gene	yuaQ
GH_D05G0534	gene	TFs	BHLH66
GH_A07G1826	gene	gene	Not available
GH_A12G1128	ethylene	TFs	ERF13
GH_A07G1849	gene	gene	PUMP5
GH_D07G2339	ethylene	TFs	ERF098
GH_A11G2982	gene	TFs	IDD2
GH_A07G1972	gene	gene	AVT6A
GH_D11G3013	gene	TFs	IDD2
GH_A07G2017	gene	gene	FER
GH_A07G2064	gene	TFs	WRKY6
GH_A10G1387	gene	gene	MTHFR2
GH_D08G0036	gene	gene	Not available
GH_A07G2175	gene	gene	ACA12
GH_A08G1594	gene	TFs	WRKY22
GH_A07G2187	gene	TFs	NFYB3
GH_A10G1852	gene	TFs	ARR2
GH_A07G2223	gene	gene	FRL3
GH_A07G2248	gene	gene	CEQORH
GH_A07G2255	gene	TFs	NAC091
GH_D12G0173	gene	gene	NUS1
GH_D02G1615	gene	TFs	FBP2
GH_D09G1716	gene	gene	APRR7
GH_D06G1524	auxin	TFs	ARF3
GH_A07G2309	gene	gene	MIK1
GH_A07G2323	gene	TFs	MYB30
GH_A08G1875	gene	gene	MARD1
GH_D08G1890	gene	gene	MARD1
GH_D04G0088	auxin	TFs	ARF5
GH_A07G2334	gene	gene	At5g39570
GH_A07G2355	gene	gene	ELC
GH_A07G2372	gene	TFs	WRKY21
GH_D13G0384	gene	TFs	At3g19184
GH_D04G1887	gene	gene	alkbh5
GH_A07G2389	gene	TFs	LBD16
GH_D05G1925	gene	TFs	SRS5
GH_A07G2403	ethylene	TFs	ERF1B
GH_D12G2994	gene	gene	WLIM1
GH_D07G1054	gene	TFs	DOF3.6
GH_A07G2492	gene	gene	UGT88F3
GH_A12G1122	ethylene	TFs	ERF034
GH_D12G1116	ethylene	TFs	ERF034
GH_D12G1030	gene	TFs	GT-2
GH_A07G2566	gene	gene	At3g03770
GH_A07G2606	gene	TFs	TCP20
GH_D05G3829	gene	gene	BBX32
GH_D05G2080	gene	TFs	SPT
GH_A07G2631	gene	TFs	SCRM
GH_A08G0033	gene	gene	HIS2B
GH_D02G0191	gene	TFs	BHLH62
GH_A08G0062	gene	gene	GE13868
GH_A08G0164	gene	gene	EML3
GH_A13G1242	gene	TFs	TSO1
GH_A08G0199	gene	gene	TOR1L2
GH_A08G0288	gene	TFs	WRKY20
GH_A08G2791	gene	gene	NPR1
GH_A08G0301	gene	TFs	WRKY2
GH_A08G1167	gene	gene	SLK3
GH_A10G2134	gene	gene	CYP94A1
GH_A10G0641	gene	gene	MIOX1
GH_A08G0412	gene	TFs	SPL1
GH_D08G2693	gene	TFs	HY5
GH_A08G0461	ethylene	TFs	ERF071
GH_D03G1042	gene	gene	NPF2.11
GH_D05G4048	gene	TFs	MYB80
GH_A08G0468	gene	gene	SAG21
GH_D05G0693	gene	TFs	BHLH122
GH_A08G0473	gene	gene	XXT2
GH_A13G1421	gene	TFs	BHLH80
GH_A08G0511	ethylene	TFs	ERF1B
GH_A09G2413	gene	gene	Not available
GH_A08G0706	gene	TFs	HSFA6b
GH_A12G2462	gene	TFs	HSFB2B
GH_A08G0717	gene	gene	MCCA
GH_D08G2068	gene	TFs	HSFB2B
GH_A08G0773	gene	gene	HIS2A
GH_A08G0780	auxin	TFs	ARF7
GH_D11G1262	auxin	TFs	ARF1
GH_A08G0948	gene	gene	CLA1
GH_A08G1021	gene	gene	cas5d
GH_A08G1111	gene	TFs	E2FE
GH_D11G2430	gene	gene	TSK
GH_D09G1460	gene	gene	CTF7
GH_D07G0110	gene	gene	MND1
GH_A08G1152	ethylene	TFs	CRF2
GH_D08G2022	gene	gene	Not available
GH_D13G1739	GA	gene	GA2OX1
GH_A13G1786	GA	gene	GA2OX1
GH_A08G1191	gene	TFs	ATHB-7
GH_D07G0123	gene	gene	Not available
GH_A09G2543	gene	gene	POPTRDRAFT_820933
GH_A08G1255	gene	gene	NLP7
GH_D10G1125	ethylene	TFs	TINY
GH_A08G1270	gene	gene	At1g01500
GH_A08G1296	ethylene	TFs	RAP2-11
GH_D13G2148	gene	TFs	HSF30
GH_A13G2166	gene	TFs	HSF30
GH_A08G1318	gene	TFs	NTL9
GH_D02G1250	gene	gene	DDB_G0289029
GH_A08G1414	gene	gene	KIN14I
GH_A08G1413	ethylene	TFs	RAP2-3
GH_D11G0922	gene	gene	BAP2
GH_A08G1434	gene	TFs	WRKY23
GH_A12G2749	gene	gene	HIPP14
GH_A08G1484	gene	TFs	BHLH14
GH_D11G0840	gene	TFs	UNE10
GH_A08G1520	gene	TFs	CPRF1
GH_A12G0124	gene	gene	BRPF3
GH_A11G0489	gene	gene	MAPKKK5
GH_D07G0514	gene	gene	TMEM135
GH_D13G2572	ABA	TFs	DPBF3
GH_D08G0021	gene	gene	YKR070W
GH_D02G0967	BR	TFs	BZR1
GH_A08G1575	gene	TFs	BAM7
GH_A08G1584	gene	gene	MPK4
GH_A08G1587	gene	TFs	RVE5
GH_D02G2548	gene	gene	CBSDUF3
GH_A08G1628	gene	gene	ATG8F
GH_A08G1649	gene	gene	CAT9
GH_A12G1604	gene	TFs	TCP20
GH_A08G1652	gene	gene	Not available
GH_A08G1750	gene	gene	Not available
GH_D06G1171	gene	TFs	WRKY11
GH_A08G1761	gene	gene	ERD3
GH_A08G1774	gene	TFs	PHL11
GH_D03G1080	gene	gene	APRR1
GH_D01G1711	gene	TFs	GAIPB
GH_A08G1796	gene	TFs	KAN2
GH_D02G1233	gene	TFs	ATHB-13
GH_A08G1808	gene	gene	TPS5
GH_A08G1839	gene	TFs	NAC071
GH_D05G2127	gene	TFs	LBD38
GH_A08G2123	gene	gene	PLP9
GH_D13G1443	gene	TFs	APL
GH_A08G1867	gene	gene	Mettl21e
GH_D13G0869	gene	TFs	SPL6
GH_A08G1907	gene	gene	CER26L
GH_A08G1919	ethylene	TFs	ERF5
GH_D10G1990	gene	TFs	WRKY48
GH_A08G1929	gene	TFs	KUA1
GH_A11G2313	gene	gene	SBT1.7
GH_D06G0301	gene	TFs	GATA24
GH_A08G1994	gene	gene	egl-44
GH_A12G2350	ethylene	TFs	ERF5
GH_A08G2034	gene	gene	PLDBETA1
GH_A08G2055	gene	TFs	HSFB2B
GH_D13G2506	ABA	TFs	DPBF2
GH_A08G2116	gene	gene	EDL3
GH_A08G2186	gene	gene	SUVR2
GH_A08G2191	gene	gene	XI-2
GH_A08G2263	gene	TFs	GATA11
GH_D02G0632	gene	TFs	SPL1
GH_A08G2315	gene	gene	PCMP-H69
GH_D12G2371	gene	TFs	HAT2
GH_A08G2335	gene	gene	Not available
GH_A08G2419	gene	gene	AKR1
GH_D13G0613	gene	TFs	SRM1
GH_A08G2422	gene	gene	GME-1
GH_D06G1067	gene	gene	CIPK6
GH_A09G0534	gene	gene	SLK1
GH_D02G1534	gene	TFs	RR21
GH_A08G2606	gene	gene	SYN4
GH_A08G2629	gene	TFs	BRN2
GH_D03G0411	gene	gene	At4g01020
GH_A08G2652	gene	TFs	MYB63
GH_D08G1334	ethylene	TFs	ERF061
GH_A08G2689	gene	gene	TET7
GH_D07G0542	gene	TFs	BHLH137
GH_A11G0086	gene	TFs	DREB1D
GH_A08G2792	gene	gene	At3g55350
GH_A08G2807	ethylene	TFs	ERF017
GH_D07G0870	gene	TFs	GAI
GH_A09G0154	gene	gene	SS2
GH_A09G0177	gene	TFs	ZHD8
GH_A13G1359	gene	gene	FEN1
GH_D03G1381	gene	gene	MJ1607
GH_D12G2950	gene	TFs	MYB52
GH_A09G0295	gene	gene	POT8
GH_A09G0347	gene	TFs	SOG1
GH_D06G1514	ethylene	TFs	ERF091
GH_A09G0444	gene	gene	At3g27220
GH_D01G2175	ethylene	TFs	ERF012
GH_D13G0007	gene	TFs	BZIP17
GH_D07G1262	gene	gene	MLO6
GH_D06G0465	gene	gene	ILL6
GH_D04G0028	gene	gene	Os01g0656200
GH_A09G0582	gene	TFs	WRKY75
GH_D03G1225	gene	gene	AKR4C9
GH_D08G2108	gene	gene	SPPL2
GH_D09G2309	gene	gene	petF
GH_A09G0661	gene	TFs	MYB62
GH_A10G1241	gene	gene	unc45b
GH_A12G1379	gene	TFs	SPL1
GH_A09G0716	gene	TFs	GATA1
GH_D09G0874	ethylene	TFs	ERF4
GH_A09G0795	gene	gene	Not available
GH_A09G0813	gene	gene	MFP2
GH_A09G0834	gene	TFs	CMTA5
GH_D12G2133	gene	gene	PUP11
GH_D06G0701	gene	gene	ABI1
GH_D13G1838	gene	TFs	WOX11
GH_A09G0839	gene	gene	HGN1
GH_A09G0846	gene	gene	SCPL33
GH_A09G0848	gene	TFs	MYB78
GH_D09G2290	gene	gene	STP13
GH_D02G1305	gene	TFs	FHY3
GH_A09G0837	gene	gene	Not available
GH_A09G0904	gene	gene	TSJT1
GH_D01G2207	gene	TFs	TGA10
GH_A09G0954	gene	gene	RABF2B
GH_D07G0486	gene	TFs	ZAT9
GH_D03G1910	gene	TFs	MYC4
GH_A09G1033	gene	gene	CYCL
GH_A09G1066	gene	gene	SODCP
GH_A12G0623	gene	TFs	BZIP44
GH_A09G1112	gene	gene	ADT6
GH_A09G1130	gene	TFs	TGA9
GH_D10G2202	gene	gene	Not available
GH_A09G1264	gene	TFs	HSFB4D
GH_A10G0885	ethylene	TFs	AIL6
GH_A09G1282	gene	gene	COMT
GH_D10G1081	ethylene	TFs	AIL6
GH_A09G1336	gene	TFs	STOP1
GH_A12G2591	gene	gene	fray2
GH_D03G1043	gene	TFs	HAT5
GH_A09G1528	gene	gene	Not available
GH_A09G1557	ABA	TFs	ABI5
GH_D12G2745	ethylene	TFs	CRF4
GH_A09G1666	auxin	TFs	ARF18
GH_D08G0396	gene	gene	POB1
GH_D08G1930	ethylene	TFs	ERF5
GH_A09G1677	gene	TFs	JKD
GH_D11G2266	gene	TFs	ZHD1
GH_D13G1935	gene	gene	WDL2
GH_A11G2168	gene	TFs	ZHD1
GH_D12G1567	ethylene	TFs	ERF053
GH_A09G1714	gene	gene	SMR4
GH_A09G1726	gene	TFs	MYB3R5
GH_D07G1318	gene	gene	UBC19
GH_A13G0642	gene	TFs	TCP7
GH_A09G1769	gene	TFs	RVE8
GH_D03G0109	gene	TFs	PMADS1
GH_A09G1786	gene	gene	LECRK82
GH_A09G1798	gene	TFs	DIVARICATA
GH_A09G1816	gene	TFs	GT-3A
GH_A10G0456	gene	gene	At1g06800
GH_A09G1946	gene	TFs	TCP19
GH_D09G1601	gene	TFs	TCP11
GH_D05G2450	gene	TFs	GT-2
GH_A09G1949	gene	gene	IQD31
GH_A09G1993	gene	gene	Os01g0656200
GH_D03G0999	gene	TFs	NLP7
GH_A09G2020	gene	TFs	NAC062
GH_A09G2046	gene	TFs	NLP7
GH_D10G1318	gene	gene	ZPR1
GH_A09G2066	ethylene	TFs	CRF2
GH_A09G2086	gene	gene	P2A12
GH_D01G0312	gene	gene	Not available
GH_D11G0024	gene	gene	PAP17
GH_D01G0471	BR	TFs	BEH4
GH_A11G0019	gene	gene	PAP17
GH_A11G2638	gene	gene	ABAT
GH_D12G2364	ethylene	TFs	ERF1A
GH_A09G2161	gene	gene	At3g50808
GH_D05G2026	gene	TFs	DOF3.4
GH_A09G2214	gene	TFs	PHL2
GH_A11G0685	gene	TFs	LOB
GH_A09G2319	gene	gene	PNC1
GH_D13G0398	ABA	TFs	ABF3
GH_A09G2367	gene	gene	FRL4A
GH_D02G0379	gene	TFs	TCX2
GH_A09G2429	gene	gene	AARE
GH_A09G2565	gene	TFs	ARR2
GH_D08G2409	GA	gene	GID1C
GH_D10G0369	BR	TFs	BEH4
GH_A09G2600	gene	gene	alaS
GH_D12G1652	ethylene	TFs	ESR2
GH_A09G2605	gene	gene	SOT17
GH_A09G2664	gene	TFs	REF6
GH_A10G2503	gene	gene	Not available
GH_A10G0007	gene	gene	Epc2
GH_D06G1034	gene	TFs	TCX5
GH_A10G0073	gene	TFs	At1g72740
GH_D05G0675	gene	gene	Not available
GH_A11G1334	gene	TFs	BHLH3
GH_D08G1456	gene	gene	Not available
GH_A10G0084	gene	gene	spp27
GH_A10G0109	gene	TFs	WRKY6
GH_A11G1164	gene	gene	Not available
GH_D08G2173	gene	TFs	WRKY39
GH_A10G0183	gene	gene	PUB8
GH_A10G0286	gene	TFs	DOF5.4
GH_D11G0559	gene	gene	NAT11
GH_A10G0291	ethylene	TFs	ERF12
GH_A10G1849	gene	gene	Not available
GH_A10G0304	auxin	TFs	ARF3
GH_D05G0258	auxin	gene	IAA27
GH_D01G2516	gene	TFs	DIVARICATA
GH_D12G0157	gene	gene	PEPKR2
GH_A10G0379	gene	TFs	At1g14600
GH_A11G0468	gene	gene	rsc5
GH_A10G0398	gene	TFs	WRKY28
GH_D06G0819	gene	gene	RIPK
GH_A11G0860	gene	TFs	AGL6
GH_A10G0399	gene	gene	Not available
GH_D11G0897	gene	TFs	AGL6
GH_A10G0437	gene	TFs	TCP2
GH_D12G2429	gene	gene	IRKI
GH_D07G2491	gene	gene	SDH2-2
GH_A13G1687	gene	gene	AGD5
GH_D13G1644	gene	gene	AGD5
GH_D12G1446	gene	gene	Not available
GH_D05G0396	gene	gene	fabG
GH_D02G1866	gene	gene	alxA
GH_D06G0173	gene	TFs	HSFB4
GH_A10G0527	gene	gene	DNAJB6
GH_A10G0594	gene	TFs	IDD7
GH_A11G2098	ethylene	TFs	ERF060
GH_D07G1595	gene	gene	GAE3
GH_A10G0619	gene	TFs	DOF1.7
GH_D10G0240	gene	gene	Not available
GH_A10G0819	gene	gene	ACOT13
GH_A12G0690	gene	TFs	DOF3.4
GH_A10G0634	gene	gene	cysG
GH_D04G0444	gene	TFs	TCP13
GH_D01G2214	gene	TFs	BHLH130
GH_D09G0162	gene	gene	SS2
GH_A10G0687	gene	TFs	NAC035
GH_D09G1181	gene	TFs	IDD9
GH_D05G1908	CK	gene	LOG3
GH_A10G0720	gene	TFs	WRKY75
GH_D12G1260	gene	gene	At4g02000
GH_A11G0719	gene	gene	RLP12
GH_A13G1724	gene	gene	DTX19
GH_D13G0897	gene	TFs	BHLH49
GH_A10G0802	gene	gene	KIN13B
GH_A10G0818	gene	gene	AAE13
GH_D01G1250	gene	gene	TAF4B
GH_A10G0936	gene	TFs	DOF5.7
GH_D08G0495	gene	TFs	At2g47850
GH_A10G1009	gene	gene	HAT5
GH_D08G2415	gene	TFs	MYR2
GH_A10G1158	gene	gene	Not available
GH_A10G1161	ethylene	TFs	ERF1B
GH_A12G2869	gene	TFs	MYB62
GH_D02G0987	gene	TFs	BZIP11
GH_A10G1307	gene	gene	At1g04680
GH_D07G1420	gene	TFs	WRKY47
GH_A10G1370	gene	gene	BGAL9
GH_D13G1368	gene	TFs	MYB330
GH_D11G1651	gene	TFs	WRKY42
GH_A10G1376	gene	gene	RLP30
GH_A10G1385	gene	gene	WEX
GH_A10G1510	gene	TFs	POSF21
GH_D08G0489	gene	gene	XXT2
GH_A12G2240	gene	TFs	PHL11
GH_A10G1793	gene	gene	Not available
GH_D05G2893	gene	TFs	MYB33
GH_A10G1822	ethylene	TFs	RAP2-3
GH_D02G0044	gene	gene	HESO1
GH_D12G0671	gene	TFs	GBF1
GH_A10G1830	gene	gene	GSVIVT00026920001
GH_A10G1839	gene	TFs	MYB111
GH_D05G1698	gene	gene	PVA42
GH_A13G0010	gene	TFs	BZIP17
GH_A11G2828	ethylene	TFs	ERF1B
GH_A10G1879	gene	gene	SIRP1
GH_D13G1640	gene	TFs	ATHB-5
GH_A11G1189	gene	TFs	ATHB-5
GH_D07G2343	ethylene	TFs	ERF094
GH_A12G0750	gene	TFs	SPT
GH_A10G1889	gene	gene	CML8
GH_D02G1786	gene	gene	Rbm25
GH_A13G0446	gene	gene	DDB_G0290631
GH_A10G2106	gene	gene	CPN60B2
GH_A10G2216	gene	gene	ycf45
GH_A10G2460	gene	gene	PP2CA
GH_A10G2469	gene	gene	ymaE
GH_D03G0161	gene	TFs	ATHB-40
GH_A10G2505	gene	gene	UGT709C2
GH_D05G1332	gene	TFs	ATHB-15
GH_A10G2661	gene	gene	Not available
GH_D06G0720	gene	TFs	NAC073
GH_A10G2662	gene	gene	CSB
GH_A11G0017	gene	TFs	SGR5
GH_D12G0547	gene	TFs	LBD41
GH_D12G0850	gene	gene	SCAI
GH_D07G1976	gene	TFs	BZIP43
GH_A11G0059	gene	gene	Lipn
GH_A11G0085	gene	gene	pgap3
GH_D05G1415	gene	TFs	ASIL2
GH_A11G0152	gene	TFs	ATHB-7
GH_D12G1839	gene	gene	RNS1
GH_A11G0171	gene	gene	At1g32860
GH_A12G2359	gene	TFs	KUA1
GH_A11G0188	gene	gene	BIP5
GH_D01G1146	auxin	TFs	ARF5
GH_A11G0258	gene	gene	ACX1
GH_D12G1898	gene	TFs	TCP12
GH_A11G0280	gene	TFs	NAC071
GH_A11G0331	gene	TFs	TCP14
GH_D11G0345	gene	TFs	TCP14
GH_D13G0274	gene	gene	TMK3
GH_A11G0366	gene	TFs	DOF5.4
GH_A13G1928	gene	gene	SIP1-1
GH_D12G2644	gene	gene	2023-03-02
GH_A11G0368	gene	TFs	BIM1
GH_A13G2559	gene	gene	GLC1
GH_D08G0750	gene	gene	PF1186
GH_D02G0613	gene	gene	At1g48040
GH_A11G0397	gene	TFs	MADS6
GH_D13G2207	CK	gene	CKX3
GH_A12G2840	gene	gene	AHL3
GH_A11G0448	gene	gene	VAC8
GH_A12G0705	gene	TFs	HHO5
GH_A11G0486	gene	gene	Not available
GH_D08G1536	gene	TFs	CPRF1
GH_A11G0550	gene	TFs	Os01g0871200
GH_D04G0412	gene	gene	At4g24290
GH_A11G0573	gene	gene	Not available
GH_D01G1762	gene	TFs	SPL2
GH_A11G0578	gene	gene	CARA
GH_A11G0628	gene	gene	VHA-D
GH_D01G1470	gene	TFs	E2FA
GH_A11G0710	gene	gene	SSRP1
GH_A11G0734	gene	gene	trmH
GH_D06G0384	ethylene	TFs	RAP2-4
GH_A11G0747	gene	gene	UGT83A1
GH_D09G1900	gene	TFs	TCP19
GH_A11G0753	gene	gene	RPK2
GH_A11G0782	ethylene	TFs	ERF13
GH_D09G1117	gene	gene	Slc38a10
GH_A11G0806	gene	TFs	UNE10
GH_A11G0836	gene	gene	cemA
GH_D12G1535	gene	gene	FH3
GH_D05G3478	gene	gene	Not available
GH_A11G0881	gene	gene	CSN1
GH_A12G1753	gene	TFs	HDG2
GH_D12G2517	gene	gene	At1g63850
GH_D11G1826	gene	gene	STY17
GH_A11G0920	gene	TFs	MYB3R5
GH_D09G1185	gene	gene	PBL3
GH_A11G0921	gene	TFs	HSFB2B
GH_D06G2306	gene	TFs	HSFA4A
GH_D06G1959	gene	gene	ITN1
GH_A11G0956	gene	TFs	RVE5
GH_D06G0689	gene	gene	At2g20020
GH_D09G1748	gene	TFs	DIVARICATA
GH_A11G0963	gene	gene	LEA14-A
GH_A11G0976	gene	TFs	CPRF1
GH_D13G0485	gene	gene	GTE4
GH_A13G0489	gene	gene	GTE7
GH_D12G2466	ethylene	TFs	ERF025
GH_A11G0983	gene	gene	AGP20
GH_A11G1013	gene	TFs	BHLH13
GH_D09G2092	gene	TFs	MYC2
GH_A11G1043	gene	TFs	MYC4
GH_D05G2126	gene	gene	QWRF2
GH_A11G1050	gene	TFs	NAC043
GH_A11G1049	gene	gene	IQD1
GH_D08G1486	gene	TFs	MYB61
GH_A11G1084	gene	gene	TPK5
GH_D13G0831	gene	TFs	WRKY57
GH_D10G0381	gene	TFs	WRKY65
GH_D06G0252	gene	gene	SQE1
GH_D08G1787	gene	gene	EDR2
GH_D09G1242	gene	gene	NADK1
GH_A11G1099	gene	gene	ileS
GH_D06G1288	gene	gene	PAB5
GH_A11G1303	gene	TFs	HSFA2D
GH_A12G1880	gene	TFs	PAN
GH_A11G1307	gene	gene	Not available
GH_D13G1967	gene	gene	PAT17
GH_D13G1839	gene	gene	BRF1
GH_D10G0414	gene	gene	ctdspl2
GH_A11G1356	ethylene	TFs	ERF1B
GH_D07G1424	gene	TFs	PIF3
GH_A11G1380	gene	gene	GDI1
GH_D05G2100	gene	TFs	MYB44
GH_A11G1402	gene	gene	CYP71A1
GH_D01G1080	gene	gene	Not available
GH_D10G1637	gene	gene	SULTR3-1
GH_A11G1479	gene	TFs	BHLH62
GH_D06G1729	gene	gene	OST3B
GH_D13G0203	gene	TFs	DOF3.6
GH_A11G1614	gene	gene	HPL
GH_D12G1881	gene	TFs	PAN
GH_A11G1664	gene	gene	UVR8
GH_D07G0609	gene	TFs	REF6
GH_A11G1677	gene	gene	CRWN1
GH_A11G1939	gene	TFs	IDD1
GH_D03G1413	gene	TFs	SCL14
GH_D08G0901	gene	gene	At5g58090
GH_A11G1944	gene	gene	GBF1
GH_A11G1947	gene	TFs	ATHB-40
GH_A13G0405	gene	gene	At5g67130
GH_D10G2471	gene	gene	ASP
GH_A11G2028	gene	TFs	SPT
GH_D08G0998	gene	gene	HAT
GH_A11G2050	gene	TFs	WRKY15
GH_D02G1040	gene	gene	PIX13
GH_D11G2759	gene	TFs	DREB2G
GH_A11G2125	gene	gene	DIR21
GH_D05G1930	gene	TFs	DREB2D
GH_A11G2221	gene	gene	sll0103
GH_A12G2598	gene	TFs	MYC4
GH_A11G2321	gene	gene	SRFR1
GH_D05G2170	gene	TFs	Not available
GH_A11G2331	gene	gene	GH3.1
GH_A11G2346	gene	TFs	MYB44
GH_D11G0858	gene	TFs	YAB1
GH_A11G2502	gene	gene	BST1
GH_D06G0426	gene	gene	Os07g0604000
GH_A11G2516	gene	TFs	MYB105
GH_A12G0445	gene	gene	ABCC12
GH_D12G0236	ABA	TFs	ABF3
GH_A11G2630	gene	gene	NHX2
GH_A11G2675	gene	gene	Not available
GH_D09G1940	gene	gene	Os01g0656200
GH_A11G2791	gene	TFs	CPRF2
GH_D06G2004	gene	gene	GATA
GH_A13G0116	gene	gene	PRFB3
GH_D08G1820	gene	gene	JMJ706
GH_D13G1926	ethylene	TFs	ERF1B
GH_D12G1965	gene	TFs	CDF3
GH_A11G2893	gene	gene	At1g64760
GH_D07G1632	gene	gene	SETH3
GH_D01G0288	gene	gene	Not available
GH_A13G1977	gene	gene	Not available
GH_D09G1723	gene	gene	GSTU8
GH_D01G1022	gene	gene	AHL10
GH_A11G3091	gene	gene	CpNIFS3
GH_D08G1673	gene	TFs	ALG12
GH_A11G3178	gene	gene	N
GH_A11G3502	gene	TFs	TGA21
GH_D07G0895	gene	gene	HPD
GH_D08G0572	gene	TFs	SCL23
GH_A11G3630	gene	gene	RGA4
GH_D05G0476	gene	TFs	GATA12
GH_A11G3670	gene	gene	ndhM
GH_A11G3713	gene	gene	EXO70B1
GH_A11G3718	gene	gene	ORC2
GH_D02G0512	ethylene	TFs	ERF086
GH_A12G0023	gene	gene	HSFA6b
GH_A12G0065	GA	gene	GID1B
GH_A12G2349	ethylene	TFs	ERF1A
GH_A12G0085	gene	TFs	At2g47850
GH_A12G0088	gene	TFs	IDD2
GH_D10G1521	gene	gene	BGAL9
GH_A12G0129	gene	TFs	NAC104
GH_D09G2579	gene	TFs	DOF5.4
GH_A12G0133	gene	gene	At5g64080
GH_A12G0159	gene	TFs	GATA28
GH_D12G2181	ethylene	TFs	ERF105
GH_A12G0170	gene	gene	rlmH
GH_D12G2727	gene	gene	GLT1
GH_D06G0283	gene	gene	sll0103
GH_A12G0236	gene	gene	RBP47B
GH_D08G1617	gene	TFs	LBD18
GH_A12G0273	gene	gene	At3g01520
GH_A12G0309	gene	TFs	WRKY9
GH_D11G3762	gene	gene	P5CS1
GH_A12G0323	gene	gene	At4g35230
GH_D04G0244	gene	gene	PKS4
GH_A13G1961	ethylene	TFs	ERF1B
GH_A12G0394	auxin	gene	SAUR50
GH_A12G0454	gene	gene	GDH2
GH_A12G0465	gene	gene	CAMBP25
GH_A12G0502	gene	TFs	BHLH094
GH_A12G2239	gene	gene	TOGT1
GH_D05G2069	ABA	TFs	ABF2
GH_A12G0624	gene	gene	MPK7
GH_D13G0729	gene	TFs	PAN
GH_A12G0672	gene	gene	GATL2
GH_A12G0703	gene	gene	SRK2I
GH_D12G1394	gene	TFs	SPL1
GH_D08G2793	gene	gene	TIFY10A
GH_D04G1771	gene	gene	Not available
GH_A12G0768	gene	gene	FLCY
GH_D10G0303	ethylene	TFs	ERF12
GH_A12G0865	gene	gene	RBK1
GH_A12G2534	ethylene	TFs	CRF2
GH_A12G0877	gene	TFs	AZF1
GH_A12G0914	gene	TFs	RAX3
GH_D06G0507	gene	gene	CTR1
GH_D11G0408	gene	gene	KING1
GH_A12G1017	gene	TFs	J
GH_D11G3536	gene	gene	At3g47200
GH_A12G1119	gene	TFs	SPL8
GH_D07G1378	gene	gene	TTL3
GH_D06G0911	gene	TFs	GT-2
GH_A12G1118	gene	TFs	SPL7
GH_D12G1354	gene	gene	NHL12
GH_D05G1310	gene	gene	HPPR
GH_D08G2479	gene	gene	Not available
GH_D01G1413	gene	gene	Not available
GH_A12G1165	gene	TFs	AGL15
GH_D10G1496	gene	gene	Srek1
GH_A12G1338	gene	TFs	LHY
GH_D12G0297	gene	gene	Not available
GH_A12G1363	gene	TFs	WRKY42
GH_D05G1239	gene	gene	At3g15890
GH_D12G1986	gene	gene	At1g74360
GH_D04G1231	gene	gene	HIPP06
GH_D12G0195	gene	TFs	ZAT10
GH_D07G0540	gene	gene	MPT2
GH_D03G1847	ethylene	TFs	ERF038
GH_A12G1446	gene	gene	Not available
GH_A12G1496	gene	TFs	SRM1
GH_A12G1501	gene	TFs	TCP7
GH_D03G0442	gene	gene	Not available
GH_A13G1811	gene	TFs	WRKY2
GH_A12G1509	gene	gene	Sacs
GH_D03G1394	gene	TFs	LUX
GH_A12G1560	gene	gene	Not available
GH_A12G1567	ethylene	TFs	ERF054
GH_A12G1585	gene	TFs	MGP
GH_D05G1907	gene	gene	At1g75680
GH_D13G1268	gene	gene	IREG3
GH_D10G1207	gene	gene	PATL3
GH_D08G2832	gene	gene	IRX9H
GH_A12G1606	gene	TFs	At1g68200
GH_D11G3157	gene	gene	At5g41620
GH_A12G1617	gene	TFs	GIS2
GH_D01G2077	gene	gene	REM13
GH_D05G1231	gene	gene	TYRAAT2
GH_D11G3418	gene	gene	AHL14
GH_D05G0123	gene	gene	PTAC14
GH_D12G0180	gene	gene	rlmH
GH_D10G0299	gene	TFs	DOF1.4
GH_D05G0215	gene	gene	At2g26730
GH_D05G1441	gene	gene	SBT1.5
GH_D09G2013	gene	gene	At1g63850
GH_D06G2044	gene	gene	Not available
GH_D05G0379	gene	gene	PMEU1
GH_D05G0141	gene	gene	CLC-G
GH_D05G1939	gene	gene	hflX
GH_D09G0377	gene	TFs	At3g48440
GH_D08G0992	gene	gene	cas5d
GH_D05G0344	gene	gene	Not available
GH_D09G2340	gene	TFs	HSFA6b
GH_A12G1831	gene	gene	PHO1-H3
GH_A12G1834	gene	TFs	NAC029
GH_D07G1560	gene	gene	SDR1
GH_D01G1753	gene	TFs	WRKY75
GH_A12G1852	gene	TFs	TCP15
GH_D09G0998	gene	gene	TPR1
GH_D11G0328	gene	gene	CPK10
GH_A12G1882	gene	gene	ASPG1
GH_A12G1885	gene	TFs	HHO3
GH_A12G1967	gene	TFs	CDF3
GH_D11G0751	gene	TFs	CDF2
GH_D01G0802	gene	TFs	WRKY6
GH_D04G1188	gene	gene	ATL32
GH_A12G2148	gene	gene	gatA
GH_A12G2165	ethylene	TFs	ERF2
GH_D07G1755	gene	gene	OXI1
GH_A12G2244	gene	gene	Not available
GH_D13G2166	gene	gene	SS
GH_D08G0576	gene	gene	Slc25a44
GH_D08G2049	gene	gene	PLDBETA1
GH_D05G1688	gene	TFs	Os07g0563300
GH_D03G1611	gene	gene	TAF15B
GH_D11G0189	gene	gene	BIP5
GH_A13G0438	gene	gene	GH3.1
GH_D01G0076	gene	TFs	NAC68
GH_A12G2441	gene	gene	ANS
GH_D12G0244	gene	gene	Not available
GH_D01G1737	gene	gene	NCP1
GH_D11G0093	ethylene	TFs	ERF026
GH_A12G2504	gene	gene	lfng
GH_A12G2514	gene	TFs	WRKY22
GH_D05G2352	gene	gene	At5g35370
GH_D10G0661	gene	TFs	DOF1.7
GH_D11G1419	gene	gene	MIK2
GH_D10G2634	gene	gene	UGT709C2
GH_A12G2605	gene	TFs	NAC043
GH_D03G1790	gene	gene	ACR8
GH_D04G0566	gene	gene	EO
GH_A12G2743	gene	TFs	WRKY27
GH_A12G2805	gene	TFs	DREB1D
GH_D08G1711	gene	gene	Not available
GH_D09G2000	ethylene	TFs	ERF061
GH_D12G0938	gene	TFs	AZF1
GH_D12G0640	gene	TFs	BZIP44
GH_A12G2806	gene	gene	pgap3
GH_A12G2824	gene	TFs	ASR3
GH_D10G0939	gene	gene	SMR6
GH_D12G0841	gene	TFs	CMTA3
GH_A13G2578	gene	gene	PBL5
GH_A12G2926	gene	TFs	MYB52
GH_D01G0742	gene	gene	GPT1
GH_A12G2932	gene	TFs	RVE7
GH_D06G0044	gene	gene	WAT1
GH_D13G0655	gene	gene	XTH9
GH_D04G1364	gene	gene	LECRKS4
GH_D10G0546	ethylene	TFs	RAP2-12
GH_A13G0043	gene	gene	STT3B
GH_A13G0044	gene	TFs	TGAL1
GH_D12G1854	gene	gene	PBL3
GH_D12G1957	gene	TFs	MYB306
GH_A13G0205	gene	gene	Not available
GH_D12G1185	gene	TFs	LBD18
GH_A13G0215	gene	TFs	ZAT11
GH_A13G0220	gene	gene	RS2Z32
GH_A13G0395	ethylene	TFs	ERF109
GH_D02G1734	gene	gene	At1g67900
GH_D13G1940	auxin	gene	IAA16
GH_D13G1353	gene	TFs	BHLH80
GH_D04G1344	gene	gene	MT1
GH_D12G2067	gene	gene	BT2
GH_D10G1844	gene	gene	BAM9
GH_D07G0203	ethylene	TFs	ERF017
GH_D10G1123	gene	gene	HSP18.5
GH_D11G1980	gene	TFs	ATHB-40
GH_A13G0422	gene	gene	CYCD3-1
GH_D12G1380	gene	TFs	WRKY47
GH_D12G2136	ethylene	TFs	ERF114
GH_A13G0436	gene	gene	At3g19508
GH_A13G0535	gene	TFs	TEM1
GH_D09G1207	gene	gene	F6'H1
GH_A13G0537	gene	TFs	HHO3
GH_D10G0191	gene	gene	SD18
GH_A13G0547	gene	TFs	PAN
GH_A13G0639	gene	TFs	TT16
GH_D04G0184	gene	gene	RBR
GH_D06G1334	gene	gene	TSS
GH_D07G1530	gene	gene	At1g01540
GH_A13G0664	gene	TFs	NAC68
GH_D11G0851	gene	gene	C7orf73
GH_A13G0671	gene	gene	HMG2
GH_A13G0711	gene	TFs	CMTA2
GH_D12G1725	gene	gene	ASB1
GH_A13G0765	gene	TFs	WRKY72
GH_A13G0778	gene	gene	Not available
GH_D04G0332	gene	gene	At5g09300
GH_D10G2423	gene	gene	SULTR4-1
GH_D05G2238	gene	gene	WDTC1
GH_A13G0800	gene	TFs	ZHD11
GH_D08G0563	gene	gene	ACO3
GH_D11G1502	gene	gene	At3g17800
GH_A13G0850	gene	TFs	AP1
GH_D07G0189	gene	gene	SAC4
GH_A13G0901	gene	TFs	WRKY57
GH_D06G0818	gene	gene	At3g45310
GH_D06G0131	gene	gene	KO
GH_D05G2041	gene	gene	REN1
GH_A13G1204	gene	TFs	NAC079
GH_D07G2348	gene	gene	PHT1-7
GH_D12G0793	gene	gene	Os07g0190000
GH_D11G1219	gene	gene	At5g01610
GH_D05G0237	gene	gene	KIN13B
GH_A13G1264	gene	TFs	MYR1
GH_D11G0377	gene	gene	UPTG2
GH_A13G1430	gene	TFs	MYB330
GH_D13G1873	gene	gene	SODCC
GH_A13G2375	ethylene	TFs	RAP2-11
GH_A13G1547	gene	gene	GRXS10
GH_A13G1679	gene	gene	PBP1
GH_A13G1697	gene	TFs	NAC056
GH_D13G1652	gene	TFs	NAC056
GH_D09G1455	gene	gene	ALMT8
GH_A13G1725	gene	TFs	SPL4
GH_D12G2512	gene	gene	Sap30l
GH_D11G0892	gene	gene	At2g45590
GH_D07G0538	auxin	TFs	ARF2
GH_A13G1767	gene	TFs	Not available
GH_A13G1814	gene	TFs	Not available
GH_D05G1495	auxin	TFs	ARF6
GH_A13G1851	gene	gene	Not available
GH_A13G1882	gene	TFs	MYB306
GH_D03G1431	gene	gene	KCR1
GH_A13G1885	gene	TFs	WOX11
GH_D02G2499	gene	TFs	NAC035
GH_D07G1588	gene	gene	AHL22
GH_D09G0761	gene	gene	MFP2
GH_A13G1935	gene	gene	GLP6
GH_A13G2055	gene	gene	RH2
GH_A13G2060	gene	gene	KIAA1549
GH_D02G0599	gene	TFs	WRKY48
GH_A13G2271	gene	gene	AKT1
GH_A13G2349	gene	TFs	TCX2
GH_D05G1059	gene	gene	At5g60760
GH_A13G2436	ethylene	TFs	EIL3
GH_A13G2444	gene	TFs	MYB46
GH_D06G0834	gene	gene	GSVIVT00026920001
GH_D05G2067	gene	gene	trc
GH_D04G2039	gene	TFs	SPL2
GH_A13G2504	gene	gene	Not available
GH_D05G1946	gene	TFs	BZIP44
GH_A13G2529	gene	gene	pros
GH_A13G2561	gene	gene	PUB33
GH_D11G1007	gene	TFs	GBF3
GH_A13G2583	ethylene	TFs	EIN3
GH_A13G2599	gene	TFs	TCP21
GH_D04G0221	gene	gene	D6PKL2
GH_D09G1060	gene	gene	FAR5
GH_D02G1445	gene	TFs	BHLH49
[truncated: 529 more rows]
