# Supplementary material for: Genome-wide chromatin accessibility landscape and dynamics of transcription factor networks during ovule and fiber development in cotton
Source: BMC Biol. 2023 Jul 31;21:165. doi: 10.1186/s12915-023-01665-4 (PMC10391996; doi:10.1186/s12915-023-01665-4)
Supplement: Supplementary file 10 — Additional file 10: Table S9. Cotton TFs and their corresponding motifs. [file 12915_2023_1665_MOESM10_ESM.xlsx]

## Sheet: Sheet1
Table S9. Cotton TFs and their corresponding motifs.
gene_ID	homoeolog_ID	motif_ID	TF_type
GH_A01G0079	AT3G04070	MP00333	NAC
GH_A01G0085	AT5G67300	M1330_1.02	Myb/SANT
GH_A01G0085	AT5G67300	M2368_1.02	Myb/SANT
GH_A01G0085	AT5G67300	MP00596	MYB
GH_A01G0175	Os02g0638650	M0016_1.02	AP2
GH_A01G0175	Os02g0638650	M1943_1.02	AP2
GH_A01G0204	Gh_A01G0139	MP00022	G2-like
GH_A01G0216	Gh_A01G0151	MP00288	Trihelix
GH_A01G0290	AT3G16857	M1327_1.02	Myb/SANT
GH_A01G0291	Os03g0224200	M1324_1.02	Myb/SANT
GH_A01G0291	Os03g0224200	M1327_1.02	Myb/SANT
GH_A01G0291	Os03g0224200	M1331_1.02	Myb/SANT
GH_A01G0291	Os03g0224200	M1384_1.02	Myb/SANT
GH_A01G0292	AT3G06740	MP00335	GATA
GH_A01G0350	AT2G43000	MP00310	NAC
GH_A12G1834	AT1G69490	MP00221	NAC
GH_A01G0480	AT1G78700	MP00248	BES1
GH_A01G0497	AT2G26580	M1576_1.02	Sox
GH_A01G0520	AT3G25730	MP00031	B3
GH_A01G0546	AT3G15030	M1646_1.02	TCP
GH_A01G0546	AT3G15030	MP00062	TCP
GH_A01G0581	AT5G53950	M1405_1.02	NAC/NAM
GH_A01G0581	AT5G53950	M1407_1.02	NAC/NAM
GH_A01G0581	AT5G53950	M1408_1.02	NAC/NAM
GH_A01G0581	AT5G53950	M1409_1.02	NAC/NAM
GH_A01G0581	AT5G53950	M1410_1.02	NAC/NAM
GH_A01G0581	AT5G53950	M1412_1.02	NAC/NAM
GH_A01G0581	AT5G53950	M1413_1.02	NAC/NAM
GH_A01G0581	AT5G53950	M1414_1.02	NAC/NAM
GH_A01G0581	AT5G53950	M1415_1.02	NAC/NAM
GH_A01G0581	AT5G53950	MP00562	NAC
GH_A01G0588	AT3G15270	MP00359	SBP
GH_A01G0588	Os07g0505200	M1559_1.02	SBP
GH_A01G0588	Os07g0505200	M1560_1.02	SBP
GH_A01G0588	Os07g0505200	M1561_1.02	SBP
GH_A01G0588	Os07g0505200	M1563_1.02	SBP
GH_A01G0588	Os07g0505200	M1564_1.02	SBP
GH_A01G0588	Os07g0505200	M1565_1.02	SBP
GH_A01G0588	Os07g0505200	M1566_1.02	SBP
GH_A01G0588	Os07g0505200	M1568_1.02	SBP
GH_A01G0588	Os07g0505200	M1569_1.02	SBP
GH_A01G0588	Os07g0505200	M1570_1.02	SBP
GH_A01G0588	Os07g0505200	M1571_1.02	SBP
GH_A01G0588	Os07g0505200	M1572_1.02	SBP
GH_A01G0588	Os07g0505200	M2370_1.02	SBP
GH_A01G0588	Os07g0505200	M2371_1.02	SBP
GH_A01G0588	Os07g0505200	M2379_1.02	SBP
GH_A01G0645	Gh_A01G0497	MP00361	NAC
GH_A01G0715	AT5G54680	M0167_1.02	bHLH
GH_A01G0781	AT2G32460	MP00287	MYB
GH_A01G0793	AT1G62300	MP00209	WRKY
GH_A01G0793	Os05g0567200	M1678_1.02	WRKY
GH_A01G0793	Os05g0567200	M1679_1.02	WRKY
GH_A01G0793	Os05g0567200	M1680_1.02	WRKY
GH_A01G0793	Os05g0567200	M1681_1.02	WRKY
GH_A01G0793	Os05g0567200	M1682_1.02	WRKY
GH_A01G0793	Os05g0567200	M1683_1.02	WRKY
GH_A01G0793	Os05g0567200	M1684_1.02	WRKY
GH_A01G0793	Os05g0567200	M1686_1.02	WRKY
GH_A01G0793	Os05g0567200	M1688_1.02	WRKY
GH_A01G0793	Os05g0567200	M1689_1.02	WRKY
GH_A01G0793	Os05g0567200	M1690_1.02	WRKY
GH_A01G0793	Os05g0567200	M1691_1.02	WRKY
GH_A01G0793	Os05g0567200	M1692_1.02	WRKY
GH_A01G0793	Os05g0567200	M1693_1.02	WRKY
GH_A01G0793	Os05g0567200	M1694_1.02	WRKY
GH_A01G0793	Os05g0567200	M1696_1.02	WRKY
GH_A01G0793	Os05g0567200	M1697_1.02	WRKY
GH_A01G0793	Os05g0567200	M1698_1.02	WRKY
GH_A01G0793	Os05g0567200	M1699_1.02	WRKY
GH_A01G0793	Os05g0567200	M1700_1.02	WRKY
GH_A01G0793	Os05g0567200	M1702_1.02	WRKY
GH_A01G0793	Os05g0567200	M1704_1.02	WRKY
GH_A01G0804	AT3G20310	M0023_1.02	AP2
GH_A01G0804	Gh_A01G0650	MP00366	ERF
GH_A01G0836	AT4G26640	M1685_1.02	WRKY
GH_A01G0836	AT4G26640	M1687_1.02	WRKY
GH_A01G0836	AT4G26640	M1701_1.02	WRKY
GH_A01G0836	AT4G26640	M2382_1.02	WRKY
GH_A01G0836	AT4G26640	MP00455	WRKY
GH_A01G0981	AT1G79580	MP00250	NAC
GH_A01G0988	AT1G20980	M1561_1.02	SBP
GH_A01G0988	AT1G20980	M2379_1.02	SBP
GH_A01G0988	AT1G20980	MP00155	SBP
GH_A01G0993	Os09g0491708	M0119_1.02	AT
GH_A01G0993	Os09g0491708	M0120_1.02	AT
GH_A01G0993	Os09g0491708	M0136_1.02	AT
GH_A01G0993	Os09g0491708	M0137_1.02	AT
GH_A01G0996	AT1G76420	M1405_1.02	NAC/NAM
GH_A01G0996	AT1G76420	M1407_1.02	NAC/NAM
GH_A01G0996	AT1G76420	M1408_1.02	NAC/NAM
GH_A01G0996	AT1G76420	M1409_1.02	NAC/NAM
GH_A01G0996	AT1G76420	M1410_1.02	NAC/NAM
GH_A01G0996	AT1G76420	M1412_1.02	NAC/NAM
GH_A01G0996	AT1G76420	M1413_1.02	NAC/NAM
GH_A01G0996	AT1G76420	M1414_1.02	NAC/NAM
GH_A01G0996	AT1G76420	M1415_1.02	NAC/NAM
GH_A01G0996	AT1G76420	MP00241	NAC
GH_A01G1022	AT1G20640	MP00154	Nin-like
GH_A01G1096	AT1G19850	M0147_1.02	B3
GH_A01G1096	AT1G19850	MP00153	ARF
GH_A01G1102	Gh_A01G0913	MP00540	BBR-BPC
GH_A01G1122	AT1G75390	M1921_1.02	bZIP
GH_A01G1122	AT1G75390	M2681_1.02	bZIP
GH_A01G1122	AT1G75390	M2682_1.02	bZIP
GH_A01G1122	AT1G75390	MP00239	bZIP
GH_A01G1134	AT2G18350	MP00268	ZF-HD
GH_A01G1157	AT4G33280	MP00468	B3
GH_A01G1182	Os03g0437200	M0370_1.02	C2H2
GH_A01G1182	Os03g0437200	M0372_1.02	C2H2
GH_A01G1182	Os03g0437200	M0378_1.02	C2H2
GH_A01G1198	AT1G46768	M0075_1.02	AP2
GH_A01G1198	AT1G46768	MP00188	ERF
GH_A01G1203	AT1G46264	MP00187	HSF
GH_A01G1229	AT4G37790	MP00477	HD-ZIP
GH_A01G1240	AT3G21175	MP00369	GATA
GH_A01G1279	AT2G22540	MP00272	MIKC_MADS
GH_A01G1357	AT5G06710	M0845_1.02	Homeodomain
GH_A01G1357	AT5G06710	M0848_1.02	Homeodomain
GH_A01G1357	AT5G06710	M0851_1.02	Homeodomain
GH_A01G1412	AT2G36450	M0019_1.02	AP2
GH_A01G1634	AT2G01570	MP00611	GRAS
GH_A01G1651	AT4G38620	MP00479	MYB
GH_A01G1658	AT5G13080	MP00506	WRKY
GH_A01G1668	Os02g0139400	M1559_1.02	SBP
GH_A01G1668	Os02g0139400	M1562_1.02	SBP
GH_A01G1668	Os02g0139400	M1564_1.02	SBP
GH_A01G1668	Os02g0139400	M1568_1.02	SBP
GH_A01G1668	Os02g0139400	M1569_1.02	SBP
GH_A01G1668	Os02g0139400	M1570_1.02	SBP
GH_A01G1668	Os02g0139400	M1571_1.02	SBP
GH_A01G1668	Os02g0139400	M1572_1.02	SBP
GH_A01G1668	Os02g0139400	M2371_1.02	SBP
GH_A01G1685	AT1G13450	MP00141	Trihelix
GH_A01G1714	AT1G12980	M0004_1.02	AP2
GH_A01G1714	AT1G12980	M0009_1.02	AP2
GH_A01G1714	AT1G12980	M0011_1.02	AP2
GH_A01G1714	AT1G12980	M0012_1.02	AP2
GH_A01G1714	AT1G12980	M0022_1.02	AP2
GH_A01G1714	AT1G12980	M0023_1.02	AP2
GH_A01G1714	AT1G12980	M0076_1.02	AP2
GH_A01G1740	AT1G23420	M1575_1.02	Sox
GH_A01G1775	AT4G38680	M0583_1.02	CSD
GH_A01G1790	AT4G38620	M1335_1.02	Myb/SANT
GH_A01G1790	AT4G38620	MP00479	MYB
GH_A01G1893	AT5G23280	MP00524	TCP
GH_A01G1894	Os01g0867300	M0329_1.02	bZIP
GH_A01G1899	AT1G68150	M1681_1.02	WRKY
GH_A01G1899	AT1G68150	M1702_1.02	WRKY
GH_A01G1911	AT5G47140	M0771_1.02	GATA
GH_A01G1976	AT1G58100	M1643_1.02	TCP
GH_A01G1976	AT1G58100	M1647_1.02	TCP
GH_A01G1976	AT1G58100	M1649_1.02	TCP
GH_A01G1976	AT1G58100	M1652_1.02	TCP
GH_A01G1976	AT1G58100	M1654_1.02	TCP
GH_A01G1976	AT1G58100	M1656_1.02	TCP
GH_A01G1976	AT1G58100	M1660_1.02	TCP
GH_A01G1976	AT1G58100	M1661_1.02	TCP
GH_A01G1976	AT1G58100	M1662_1.02	TCP
GH_A01G1979	AT4G01500	MP00424	B3
GH_A01G1980	AT4G01500	MP00424	B3
GH_A01G2014	AT1G68320	MP00216	MYB
GH_A01G2030	AT1G77920	MP00247	bZIP
GH_A01G2030	Os04g0637000	M0259_1.02	bZIP
GH_A01G2030	Os04g0637000	M0265_1.02	bZIP
GH_A01G2030	Os04g0637000	M0269_1.02	bZIP
GH_A01G2030	Os04g0637000	M0270_1.02	bZIP
GH_A01G2030	Os04g0637000	M0271_1.02	bZIP
GH_A01G2030	Os04g0637000	M0273_1.02	bZIP
GH_A01G2030	Os04g0637000	M1949_1.02	bZIP
GH_A01G2030	Os04g0637000	M2381_1.02	bZIP
GH_A01G2060	AT5G20240	M2352_1.02	MADS
GH_A01G2060	AT5G20240	MP00080	MIKC_MADS
GH_A01G2069	AT5G06710	M0845_1.02	Homeodomain
GH_A01G2069	AT5G06710	M0848_1.02	Homeodomain
GH_A01G2069	AT5G06710	M0851_1.02	Homeodomain
GH_A01G2115	AT5G06839	M0259_1.02	bZIP
GH_A01G2115	AT5G06839	M0271_1.02	bZIP
GH_A01G2115	AT5G06839	M0273_1.02	bZIP
GH_A01G2115	AT5G06839	M1949_1.02	bZIP
GH_A01G2115	AT5G06839	M2381_1.02	bZIP
GH_A01G2115	Gh_A01G1655	MP00491	bZIP
GH_A01G2122	AT2G42280	M0229_1.02	bHLH
GH_A01G2122	AT2G42280	MP00308	bHLH
GH_A01G2138	AT2G41835	MP00306	C2H2
GH_A01G2141	AT3G10760	M1337_1.02	Myb/SANT
GH_A01G2148	AT1G76880	MP00243	Trihelix
GH_A01G2184	Gh_A01G1713	MP00405	Dof
GH_A09G1557	AT2G36270	M0261_1.02	bZIP
GH_A09G1557	Gh_A01G1768	MP00294	bZIP
GH_A01G2255	AT4G25470	MP00452	ERF
GH_A01G2256	AT2G36450	M0019_1.02	AP2
GH_A01G2273	AT5G03790	MP00486	HD-ZIP
GH_A01G2277	Gh_A01G1802	MP00486	HD-ZIP
GH_A01G2345	AT2G28550	MP00615	AP2
GH_A01G2442	AT2G38090	MP00296	MYB
GH_A01G2477	AT2G38300	MP00297	G2-like
GH_A03G1845	AT1G06180	MP00127	MYB
GH_A01G1384	AT2G42200	MP00307	SBP
GH_A01G1384	Os08g0509600	M1559_1.02	SBP
GH_A01G1384	Os08g0509600	M1560_1.02	SBP
GH_A01G1384	Os08g0509600	M1561_1.02	SBP
GH_A01G1384	Os08g0509600	M1562_1.02	SBP
GH_A01G1384	Os08g0509600	M1563_1.02	SBP
GH_A01G1384	Os08g0509600	M1564_1.02	SBP
GH_A01G1384	Os08g0509600	M1565_1.02	SBP
GH_A01G1384	Os08g0509600	M1566_1.02	SBP
GH_A01G1384	Os08g0509600	M1568_1.02	SBP
GH_A01G1384	Os08g0509600	M1569_1.02	SBP
GH_A01G1384	Os08g0509600	M1570_1.02	SBP
GH_A01G1384	Os08g0509600	M1571_1.02	SBP
GH_A01G1384	Os08g0509600	M1572_1.02	SBP
GH_A01G1384	Os08g0509600	M2370_1.02	SBP
GH_A01G1384	Os08g0509600	M2371_1.02	SBP
GH_A01G1384	Os08g0509600	M2379_1.02	SBP
GH_A01G1390	AT2G36010	MP00293	E2F/DP
GH_A01G1539	AT2G02070	M1940_1.02	C2H2
GH_A01G1539	AT2G02070	MP00255	C2H2
GH_A02G0035	AT3G56400	MP00408	WRKY
GH_A02G0126	AT1G06070	M0262_1.02	bZIP
GH_A02G0126	Gh_A02G0113	MP00126	bZIP
GH_A02G0165	AT5G39820	MP00537	NAC
GH_A02G0178	Os01g0915600	M0153_1.02	bHLH
GH_A02G0178	Os01g0915600	M0155_1.02	bHLH
GH_A02G0178	Os01g0915600	M0161_1.02	bHLH
GH_A02G0178	Os01g0915600	M0166_1.02	bHLH
GH_A02G0178	Os01g0915600	M0250_1.02	bHLH
GH_A02G0178	Os01g0915600	M0252_1.02	bHLH
GH_A02G0259	AT3G24120	M1328_1.02	Myb/SANT
GH_A02G0259	Gh_A02G0227	MP00378	G2-like
GH_A02G0355	Gh_A02G0324	MP00624	CPP
GH_A07G2401	AT5G43410	M0037_1.02	AP2
GH_A07G2401	AT5G43410	MP00029	ERF
GH_A02G0476	AT5G18830	M1567_1.02	SBP
GH_A02G0476	AT5G18830	MP00604	SBP
GH_A02G0495	AT5G18560	M0004_1.02	AP2
GH_A02G0495	AT5G18560	M0011_1.02	AP2
GH_A02G0495	AT5G18560	M0012_1.02	AP2
GH_A02G0495	AT5G18560	M0022_1.02	AP2
GH_A02G0495	AT5G18560	MP00520	ERF
GH_A02G0554	Gh_A02G0514	MP00335	GATA
GH_A02G0559	AT4G16150	MP00435	CAMTA
GH_A02G0585	Os05g0583000	M1678_1.02	WRKY
GH_A02G0585	Os05g0583000	M1679_1.02	WRKY
GH_A02G0585	Os05g0583000	M1680_1.02	WRKY
GH_A02G0585	Os05g0583000	M1681_1.02	WRKY
GH_A02G0585	Os05g0583000	M1682_1.02	WRKY
GH_A02G0585	Os05g0583000	M1683_1.02	WRKY
GH_A02G0585	Os05g0583000	M1684_1.02	WRKY
GH_A02G0585	Os05g0583000	M1686_1.02	WRKY
GH_A02G0585	Os05g0583000	M1688_1.02	WRKY
GH_A02G0585	Os05g0583000	M1689_1.02	WRKY
GH_A02G0585	Os05g0583000	M1690_1.02	WRKY
GH_A02G0585	Os05g0583000	M1691_1.02	WRKY
GH_A02G0585	Os05g0583000	M1692_1.02	WRKY
GH_A02G0585	Os05g0583000	M1693_1.02	WRKY
GH_A02G0585	Os05g0583000	M1694_1.02	WRKY
GH_A02G0585	Os05g0583000	M1695_1.02	WRKY
GH_A02G0585	Os05g0583000	M1696_1.02	WRKY
GH_A02G0585	Os05g0583000	M1698_1.02	WRKY
GH_A02G0585	Os05g0583000	M1699_1.02	WRKY
GH_A02G0585	Os05g0583000	M1700_1.02	WRKY
GH_A02G0585	Os05g0583000	M1702_1.02	WRKY
GH_A02G0585	Os05g0583000	M1704_1.02	WRKY
GH_A02G0617	AT2G47070	MP00603	SBP
GH_A02G0617	Os03g0833300	M1559_1.02	SBP
GH_A02G0617	Os03g0833300	M1560_1.02	SBP
GH_A02G0617	Os03g0833300	M1561_1.02	SBP
GH_A02G0617	Os03g0833300	M1563_1.02	SBP
GH_A02G0617	Os03g0833300	M1564_1.02	SBP
GH_A02G0617	Os03g0833300	M1565_1.02	SBP
GH_A02G0617	Os03g0833300	M1566_1.02	SBP
GH_A02G0617	Os03g0833300	M1568_1.02	SBP
GH_A02G0617	Os03g0833300	M1569_1.02	SBP
GH_A02G0617	Os03g0833300	M1570_1.02	SBP
GH_A02G0617	Os03g0833300	M1571_1.02	SBP
GH_A02G0617	Os03g0833300	M1572_1.02	SBP
GH_A02G0617	Os03g0833300	M2370_1.02	SBP
GH_A02G0617	Os03g0833300	M2371_1.02	SBP
GH_A02G0617	Os03g0833300	M2379_1.02	SBP
GH_A02G0652	Gh_A02G0617	MP00196	C2H2
GH_A02G0667	AT1G34190	MP00179	NAC
GH_A02G0686	AT5G64750	MP00584	ERF
GH_A02G0689	AT1G03970	M0329_1.02	bZIP
GH_A02G0695	AT1G43700	MP00184	bZIP
GH_A02G0772	AT5G20240	M2352_1.02	MADS
GH_A02G0772	Gh_A02G0736	MP00080	MIKC_MADS
GH_A02G0785	AT1G01720	MP00121	NAC
GH_A02G0818	AT1G77920	MP00247	bZIP
GH_A02G0818	Os04g0637000	M0259_1.02	bZIP
GH_A02G0818	Os04g0637000	M0265_1.02	bZIP
GH_A02G0818	Os04g0637000	M0269_1.02	bZIP
GH_A02G0818	Os04g0637000	M0270_1.02	bZIP
GH_A02G0818	Os04g0637000	M0271_1.02	bZIP
GH_A02G0818	Os04g0637000	M0273_1.02	bZIP
GH_A02G0818	Os04g0637000	M1949_1.02	bZIP
GH_A02G0818	Os04g0637000	M2381_1.02	bZIP
GH_A02G0827	AT1G78080	M0016_1.02	AP2
GH_A02G0827	AT1G78080	MP00026	ERF
GH_A02G0859	AT4G24470	M0760_1.02	GATA
GH_A02G0859	AT4G24470	M0762_1.02	GATA
GH_A02G0859	AT4G24470	M0790_1.02	GATA
GH_A02G0859	AT4G24470	MP00451	GATA
GH_A13G1767	AT1G03840	MP00125	C2H2
GH_A02G0869	AT4G08150	M0840_1.02	Homeodomain
GH_A02G0869	AT4G08150	M1210_1.02	Homeodomain
GH_A02G0869	AT4G08150	M1211_1.02	Homeodomain
GH_A02G0870	AT4G37790	MP00477	HD-ZIP
GH_A02G0892	AT1G27730	MP00162	C2H2
GH_A02G0892	Os03g0437200	M0370_1.02	C2H2
GH_A02G0892	Os03g0437200	M0372_1.02	C2H2
GH_A02G0892	Os03g0437200	M0378_1.02	C2H2
GH_A05G0867	AT1G18330	MP00146	MYB_related
GH_A02G1045	AT1G33240	MP00177	Trihelix
GH_A02G1059	AT4G24020	MP00449	Nin-like
GH_A02G1096	AT2G46770	MP00321	NAC
GH_A02G1143	AT4G23750	MP00027	ERF
GH_A02G1178	AT4G23550	MP00448	WRKY
GH_A02G1319	Gh_A02G1062	MP00305	HSF
GH_A02G1201	AT1G17950	MP00145	MYB
GH_A02G1264	AT3G22780	MP00370	CPP
GH_A02G1406	AT5G25830	MP00530	GATA
GH_A02G1411	AT5G25810	MP00529	ERF
GH_A02G1542	Gh_A02G1237	MP00271	HD-ZIP
GH_A02G1617	Gh_A02G1312	MP00584	ERF
GH_A02G1664	Gh_A02G1353	MP00514	HSF
GH_A02G1681	AT1G34670	MP00180	MYB
GH_A02G1708	Gh_A02G1392	MP00504	AP2
GH_A02G1747	AT4G37790	MP00477	HD-ZIP
GH_A02G1769	AT5G67580	MP00597	MYB_related
GH_A02G1807	AT2G23320	MP00275	WRKY
GH_A02G1812	AT2G23340	MP00276	ERF
GH_A02G1904	AT4G36740	MP00473	HD-ZIP
GH_A02G1907	AT3G50700	MP00403	C2H2
GH_A02G1908	AT5G66730	MP00592	C2H2
GH_A11G0466	AT2G18350	MP00268	ZF-HD
GH_A02G1953	AT3G54340	MP00077	MIKC_MADS
GH_A02G1963	AT2G18060	MP00266	NAC
GH_A02G2034	AT3G15270	MP00359	SBP
GH_A02G2045	AT4G35550	MP00617	WOX
GH_A02G1019	Gh_A02G1737	MP00227	ERF
GH_A02G1326	AT5G13790	MP00508	MIKC_MADS
GH_A02G1855	AT3G50410	MP00402	Dof
GH_A02G1854	AT2G47460	MP00627	MYB
GH_A03G0054	AT4G17880	MP00086	bHLH
GH_A03G0068	Gh_A03G0024	MP00439	NAC
GH_A03G0106	AT5G47230	MP00549	ERF
GH_A03G0114	AT5G47390	MP00551	MYB_related
GH_A03G0116	AT2G35700	MP00292	ERF
GH_A03G0350	AT2G38470	MP00299	WRKY
GH_A03G0431	AT1G08010	MP00130	GATA
GH_A03G0461	AT2G28550	MP00615	AP2
GH_A03G0525	AT3G55370	MP00407	Dof
GH_A03G0709	AT1G12260	MP00136	NAC
GH_A03G0725	Gh_A03G0524	MP00556	ERF
GH_A03G0781	AT3G01470	MP00323	HD-ZIP
GH_A03G0826	Gh_A03G0607	MP00571	bHLH
GH_A03G0857	AT5G60850	MP00570	Dof
GH_A03G0904	Gh_A03G0673	MP00149	MYB_related
GH_A03G0955	AT1G46264	MP00187	HSF
GH_A03G0937	AT1G75490	MP00240	ERF
GH_A03G0939	AT1G19790	MP00152	SRS
GH_A03G1050	AT2G01940	MP00254	C2H2
GH_A03G1130	AT1G13260	MP00139	RAV
GH_A03G1140	AT2G02820	MP00259	MYB
GH_A03G1142	AT1G69780	MP00225	HD-ZIP
GH_A03G1192	AT1G69560	MP00222	MYB
GH_A03G1198	AT1G69490	M1401_1.02	NAC/NAM
GH_A03G1198	AT1G69490	MP00221	NAC
GH_A03G1240	Gh_A03G0924	MP00220	YABBY
GH_A03G1257	AT1G68920	M0153_1.02	bHLH
GH_A03G1257	AT1G68920	M0155_1.02	bHLH
GH_A03G1257	AT1G68920	M0161_1.02	bHLH
GH_A03G1257	AT1G68920	M0166_1.02	bHLH
GH_A03G1257	AT1G68920	M0252_1.02	bHLH
GH_A03G1278	AT1G05230	M0842_1.02	Homeodomain
GH_A03G1278	AT1G05230	M0850_1.02	Homeodomain
GH_A03G1278	AT1G05230	M0852_1.02	Homeodomain
GH_A03G1321	AT2G01940	MP00254	C2H2
GH_A03G1368	AT2G02070	MP00255	C2H2
GH_A03G1368	Os09g0555700	M1940_1.02	C2H2
GH_A03G1361	AT1G47655	MP00189	Dof
GH_A03G1359	AT1G75080	MP00237	BES1
GH_A03G1347	AT5G13080	MP00506	WRKY
GH_A03G1339	AT1G24260	MP00605	MIKC_MADS
GH_A03G1460	AT5G43270	M1559_1.02	SBP
GH_A03G1460	AT5G43270	M1560_1.02	SBP
GH_A03G1460	AT5G43270	M1561_1.02	SBP
GH_A03G1460	AT5G43270	M1562_1.02	SBP
GH_A03G1460	AT5G43270	M1564_1.02	SBP
GH_A03G1460	AT5G43270	M1566_1.02	SBP
GH_A03G1460	AT5G43270	M1568_1.02	SBP
GH_A03G1460	AT5G43270	M1569_1.02	SBP
GH_A03G1460	AT5G43270	M1570_1.02	SBP
GH_A03G1460	AT5G43270	M1571_1.02	SBP
GH_A03G1460	AT5G43270	M1572_1.02	SBP
GH_A03G1460	AT5G43270	M2371_1.02	SBP
GH_A03G1460	AT5G43270	M2379_1.02	SBP
GH_A03G1509	AT1G67710	MP00010	ARR-B
GH_A03G1560	AT1G12980	M0004_1.02	AP2
GH_A03G1560	AT1G12980	M0009_1.02	AP2
GH_A03G1560	AT1G12980	M0011_1.02	AP2
GH_A03G1560	AT1G12980	M0012_1.02	AP2
GH_A03G1560	AT1G12980	M0022_1.02	AP2
GH_A03G1560	AT1G12980	M0023_1.02	AP2
GH_A03G1560	AT1G12980	M0076_1.02	AP2
GH_A03G1587	AT1G23380	M0840_1.02	Homeodomain
GH_A03G1647	AT1G10480	M0369_1.02	C2H2
GH_A03G1665	AT1G59640	MP00207	bHLH
GH_A03G1665	Os03g0802900	M0153_1.02	bHLH
GH_A03G1665	Os03g0802900	M0155_1.02	bHLH
GH_A03G1665	Os03g0802900	M0161_1.02	bHLH
GH_A03G1665	Os03g0802900	M0166_1.02	bHLH
GH_A03G1665	Os03g0802900	M0250_1.02	bHLH
GH_A03G1665	Os03g0802900	M0252_1.02	bHLH
GH_A03G1675	AT3G01470	MP00323	HD-ZIP
GH_A03G1715	AT1G68200	MP00383	C3H
GH_A03G1732	AT5G13180	M1406_1.02	NAC/NAM
GH_A03G1732	Gh_A03G1332	MP00507	NAC
GH_A03G1734	AT5G13180	M1406_1.02	NAC/NAM
GH_A03G1734	AT5G13180	MP00507	NAC
GH_A03G1754	AT5G13330	M0036_1.02	AP2
GH_A03G1761	AT1G28160	M0004_1.02	AP2
GH_A03G1761	AT1G28160	M0022_1.02	AP2
GH_A03G1761	AT1G28160	M0037_1.02	AP2
GH_A03G1761	AT1G28160	M0076_1.02	AP2
GH_A03G1761	AT1G28160	MP00163	ERF
GH_A03G1763	AT1G55110	M1940_1.02	C2H2
GH_A03G1763	AT3G50700	MP00403	C2H2
GH_A03G1771	AT1G03840	MP00125	C2H2
GH_A03G1781	AT5G44210	MP00542	ERF
GH_A03G1781	Os05g0497300	M0004_1.02	AP2
GH_A03G1781	Os05g0497300	M0009_1.02	AP2
GH_A03G1781	Os05g0497300	M0010_1.02	AP2
GH_A03G1781	Os05g0497300	M0011_1.02	AP2
GH_A03G1781	Os05g0497300	M0012_1.02	AP2
GH_A03G1781	Os05g0497300	M0018_1.02	AP2
GH_A03G1781	Os05g0497300	M0021_1.02	AP2
GH_A03G1781	Os05g0497300	M0022_1.02	AP2
GH_A03G1781	Os05g0497300	M0023_1.02	AP2
GH_A03G1781	Os05g0497300	M0037_1.02	AP2
GH_A03G1781	Os05g0497300	M0039_1.02	AP2
GH_A03G1781	Os05g0497300	M0040_1.02	AP2
GH_A03G1781	Os05g0497300	M0044_1.02	AP2
GH_A03G1781	Os05g0497300	M0076_1.02	AP2
GH_A03G1840	AT4G28110	MP00457	MYB
GH_A03G1845	AT3G23250	MP00375	MYB
GH_A03G1895	AT5G08330	M1647_1.02	TCP
GH_A03G1895	AT5G08330	M1649_1.02	TCP
GH_A03G1895	AT5G08330	M1652_1.02	TCP
GH_A03G1895	AT5G08330	M1656_1.02	TCP
GH_A03G1895	AT5G08330	M1660_1.02	TCP
GH_A03G1895	AT5G08330	M1661_1.02	TCP
GH_A03G1895	Gh_A03G1464	MP00524	TCP
GH_A03G1906	AT5G08520	M1339_1.02	Myb/SANT
GH_A03G1906	AT5G08520	MP00500	MYB
GH_A03G1951	AT1G68200	MP00383	C3H
GH_A03G1980	AT5G64220	MP00043	CAMTA
GH_A03G2014	AT2G22540	MP00272	MIKC_MADS
GH_A03G2014	Os06g0217300	M2348_1.02	MADS
GH_A03G2019	AT3G21175	MP00369	GATA
GH_A03G2062	Gh_A03G1597	MP00607	MYB_related
GH_A03G2075	AT1G27730	MP00162	C2H2
GH_A03G2075	Os12g0583700	M0370_1.02	C2H2
GH_A03G2075	Os12g0583700	M0372_1.02	C2H2
GH_A03G2075	Os12g0583700	M0378_1.02	C2H2
GH_A03G2092	AT3G19510	M0847_1.02	Homeodomain
GH_A03G2101	AT4G37260	MP00476	MYB
GH_A03G2101	AT5G67300	M1330_1.02	Myb/SANT
GH_A03G2101	AT5G67300	M2368_1.02	Myb/SANT
GH_A03G2127	AT3G19290	M0256_1.02	bZIP
GH_A03G2127	AT3G19290	M0257_1.02	bZIP
GH_A03G2127	AT3G19290	M0258_1.02	bZIP
GH_A03G2127	AT3G19290	M0267_1.02	bZIP
GH_A03G2127	AT3G19290	M2363_1.02	bZIP
GH_A03G2127	AT4G34000	MP00038	bZIP
GH_A03G2163	AT1G13260	MP00139	B3
GH_A03G2166	AT1G19850	MP00153	B3
GH_A03G2209	AT1G75390	MP00239	bZIP
GH_A03G2224	AT3G51060	MP00613	SRS
GH_A03G2232	AT4G34680	M0769_1.02	GATA
GH_A03G2287	AT4G38620	MP00479	MYB
GH_A03G2287	Os09g0538400	M1319_1.02	Myb/SANT
GH_A03G2287	Os09g0538400	M1335_1.02	Myb/SANT
GH_A03G2351	Os01g0867300	M0329_1.02	bZIP
GH_A03G0022	AT2G35530	MP00291	bZIP
GH_A03G0039	AT3G02940	MP00327	MYB
GH_A03G0152	Gh_A03G1986	MP00136	NAC
GH_A03G0225	AT5G52020	MP00558	ERF
GH_A03G0224	AT4G25490	MP00454	ERF
GH_A11G0921	AT4G11660	MP00432	HSF
GH_A11G0920	AT5G02320	MP00482	MYB
GH_A08G2243	AT3G20770	MP00367	EIL
GH_A03G0569	Gh_A03G2087	MP00014	G2-like
GH_A03G0957	AT1G45249	M0256_1.02	bZIP
GH_A03G0957	AT1G45249	MP00186	bZIP
GH_A03G0943	Os03g0127500	M0262_1.02	bZIP
GH_A03G1217	AT1G69310	MP00067	WRKY
GH_A03G1376	AT4G16110	MP00054	ARR-B
GH_A03G1809	Os02g0638650	M0016_1.02	AP2
GH_A03G1809	Os02g0638650	M1943_1.02	AP2
GH_A03G2194	Os02g0705500	M0153_1.02	bHLH
GH_A03G2194	Os02g0705500	M0155_1.02	bHLH
GH_A03G2194	Os02g0705500	M0156_1.02	bHLH
GH_A03G2194	Os02g0705500	M0161_1.02	bHLH
GH_A03G2194	Os02g0705500	M0166_1.02	bHLH
GH_A03G2194	Os02g0705500	M0250_1.02	bHLH
GH_A03G2194	Os02g0705500	M0252_1.02	bHLH
GH_A03G2194	Os02g0705500	M2345_1.02	bHLH
GH_A04G0015	AT5G56110	MP00564	MYB
GH_A04G0108	AT1G50640	M0011_1.02	AP2
GH_A04G0108	Gh_A04G0106	MP00194	ERF
GH_A04G0382	AT3G15210	M0022_1.02	AP2
GH_A04G0382	AT3G15210	MP00358	ERF
GH_A04G0407	AT1G53230	M1645_1.02	TCP
GH_A04G0407	Gh_A04G0316	MP00009	TCP
GH_A04G0456	AT2G26580	M1576_1.02	Sox
GH_A04G0537	Gh_A04G0414	MP00353	NAC
GH_A04G0734	AT2G45680	MP00316	TCP
GH_A04G0828	AT2G36450	M0019_1.02	AP2
GH_A04G0854	AT5G03790	MP00486	HD-ZIP
GH_A04G0893	Gh_A04G0594	MP00406	MYB
GH_A04G0933	AT5G03150	M1940_1.02	C2H2
GH_A04G0933	AT5G03150	MP00485	C2H2
GH_A04G0934	AT1G61110	MP00058	NAC
GH_A04G0959	AT2G37260	M1685_1.02	WRKY
GH_A04G0959	AT2G37260	M1687_1.02	WRKY
GH_A04G0959	AT2G37260	M1701_1.02	WRKY
GH_A04G0959	AT2G37260	M2382_1.02	WRKY
GH_A04G1008	AT3G55370	MP00407	Dof
GH_A04G1020	Os01g0972800	M1681_1.02	WRKY
GH_A04G1020	Os01g0972800	M1702_1.02	WRKY
GH_A04G1078	Gh_A04G0758	MP00296	MYB
GH_A05G2950	AT1G42990	MP00019	bZIP
GH_A05G2950	AT1G42990	MP00019	bZIP
GH_A04G1136	AT2G38300	MP00297	G2-like
GH_A04G1147	AT5G45300	MP00543	BES1
GH_A04G1204	AT2G20180	MP00074	bHLH
GH_A04G1218	AT5G13180	M1406_1.02	NAC/NAM
GH_A04G1218	AT5G13180	MP00507	NAC
GH_A04G1232	AT2G20570	MP00022	G2-like
GH_A04G1277	AT4G28110	MP00457	MYB
GH_A04G1431	AT3G19510	M0847_1.02	Homeodomain
GH_A04G1432	AT4G37260	MP00476	MYB
GH_A04G1492	AT4G34590	MP00470	bZIP
GH_A04G1615	AT3G04070	MP00333	NAC
GH_A04G1749	AT1G69120	MP00096	MIKC_MADS
GH_A13G0851	AT2G03710	MP00030	MIKC_MADS
GH_A04G0281	AT3G15510	MP00361	NAC
GH_A04G0281	Os07g0566500	M1400_1.02	NAC/NAM
GH_A04G0281	Os07g0566500	M1401_1.02	NAC/NAM
GH_A04G0282	AT4G27410	M1400_1.02	NAC/NAM
GH_A04G0282	AT4G27410	M1401_1.02	NAC/NAM
GH_A04G0631	Gh_A04G1331	MP00307	SBP
GH_A04G0821	AT5G51990	MP00557	ERF
GH_A04G1311	AT5G08520	M1339_1.02	Myb/SANT
GH_A04G1311	AT5G08520	MP00500	MYB
GH_A04G1449	AT2G03500	MP00261	G2-like
GH_A04G1691	AT5G43270	M1559_1.02	SBP
GH_A04G1691	AT5G43270	M1560_1.02	SBP
GH_A04G1691	AT5G43270	M1561_1.02	SBP
GH_A04G1691	AT5G43270	M1562_1.02	SBP
GH_A04G1691	AT5G43270	M1564_1.02	SBP
GH_A04G1691	AT5G43270	M1566_1.02	SBP
GH_A04G1691	AT5G43270	M1568_1.02	SBP
GH_A04G1691	AT5G43270	M1569_1.02	SBP
GH_A04G1691	AT5G43270	M1570_1.02	SBP
GH_A04G1691	AT5G43270	M1571_1.02	SBP
GH_A04G1691	AT5G43270	M1572_1.02	SBP
GH_A04G1691	AT5G43270	M2371_1.02	SBP
GH_A04G1691	AT5G43270	M2379_1.02	SBP
GH_A05G0017	AT5G57150	M0150_1.02	bHLH
GH_A05G0114	Os08g0292900	M0855_1.02	Homeodomain
GH_A05G0153	AT2G26580	M1576_1.02	Sox
GH_A05G0161	Os02g0202000	M0006_1.02	AP2
GH_A05G0190	AT1G51120	M0079_1.02	AP2,B3
GH_A05G0191	AT1G51120	M0079_1.02	AP2,B3
GH_A05G0209	Gh_A05G0138	MP00261	G2-like
GH_A05G0234	AT3G24520	MP00379	HSF
GH_A07G0053	AT4G29000	M0591_1.02	CxC
GH_A07G0053	AT4G29000	MP00045	CPP
GH_A05G0274	AT4G29230	MP00460	NAC
GH_A05G0291	AT5G56840	MP00565	MYB_related
GH_A05G0297	AT4G26150	M0761_1.02	GATA
GH_A05G0351	AT1G19210	MP00151	ERF
GH_A05G0351	Os08g0454000	M0072_1.02	AP2
GH_A05G0351	Os08g0454000	M0073_1.02	AP2
GH_A05G0368	Os06g0193400	M0153_1.02	bHLH
GH_A05G0368	Os06g0193400	M0155_1.02	bHLH
GH_A05G0368	Os06g0193400	M0158_1.02	bHLH
GH_A05G0368	Os06g0193400	M0161_1.02	bHLH
GH_A05G0368	Os06g0193400	M0166_1.02	bHLH
GH_A05G0368	Os06g0193400	M0250_1.02	bHLH
GH_A05G0368	Os06g0193400	M0252_1.02	bHLH
GH_A05G0421	AT3G50700	MP00403	C2H2
GH_A05G0428	AT5G56860	M0761_1.02	GATA
GH_A05G0474	AT1G52150	MP00200	HD-ZIP
GH_A05G0477	AT5G25830	M0758_1.02	GATA
GH_A05G0477	AT5G25830	M0759_1.02	GATA
GH_A05G0477	AT5G25830	M0763_1.02	GATA
GH_A05G0477	AT5G25830	M0764_1.02	GATA
GH_A05G0477	AT5G25830	M0765_1.02	GATA
GH_A05G0477	AT5G25830	M0766_1.02	GATA
GH_A05G0477	AT5G25830	M0768_1.02	GATA
GH_A05G0477	AT5G25830	M0769_1.02	GATA
GH_A05G0477	AT5G25830	M0770_1.02	GATA
GH_A05G0477	Gh_A05G0366	MP00530	GATA
GH_A05G0486	AT5G11590	M0019_1.02	AP2
GH_A05G0486	AT5G11590	M0026_1.02	AP2
GH_A05G0486	AT5G11590	M0030_1.02	AP2
GH_A05G0486	AT5G11590	M0031_1.02	AP2
GH_A05G0486	AT5G11590	M0032_1.02	AP2
GH_A05G0486	AT5G11590	M0034_1.02	AP2
GH_A05G0486	AT5G11590	M0073_1.02	AP2
GH_A05G0486	AT5G11590	M0075_1.02	AP2
GH_A05G0497	Gh_A05G0383	MP00466	MYB
GH_A05G0536	Gh_A05G0416	MP00659	bHLH
GH_A05G0536	Os06g0184000	M0250_1.02	bHLH
GH_A05G0583	AT5G25220	M0855_1.02	Homeodomain
GH_A05G0589	AT5G25190	M0006_1.02	AP2
GH_A05G0589	AT5G25190	MP00526	ERF
GH_A05G0603	AT1G80840	MP00251	WRKY
GH_A05G0604	AT1G80840	MP00251	WRKY
GH_A05G0648	AT4G31550	MP00464	WRKY
GH_A05G0688	Gh_A05G0554	MP00233	EIL
GH_A05G0693	AT1G51140	M0229_1.02	bHLH
GH_A05G0693	Gh_A05G0559	MP00646	bHLH
GH_A05G0756	AT3G60580	MP00416	C2H2
GH_A05G0835	AT1G08320	MP00131	bZIP
GH_A05G0849	AT4G25490	MP00454	ERF
GH_A05G0872	AT5G22890	MP00522	C2H2
GH_A05G0885	AT5G58620	MP00566	C3H
GH_A05G0910	AT2G38090	MP00296	MYB
GH_A05G0970	AT2G28810	MP00281	Dof
GH_A05G1013	AT2G28550	MP00615	AP2
GH_A05G1024	Gh_A05G0871	MP00367	EIL
GH_A05G1042	AT5G60690	M2366_1.02	bZIP,Homeodomain
GH_A05G1042	AT5G60690	M2663_1.02	bZIP,Homeodomain
GH_A05G1046	AT1G08000	MP00047	GATA
GH_A05G1046	AT1G08010	M0759_1.02	GATA
GH_A05G1095	AT2G30130	M1274_1.02	LOB
GH_A05G1095	AT2G30130	M1275_1.02	LOB
GH_A05G1181	Os09g0423800	M2364_1.02	AP2
GH_A05G1181	Os09g0423800	M2631_1.02	AP2
GH_A05G1203	AT1G80840	M1681_1.02	WRKY
GH_A05G1203	AT1G80840	MP00251	WRKY
GH_A05G1215	AT5G25190	M0006_1.02	AP2
GH_A05G1215	AT5G25190	MP00526	ERF
GH_A05G1221	AT1G80580	M0011_1.02	AP2
GH_A05G1221	AT1G80580	M0021_1.02	AP2
GH_A05G1325	AT2G25820	M0026_1.02	AP2
GH_A05G1325	AT2G25820	M0034_1.02	AP2
GH_A05G1328	AT1G52150	M2366_1.02	bZIP,Homeodomain
GH_A05G1328	AT1G52150	M2663_1.02	bZIP,Homeodomain
GH_A05G1328	Gh_A05G1085	MP00200	HD-ZIP
GH_A05G1333	AT3G16350	M1302_1.02	Myb/SANT
GH_A05G1333	AT3G16350	M1311_1.02	Myb/SANT
GH_A05G1333	AT3G16350	M1314_1.02	Myb/SANT
GH_A05G1333	AT3G16350	M1344_1.02	Myb/SANT
GH_A05G1333	AT3G16350	M1388_1.02	Myb/SANT
GH_A05G1368	AT3G50700	MP00403	C2H2
GH_A05G1400	Gh_A05G1149	MP00356	Trihelix
GH_A10G0519	AT1G53910	M0010_1.02	AP2
GH_A10G0519	AT1G53910	M0018_1.02	AP2
GH_A10G0519	AT1G53910	M0021_1.02	AP2
GH_A10G0519	AT1G53910	M0028_1.02	AP2
GH_A10G0519	AT1G53910	M0033_1.02	AP2
GH_A10G0519	AT1G53910	M0036_1.02	AP2
GH_A10G0519	AT1G53910	M0038_1.02	AP2
GH_A10G0519	AT1G53910	M0039_1.02	AP2
GH_A10G0519	AT1G53910	M0041_1.02	AP2
GH_A10G0519	AT1G53910	M0044_1.02	AP2
GH_A10G0519	AT1G53910	M0076_1.02	AP2
GH_A10G0519	AT1G53910	MP00204	ERF
GH_A05G1451	AT1G31320	M1274_1.02	LOB
GH_A05G1473	AT1G30330	M0147_1.02	B3
GH_A05G1483	AT4G18390	M1648_1.02	TCP
GH_A05G1483	Gh_A05G1236	MP00006	TCP
GH_A05G1512	AT1G29860	M1681_1.02	WRKY
GH_A05G1512	AT1G29860	M1702_1.02	WRKY
GH_A05G1512	AT4G18170	MP00440	WRKY
GH_A05G1543	AT1G29280	M1681_1.02	WRKY
GH_A05G1543	AT1G29280	M1702_1.02	WRKY
GH_A05G1543	Gh_A05G1287	MP00167	WRKY
GH_A05G1552	AT2G38300	MP00297	G2-like
GH_A05G1558	AT1G29160	MP00166	Dof
GH_A05G1586	AT4G18450	MP00441	ERF
GH_A05G1587	AT5G47220	MP00548	ERF
GH_A05G1587	Os01g0752500	M0004_1.02	AP2
GH_A05G1587	Os01g0752500	M0017_1.02	AP2
GH_A05G1587	Os01g0752500	M0018_1.02	AP2
GH_A05G1587	Os01g0752500	M0020_1.02	AP2
GH_A05G1587	Os01g0752500	M0024_1.02	AP2
GH_A05G1587	Os01g0752500	M0025_1.02	AP2
GH_A05G1587	Os01g0752500	M0027_1.02	AP2
GH_A05G1587	Os01g0752500	M0028_1.02	AP2
GH_A05G1587	Os01g0752500	M0036_1.02	AP2
GH_A05G1587	Os01g0752500	M0037_1.02	AP2
GH_A05G1587	Os01g0752500	M0038_1.02	AP2
GH_A05G1587	Os01g0752500	M0039_1.02	AP2
GH_A05G1587	Os01g0752500	M0040_1.02	AP2
GH_A05G1587	Os01g0752500	M0044_1.02	AP2
GH_A05G1587	Os01g0752500	M0076_1.02	AP2
GH_A05G1587	Os01g0752500	M2360_1.02	AP2
GH_A05G1588	AT1G06280	MP00128	LBD
GH_A05G1593	AT2G33860	MP00021	ARF
GH_A05G1595	AT4G28500	MP00459	NAC
GH_A05G1614	AT5G60850	MP00570	Dof
GH_A05G1615	AT1G28300	M0146_1.02	B3
GH_A05G1615	AT1G28300	M2374_1.02	B3
GH_A05G1615	Gh_A05G1361	MP00032	B3
GH_A05G1629	AT1G51700	MP00199	Dof
GH_A05G1634	AT1G61110	M1400_1.02	NAC/NAM
GH_A05G1634	AT3G15510	MP00361	NAC
GH_A05G1725	AT1G62300	M1681_1.02	WRKY
GH_A05G1725	AT1G62300	M1702_1.02	WRKY
GH_A05G1725	AT1G62300	MP00209	WRKY
GH_A05G1736	AT1G62360	M0840_1.02	Homeodomain
GH_A05G1736	AT1G62360	M1210_1.02	Homeodomain
GH_A05G1736	AT1G62360	M1211_1.02	Homeodomain
GH_A05G1784	AT1G76420	M1405_1.02	NAC/NAM
GH_A05G1784	AT1G76420	M1407_1.02	NAC/NAM
GH_A05G1784	AT1G76420	M1408_1.02	NAC/NAM
GH_A05G1784	AT1G76420	M1409_1.02	NAC/NAM
GH_A05G1784	AT1G76420	M1410_1.02	NAC/NAM
GH_A05G1784	AT1G76420	M1412_1.02	NAC/NAM
GH_A05G1784	AT1G76420	M1413_1.02	NAC/NAM
GH_A05G1784	AT1G76420	M1414_1.02	NAC/NAM
GH_A05G1784	AT1G76420	M1415_1.02	NAC/NAM
GH_A05G1784	AT1G76420	MP00241	NAC
GH_A05G1796	AT1G20640	MP00154	Nin-like
GH_A05G1876	AT1G19850	M0147_1.02	B3
GH_A05G1876	AT1G19850	MP00153	ARF
GH_A05G1892	AT1G75490	MP00240	ERF
GH_A05G1908	AT1G75390	M1921_1.02	bZIP
GH_A05G1908	AT1G75390	M2681_1.02	bZIP
GH_A05G1908	AT1G75390	M2682_1.02	bZIP
GH_A05G1908	Gh_A05G1641	MP00239	bZIP
GH_A05G1929	AT2G18350	MP00268	ZF-HD
GH_A05G1951	AT3G50700	MP00403	C2H2
GH_A05G1959	Gh_A05G1683	MP00237	BES1
GH_A05G1960	AT1G65910	MP00212	NAC
GH_A05G1991	AT3G50410	MP00402	Dof
GH_A05G2002	AT4G37260	MP00476	MYB
GH_A05G2038	AT1G45249	M0256_1.02	bZIP
GH_A05G2038	AT1G45249	MP00186	bZIP
GH_A05G2041	Os09g0455300	M0250_1.02	bHLH
GH_A05G2042	AT1G46264	MP00187	HSF
GH_A05G2049	AT4G36930	MP00035	bHLH
GH_A05G2049	Os02g0805250	M0151_1.02	bHLH
GH_A05G2049	Os02g0805250	M0156_1.02	bHLH
GH_A05G2049	Os02g0805250	M0158_1.02	bHLH
GH_A05G2049	Os02g0805250	M0162_1.02	bHLH
GH_A05G2049	Os02g0805250	M0250_1.02	bHLH
GH_A05G2049	Os02g0805250	M2345_1.02	bHLH
GH_A05G2049	Os02g0805250	M2353_1.02	bHLH
GH_A05G2049	Os02g0805250	M2354_1.02	bHLH
GH_A05G2049	Os02g0805250	M2355_1.02	bHLH
GH_A05G2049	Os02g0805250	M2862_1.02	bHLH
GH_A05G2049	Os02g0805250	M2863_1.02	bHLH
GH_A05G2051	AT1G76420	MP00241	NAC
GH_A05G2054	AT1G46768	M0075_1.02	AP2
GH_A05G2054	Gh_A05G1769	MP00188	ERF
GH_A05G2059	AT4G24240	M1681_1.02	WRKY
GH_A05G2059	AT4G24240	M1702_1.02	WRKY
GH_A05G2059	Gh_A05G1774	MP00450	WRKY
GH_A05G2070	AT4G37260	MP00476	MYB
GH_A05G2070	Os09g0106700	M1313_1.02	Myb/SANT
GH_A05G2098	AT1G27730	MP00162	C2H2
GH_A05G2098	Os03g0437200	M0370_1.02	C2H2
GH_A05G2098	Os03g0437200	M0372_1.02	C2H2
GH_A05G2098	Os03g0437200	M0378_1.02	C2H2
GH_A05G2135	Os03g0771100	M2369_1.02	Myb/SANT
GH_A05G2137	AT4G37790	MP00477	HD-ZIP
GH_A05G2138	AT4G08150	M0840_1.02	Homeodomain
GH_A05G2138	AT4G08150	M1210_1.02	Homeodomain
GH_A05G2138	AT4G08150	M1211_1.02	Homeodomain
GH_A05G2138	Gh_A05G1857	MP00675	TALE
GH_A05G2236	AT2G22430	MP00271	HD-ZIP
GH_A05G2265	AT1G34670	MP00180	MYB
GH_A05G2283	AT1G78080	M0016_1.02	AP2
GH_A05G2283	Gh_A05G1961	MP00026	ERF
GH_A05G2408	AT1G17950	MP00145	MYB
GH_A05G2432	Gh_A05G2066	MP00243	Trihelix
GH_A05G2433	AT1G76880	MP00243	Trihelix
GH_A05G2470	Os05g0183100	M1681_1.02	WRKY
GH_A05G2470	Os05g0183100	M1702_1.02	WRKY
GH_A05G2474	AT1G34190	MP00179	NAC
GH_A05G2504	AT1G22640	MP00053	MYB
GH_A05G2504	Os05g0429900	M1319_1.02	Myb/SANT
GH_A05G2504	Os05g0429900	M1335_1.02	Myb/SANT
GH_A05G2537	AT1G71450	MP00227	ERF
GH_A05G2538	AT1G33760	M0031_1.02	AP2
GH_A05G2538	AT1G33760	M0032_1.02	AP2
GH_A05G2538	AT1G33760	M0072_1.02	AP2
GH_A05G2538	AT1G33760	M0073_1.02	AP2
GH_A05G2538	AT1G33760	M0075_1.02	AP2
GH_A05G2547	AT5G63090	MP00581	LBD
GH_A05G2581	AT3G54340	M2349_1.02	MADS
GH_A05G2581	Gh_A05G2191	MP00077	MIKC_MADS
GH_A05G2584	Gh_A05G2194	MP00240	ERF
GH_A05G2609	AT1G75080	MP00237	BES1
GH_A05G2619	AT4G37260	MP00476	MYB
GH_A05G2626	AT1G45249	M0256_1.02	bZIP
GH_A05G2626	AT1G45249	MP00186	bZIP
GH_A05G2629	AT4G24240	M1681_1.02	WRKY
GH_A05G2629	AT4G24240	M1702_1.02	WRKY
GH_A05G2629	AT4G24240	MP00450	WRKY
GH_A05G2634	AT4G37260	MP00476	MYB
GH_A05G2634	Os09g0106700	M1313_1.02	Myb/SANT
GH_A05G2664	AT4G24470	M0760_1.02	GATA
GH_A05G2664	AT4G24470	M0762_1.02	GATA
GH_A05G2664	AT4G24470	M0790_1.02	GATA
GH_A05G2664	AT4G24470	MP00451	GATA
GH_A05G2670	AT1G09530	MP00081	bHLH
GH_A05G2685	AT1G34670	MP00180	MYB
GH_A05G2719	AT1G43700	MP00184	bZIP
GH_A05G2756	AT1G72050	MP00229	C2H2
GH_A05G2758	Os05g0429900	M1319_1.02	Myb/SANT
GH_A05G2758	Os05g0429900	M1335_1.02	Myb/SANT
GH_A05G2759	AT1G35560	MP00614	TCP
GH_A05G2759	AT1G72010	M1643_1.02	TCP
GH_A05G2759	AT1G72010	M1654_1.02	TCP
GH_A05G2759	AT1G72010	M1656_1.02	TCP
GH_A05G2759	AT1G72010	M1661_1.02	TCP
GH_A05G2759	AT1G72010	M1662_1.02	TCP
GH_A05G2794	AT3G56400	MP00408	WRKY
GH_A05G2803	AT1G06850	MP00129	bZIP
GH_A05G2803	AT2G40620	M0262_1.02	bZIP
GH_A05G2873	AT3G11440	M1338_1.02	Myb/SANT
GH_A05G2873	Gh_A05G2443	MP00490	MYB
GH_A05G2875	AT3G56850	MP00409	bZIP
GH_A05G2875	Os05g0489700	M0267_1.02	bZIP
GH_A05G2876	AT3G56850	MP00409	bZIP
GH_A05G2876	Os05g0489700	M0267_1.02	bZIP
GH_A05G2889	AT5G48670	MP00553	M-type_MADS
GH_A05G2947	Gh_A05G2506	MP00059	NAC
GH_A05G2950	AT1G42990	MP00019	bZIP
GH_A05G2951	AT3G10480	MP00342	NAC
GH_A05G2951	AT3G10490	M1404_1.02	NAC/NAM
GH_A05G3010	AT3G54810	M0765_1.02	GATA
GH_A05G3065	Gh_A05G2599	MP00407	Dof
GH_A05G3123	AT1G69780	MP00225	HD-ZIP
GH_A05G3154	AT1G69010	M0154_1.02	bHLH
GH_A05G3154	Gh_A05G2652	MP00219	bHLH
GH_A05G3191	Os01g0643600	M0845_1.02	Homeodomain
GH_A05G3191	Os01g0643600	M0848_1.02	Homeodomain
GH_A05G3191	Os01g0643600	M0851_1.02	Homeodomain
GH_A05G3212	AT1G13450	MP00141	Trihelix
GH_A05G3241	AT1G23380	M0840_1.02	Homeodomain
GH_A05G3260	AT1G68200	MP00383	C3H
GH_A05G3518	AT5G13180	MP00507	NAC
GH_A05G3527	Gh_A05G2936	MP00636	TCP
GH_A05G3535	AT5G13080	MP00506	WRKY
GH_A05G3649	AT5G05790	MP00489	MYB
GH_A05G3832	AT5G15130	M1681_1.02	WRKY
GH_A05G3832	AT5G15130	M1702_1.02	WRKY
GH_A05G3892	AT2G03340	MP00260	WRKY
GH_A05G3929	Gh_A05G3219	MP00326	TCP
GH_A10G1729	AT2G02540	MP00258	ZF-HD
GH_A05G3983	AT3G58780	MP00093	MIKC_MADS
GH_A05G3999	AT4G18170	MP00440	WRKY
GH_A05G3999	Os01g0626400	M1681_1.02	WRKY
GH_A05G3999	Os01g0626400	M1702_1.02	WRKY
GH_A05G4026	AT5G08790	M1400_1.02	NAC/NAM
GH_A05G4122	AT5G56270	MP00071	WRKY
GH_A05G4167	AT5G06100	MP00490	MYB
GH_A05G4242	AT2G40740	MP00304	WRKY
GH_A05G4243	Gh_A05G3499	MP00408	WRKY
GH_A05G4288	Os06g0702600	M0147_1.02	B3
GH_A05G4304	AT3G10480	MP00342	NAC
GH_A05G4305	AT5G04390	M0375_1.02	C2H2
GH_A05G4305	AT5G04390	MP00487	C2H2
GH_A05G4328	AT4G30080	MP00461	ARF
GH_A05G3463	AT2G23290	MP00274	MYB
GH_A05G2337	AT1G21910	MP00156	ERF
GH_A05G2337	AT1G44830	M0073_1.02	AP2
GH_A05G2337	AT1G44830	M0075_1.02	AP2
GH_A05G4237	AT2G40620	M0262_1.02	bZIP
GH_A05G4237	AT2G40620	MP00303	bZIP
GH_A05G4224	AT2G30340	MP00283	LBD
GH_A05G1986	AT5G42630	MP00107	G2-like
GH_A05G1988	AT4G33280	MP00468	B3
GH_A05G1312	AT1G79840	M0842_1.02	Homeodomain
GH_A05G1244	Gh_A05G3867	MP00229	C2H2
GH_A05G1130	AT1G30650	MP00171	WRKY
GH_A05G0762	AT5G60450	M0147_1.02	B3
GH_A06G0105	AT3G50700	MP00403	C2H2
GH_A06G0113	AT1G65910	MP00212	NAC
GH_A06G0143	AT5G42630	MP00107	G2-like
GH_A06G0154	AT5G67300	MP00596	MYB
GH_A06G0188	AT1G46264	MP00187	HSF
GH_A06G0201	AT2G23340	MP00276	ERF
GH_A06G0207	AT4G24240	MP00450	WRKY
GH_A06G0216	AT4G37260	MP00476	MYB
GH_A06G0264	AT4G37750	MP00088	AP2
GH_A06G0265	Gh_A06G0223	MP00135	bHLH
GH_A06G0309	AT3G57230	MP00410	MIKC_MADS
GH_A06G0315	AT3G21175	MP00369	GATA
GH_A06G0316	AT4G24470	MP00451	GATA
GH_A06G0356	AT2G22430	MP00271	HD-ZIP
GH_A06G0401	AT1G78080	MP00026	ERF
GH_A06G0435	AT3G56850	MP00409	bZIP
GH_A06G0436	Gh_A06G0329	MP00247	bZIP
GH_A06G0466	Gh_A06G0359	MP00156	ERF
GH_A06G0642	AT2G03500	MP00261	G2-like
GH_A06G0672	AT3G24520	MP00379	HSF
GH_A06G0693	AT4G29000	MP00045	CPP
GH_A06G0744	AT4G29230	MP00460	NAC
GH_A06G0769	Gh_A06G0628	MP00565	MYB_related
GH_A06G0862	AT1G19210	MP00151	ERF
GH_A06G0904	AT1G76890	MP00244	Trihelix
GH_A06G0931	Gh_A06G0764	MP00531	WRKY
GH_A06G0949	AT1G55110	MP00206	C2H2
GH_A06G0999	AT5G25830	MP00530	GATA
GH_A06G1018	AT4G29000	MP00045	CPP
GH_A06G1036	AT5G11510	MP00505	MYB
GH_A06G1048	AT2G24260	MP00659	bHLH
GH_A06G1099	AT5G25190	MP00526	ERF
GH_A06G1106	AT1G80840	MP00251	WRKY
GH_A06G1300	AT2G24430	MP00277	NAC
GH_A06G1273	AT1G73730	MP00233	EIL
GH_A06G1399	AT1G28370	MP00164	ERF
GH_A06G1511	AT2G38300	MP00297	G2-like
GH_A06G1529	AT1G29280	MP00167	WRKY
GH_A06G1566	Gh_A06G1176	MP00441	ERF
GH_A06G1581	AT1G29860	MP00168	WRKY
GH_A06G1628	AT3G12910	MP00353	NAC
GH_A06G1748	AT1G62300	MP00209	WRKY
GH_A06G2003	AT5G06100	MP00490	MYB
GH_A06G2066	AT2G40620	MP00303	bZIP
GH_A06G2073	AT3G56400	MP00408	WRKY
GH_A06G2174	AT4G32890	MP00048	GATA
GH_A06G2225	AT3G14180	MP00356	Trihelix
GH_A06G2388	Gh_A06G1719	MP00252	G2-like
GH_A06G2387	AT3G24120	MP00378	G2-like
GH_A06G2374	Gh_A06G1734	MP00552	Trihelix
GH_A06G2351	AT3G10490	MP00612	NAC
GH_A06G2351	AT3G10490	MP00612	NAC
GH_A06G0068	AT1G75390	MP00239	bZIP
GH_A06G0328	AT2G22540	MP00272	MIKC_MADS
GH_A06G0338	AT4G30980	MP00462	bHLH
GH_A06G0500	AT1G01720	MP00121	NAC
GH_A06G2099	AT1G80840	MP00251	WRKY
GH_A06G2104	AT5G25190	MP00526	ERF
GH_A06G1628	AT2G43000	MP00310	NAC
GH_A06G2235	AT1G53910	MP00204	ERF
GH_A06G2267	AT4G18880	MP00443	HSF
GH_A06G2266	AT1G78700	MP00248	BES1
GH_A06G1551	AT4G28500	MP00459	NAC
GH_A06G1554	AT2G33860	MP00021	ARF
GH_A06G1071	AT5G25390	MP00527	ERF
GH_A06G1138	AT2G02450	MP00257	NAC
GH_A06G1256	AT5G26170	MP00531	WRKY
GH_A06G1343	Gh_A06G2118	MP00464	WRKY
GH_A07G0019	AT2G24570	MP00278	WRKY
GH_A07G0027	AT2G03500	MP00261	G2-like
GH_A07G0053	AT4G29000	M0591_1.02	CxC
GH_A07G0053	AT4G29000	MP00045	CPP
GH_A07G0080	Os01g0200600	M0026_1.02	AP2
GH_A07G0080	Os01g0200600	M0034_1.02	AP2
GH_A07G0101	AT3G49690	MP00089	MYB
GH_A07G0131	AT1G72740	MP00231	MYB_related
GH_A07G0152	AT1G22640	MP00053	MYB
GH_A07G0179	Os06g0193400	M0153_1.02	bHLH
GH_A07G0179	Os06g0193400	M0155_1.02	bHLH
GH_A07G0179	Os06g0193400	M0158_1.02	bHLH
GH_A07G0179	Os06g0193400	M0161_1.02	bHLH
GH_A07G0179	Os06g0193400	M0166_1.02	bHLH
GH_A07G0179	Os06g0193400	M0250_1.02	bHLH
GH_A07G0179	Os06g0193400	M0252_1.02	bHLH
GH_A07G0191	AT1G19210	MP00151	ERF
GH_A07G0191	Os08g0454000	M0072_1.02	AP2
GH_A07G0191	Os08g0454000	M0073_1.02	AP2
GH_A07G0278	AT4G32730	MP00466	MYB
GH_A07G0318	AT4G30935	M1685_1.02	WRKY
GH_A07G0318	AT4G30935	M1687_1.02	WRKY
GH_A07G0318	AT4G30935	M1701_1.02	WRKY
GH_A07G0318	AT4G30935	M2382_1.02	WRKY
GH_A07G0327	AT5G11190	M0006_1.02	AP2
GH_A07G0327	AT5G25390	MP00527	ERF
GH_A07G0352	Os08g0292900	M0855_1.02	Homeodomain
GH_A07G0358	AT5G25190	M0006_1.02	AP2
GH_A07G0358	Gh_A07G0251	MP00526	ERF
GH_A07G0368	AT4G31800	MP00465	WRKY
GH_A07G0368	Os09g0417600	M1678_1.02	WRKY
GH_A07G0368	Os09g0417600	M1680_1.02	WRKY
GH_A07G0368	Os09g0417600	M1681_1.02	WRKY
GH_A07G0368	Os09g0417600	M1682_1.02	WRKY
GH_A07G0368	Os09g0417600	M1683_1.02	WRKY
GH_A07G0368	Os09g0417600	M1684_1.02	WRKY
GH_A07G0368	Os09g0417600	M1686_1.02	WRKY
GH_A07G0368	Os09g0417600	M1688_1.02	WRKY
GH_A07G0368	Os09g0417600	M1689_1.02	WRKY
GH_A07G0368	Os09g0417600	M1690_1.02	WRKY
GH_A07G0368	Os09g0417600	M1691_1.02	WRKY
GH_A07G0368	Os09g0417600	M1692_1.02	WRKY
GH_A07G0368	Os09g0417600	M1693_1.02	WRKY
GH_A07G0368	Os09g0417600	M1694_1.02	WRKY
GH_A07G0368	Os09g0417600	M1696_1.02	WRKY
GH_A07G0368	Os09g0417600	M1697_1.02	WRKY
GH_A07G0368	Os09g0417600	M1698_1.02	WRKY
GH_A07G0368	Os09g0417600	M1699_1.02	WRKY
GH_A07G0368	Os09g0417600	M1700_1.02	WRKY
GH_A07G0368	Os09g0417600	M1702_1.02	WRKY
GH_A07G0370	AT4G31800	MP00465	WRKY
GH_A07G0415	Os02g0202000	M0006_1.02	AP2
GH_A07G0420	AT2G26580	M1576_1.02	Sox
GH_A07G0470	AT1G12260	MP00136	NAC
GH_A07G0482	AT3G60580	MP00416	C2H2
GH_A07G0482	AT3G60580	MP00416	C2H2
GH_A07G0487	AT3G60490	MP00414	ERF
GH_A07G0487	Os04g0550200	M0019_1.02	AP2
GH_A07G0487	Os04g0550200	M0026_1.02	AP2
GH_A07G0487	Os04g0550200	M0030_1.02	AP2
GH_A07G0487	Os04g0550200	M0031_1.02	AP2
GH_A07G0487	Os04g0550200	M0032_1.02	AP2
GH_A07G0487	Os04g0550200	M0034_1.02	AP2
GH_A07G0487	Os04g0550200	M0073_1.02	AP2
GH_A07G0487	Os04g0550200	M0075_1.02	AP2
GH_A07G0487	Os04g0550200	M1943_1.02	AP2
GH_A07G0498	AT5G07580	M0035_1.02	AP2
GH_A07G0499	AT5G51190	M0040_1.02	AP2
GH_A07G0499	AT5G51190	MP00556	ERF
GH_A07G0500	Os02g0654700	M0004_1.02	AP2
GH_A07G0500	Os02g0654700	M0005_1.02	AP2
GH_A07G0500	Os02g0654700	M0010_1.02	AP2
GH_A07G0500	Os02g0654700	M0011_1.02	AP2
GH_A07G0500	Os02g0654700	M0017_1.02	AP2
GH_A07G0500	Os02g0654700	M0018_1.02	AP2
GH_A07G0500	Os02g0654700	M0020_1.02	AP2
GH_A07G0500	Os02g0654700	M0021_1.02	AP2
GH_A07G0500	Os02g0654700	M0024_1.02	AP2
GH_A07G0500	Os02g0654700	M0025_1.02	AP2
GH_A07G0500	Os02g0654700	M0027_1.02	AP2
GH_A07G0500	Os02g0654700	M0028_1.02	AP2
GH_A07G0500	Os02g0654700	M0035_1.02	AP2
GH_A07G0500	Os02g0654700	M0036_1.02	AP2
GH_A07G0500	Os02g0654700	M0037_1.02	AP2
GH_A07G0500	Os02g0654700	M0038_1.02	AP2
GH_A07G0500	Os02g0654700	M0039_1.02	AP2
GH_A07G0500	Os02g0654700	M0040_1.02	AP2
GH_A07G0500	Os02g0654700	M0044_1.02	AP2
GH_A07G0500	Os02g0654700	M0076_1.02	AP2
GH_A07G0500	Os02g0654700	M2360_1.02	AP2
GH_A07G0526	AT5G61850	MP00095	LFY
GH_A07G0532	Gh_A07G0411	MP00574	ARF
GH_A07G0535	AT5G50915	M0153_1.02	bHLH
GH_A07G0535	AT5G50915	M0155_1.02	bHLH
GH_A07G0535	AT5G50915	M0161_1.02	bHLH
GH_A07G0535	AT5G50915	M0166_1.02	bHLH
GH_A07G0535	AT5G50915	M0252_1.02	bHLH
GH_A07G0564	AT5G13080	MP00506	WRKY
GH_A07G0637	AT5G19790	MP00521	ERF
GH_A07G0659	AT5G60850	M0655_1.02	Dof
GH_A07G0659	AT5G60850	M0656_1.02	Dof
GH_A07G0659	Gh_A07G0522	MP00570	Dof
GH_A07G0689	AT1G18330	M1317_1.02	Myb/SANT
GH_A07G0689	AT1G18330	MP00146	MYB_related
GH_A07G0702	AT3G17730	M1404_1.02	NAC/NAM
GH_A07G0702	AT3G17730	MP00363	NAC
GH_A07G0718	AT3G47620	MP00396	TCP
GH_A07G0729	AT3G01470	MP00323	HD-ZIP
GH_A07G0741	AT1G73830	M0153_1.02	bHLH
GH_A07G0741	AT1G73830	M0155_1.02	bHLH
GH_A07G0741	AT1G73830	M0161_1.02	bHLH
GH_A07G0741	AT1G73830	M0166_1.02	bHLH
GH_A07G0741	AT1G73830	M0252_1.02	bHLH
GH_A07G0742	AT1G68320	MP00216	MYB
GH_A07G0756	AT5G60970	M1650_1.02	TCP
GH_A07G0756	AT5G60970	MP00065	TCP
GH_A07G0773	AT4G00050	MP00034	bHLH
GH_A07G0849	AT1G66370	MP00213	MYB_related
GH_A07G0851	Gh_A07G0703	MP00213	MYB
GH_A07G0869	AT2G01570	MP00611	GRAS
GH_A07G0875	Os03g0752800	M1836_1.02	MADS
GH_A07G0875	Os03g0752800	M1840_1.02	MADS
GH_A07G0875	Os03g0752800	M1909_1.02	MADS
GH_A07G0875	Os03g0752800	M2341_1.02	MADS
GH_A07G0875	Os03g0752800	M2347_1.02	MADS
GH_A07G0875	Os03g0752800	M2356_1.02	MADS
GH_A07G0875	Os03g0752800	M2377_1.02	MADS
GH_A07G0875	Os03g0752800	M2378_1.02	MADS
GH_A07G0875	Os03g0752800	M2606_1.02	MADS
GH_A07G0875	Os03g0752800	M2619_1.02	MADS
GH_A07G0875	Os03g0752800	M2620_1.02	MADS
GH_A07G0876	AT3G30210	MP00388	MYB
GH_A07G0890	AT2G43000	MP00310	NAC
GH_A07G1067	AT2G28810	MP00281	Dof
GH_A07G1095	AT3G46640	MP00014	G2-like
GH_A07G1095	AT5G59570	M1337_1.02	Myb/SANT
GH_A07G1131	AT5G58850	MP00567	MYB
GH_A07G1141	AT5G58620	MP00566	C3H
GH_A07G1204	AT1G08320	M0259_1.02	bZIP
GH_A07G1204	AT1G08320	M0271_1.02	bZIP
GH_A07G1204	AT1G08320	M0273_1.02	bZIP
GH_A07G1204	AT1G08320	M1949_1.02	bZIP
GH_A07G1204	AT1G08320	M2381_1.02	bZIP
GH_A07G1204	AT1G08320	MP00131	bZIP
GH_A07G1222	AT5G22220	MP00661	E2F/DP
GH_A07G1348	AT5G12870	MP00599	MYB
GH_A07G1360	AT1G51190	M2364_1.02	AP2
GH_A07G1360	AT1G51190	M2631_1.02	AP2
GH_A07G1380	Os03g0224200	M1324_1.02	Myb/SANT
GH_A07G1380	Os03g0224200	M1327_1.02	Myb/SANT
GH_A07G1380	Os03g0224200	M1331_1.02	Myb/SANT
GH_A07G1380	Os03g0224200	M1384_1.02	Myb/SANT
GH_A07G1388	AT2G47460	MP00627	MYB
GH_A07G1398	AT3G62420	MP00419	bZIP
GH_A07G1427	AT4G04450	MP00428	WRKY
GH_A07G1431	AT1G09530	MP00081	bHLH
GH_A07G1434	AT1G09540	MP00134	MYB
GH_A07G1448	AT4G35580	MP00108	NAC
GH_A07G1456	AT2G46770	MP00321	NAC
GH_A07G1467	AT2G46680	MP00320	HD-ZIP
GH_A07G1503	Gh_A07G1274	MP00112	WRKY
GH_A07G1503	Os09g0334500	M1678_1.02	WRKY
GH_A07G1503	Os09g0334500	M1679_1.02	WRKY
GH_A07G1503	Os09g0334500	M1682_1.02	WRKY
GH_A07G1503	Os09g0334500	M1683_1.02	WRKY
GH_A07G1503	Os09g0334500	M1686_1.02	WRKY
GH_A07G1503	Os09g0334500	M1688_1.02	WRKY
GH_A07G1503	Os09g0334500	M1690_1.02	WRKY
GH_A07G1503	Os09g0334500	M1691_1.02	WRKY
GH_A07G1503	Os09g0334500	M1692_1.02	WRKY
GH_A07G1503	Os09g0334500	M1693_1.02	WRKY
GH_A07G1503	Os09g0334500	M1695_1.02	WRKY
GH_A07G1503	Os09g0334500	M1696_1.02	WRKY
GH_A07G1503	Os09g0334500	M1697_1.02	WRKY
GH_A07G1503	Os09g0334500	M1699_1.02	WRKY
GH_A07G1503	Os09g0334500	M1700_1.02	WRKY
GH_A07G1503	Os09g0334500	M1704_1.02	WRKY
GH_A07G1512	Os01g0224100	M0004_1.02	AP2
GH_A07G1512	Os01g0224100	M0011_1.02	AP2
GH_A07G1512	Os01g0224100	M0022_1.02	AP2
GH_A07G1512	Os01g0224100	M0024_1.02	AP2
GH_A07G1512	Os01g0224100	M0029_1.02	AP2
GH_A07G1512	Os01g0224100	M0033_1.02	AP2
GH_A07G1512	Os01g0224100	M0040_1.02	AP2
GH_A07G1512	Os01g0224100	M0041_1.02	AP2
GH_A07G1512	Os01g0224100	M0044_1.02	AP2
GH_A07G1546	AT3G61250	MP00114	MYB
GH_A07G1561	AT4G00730	M0850_1.02	Homeodomain
GH_A07G1561	AT4G00730	MP00421	HD-ZIP
GH_A07G1568	AT2G45650	MP00315	MIKC_MADS
GH_A07G1568	Os02g0682200	M2349_1.02	MADS
GH_A07G1597	Gh_A07G1363	MP00620	YABBY
GH_A07G1603	AT2G45120	M0372_1.02	C2H2
GH_A07G1603	AT2G45120	M0378_1.02	C2H2
GH_A07G1603	AT3G60580	MP00416	C2H2
GH_A07G1609	AT1G02065	M2371_1.02	SBP
GH_A07G1609	AT1G02065	MP00090	SBP
GH_A07G1614	AT2G44940	M0019_1.02	AP2
GH_A07G1614	AT2G44940	M0026_1.02	AP2
GH_A07G1614	AT2G44940	M0030_1.02	AP2
GH_A07G1614	AT2G44940	M0031_1.02	AP2
GH_A07G1614	AT2G44940	M0032_1.02	AP2
GH_A07G1614	AT2G44940	M0034_1.02	AP2
GH_A07G1614	AT2G44940	M0075_1.02	AP2
GH_A07G1614	AT2G44940	MP00312	ERF
GH_A07G1616	AT5G43410	MP00029	ERF
GH_A07G1616	Os03g0150200	M0004_1.02	AP2
GH_A07G1616	Os03g0150200	M0005_1.02	AP2
GH_A07G1616	Os03g0150200	M0011_1.02	AP2
GH_A07G1616	Os03g0150200	M0017_1.02	AP2
GH_A07G1616	Os03g0150200	M0018_1.02	AP2
GH_A07G1616	Os03g0150200	M0020_1.02	AP2
GH_A07G1616	Os03g0150200	M0022_1.02	AP2
GH_A07G1616	Os03g0150200	M0024_1.02	AP2
GH_A07G1616	Os03g0150200	M0025_1.02	AP2
GH_A07G1616	Os03g0150200	M0027_1.02	AP2
GH_A07G1616	Os03g0150200	M0028_1.02	AP2
GH_A07G1616	Os03g0150200	M0036_1.02	AP2
GH_A07G1616	Os03g0150200	M0037_1.02	AP2
GH_A07G1616	Os03g0150200	M0038_1.02	AP2
GH_A07G1616	Os03g0150200	M0039_1.02	AP2
GH_A07G1616	Os03g0150200	M0040_1.02	AP2
GH_A07G1616	Os03g0150200	M0044_1.02	AP2
GH_A07G1616	Os03g0150200	M0076_1.02	AP2
GH_A07G1616	Os03g0150200	M2360_1.02	AP2
GH_A07G1617	Os03g0150200	M0004_1.02	AP2
GH_A07G1617	Os03g0150200	M0005_1.02	AP2
GH_A07G1617	Os03g0150200	M0011_1.02	AP2
GH_A07G1617	Os03g0150200	M0017_1.02	AP2
GH_A07G1617	Os03g0150200	M0018_1.02	AP2
GH_A07G1617	Os03g0150200	M0020_1.02	AP2
GH_A07G1617	Os03g0150200	M0022_1.02	AP2
GH_A07G1617	Os03g0150200	M0024_1.02	AP2
GH_A07G1617	Os03g0150200	M0025_1.02	AP2
GH_A07G1617	Os03g0150200	M0027_1.02	AP2
GH_A07G1617	Os03g0150200	M0028_1.02	AP2
GH_A07G1617	Os03g0150200	M0036_1.02	AP2
GH_A07G1617	Os03g0150200	M0037_1.02	AP2
GH_A07G1617	Os03g0150200	M0038_1.02	AP2
GH_A07G1617	Os03g0150200	M0039_1.02	AP2
GH_A07G1617	Os03g0150200	M0040_1.02	AP2
GH_A07G1617	Os03g0150200	M0044_1.02	AP2
GH_A07G1617	Os03g0150200	M0076_1.02	AP2
GH_A07G1617	Os03g0150200	M2360_1.02	AP2
GH_A07G1853	AT2G04880	M2382_1.02	WRKY
GH_A07G1853	AT2G04880	MP00094	WRKY
GH_A07G1828	AT1G69010	MP00219	bHLH
GH_A07G1828	AT5G38860	M0164_1.02	bHLH
GH_A07G1886	Gh_A07G1563	MP00669	WOX
GH_A07G1909	AT1G67260	M1644_1.02	TCP
GH_A07G1909	AT1G67260	M1648_1.02	TCP
GH_A07G1909	AT1G67260	M1651_1.02	TCP
GH_A07G1909	AT1G67260	M1653_1.02	TCP
GH_A07G1909	AT1G67260	M1663_1.02	TCP
GH_A07G1909	Gh_A07G1572	MP00215	TCP
GH_A07G1975	AT3G30530	MP00389	bZIP
GH_A07G1985	AT2G03500	MP00261	G2-like
GH_A07G1994	Gh_A07G1617	MP00388	MYB
GH_A07G2064	AT1G62300	MP00209	WRKY
GH_A07G2064	Os05g0567200	M1678_1.02	WRKY
GH_A07G2064	Os05g0567200	M1679_1.02	WRKY
GH_A07G2064	Os05g0567200	M1680_1.02	WRKY
GH_A07G2064	Os05g0567200	M1681_1.02	WRKY
GH_A07G2064	Os05g0567200	M1682_1.02	WRKY
GH_A07G2064	Os05g0567200	M1683_1.02	WRKY
GH_A07G2064	Os05g0567200	M1684_1.02	WRKY
GH_A07G2064	Os05g0567200	M1686_1.02	WRKY
GH_A07G2064	Os05g0567200	M1688_1.02	WRKY
GH_A07G2064	Os05g0567200	M1689_1.02	WRKY
GH_A07G2064	Os05g0567200	M1690_1.02	WRKY
GH_A07G2064	Os05g0567200	M1691_1.02	WRKY
GH_A07G2064	Os05g0567200	M1692_1.02	WRKY
GH_A07G2064	Os05g0567200	M1693_1.02	WRKY
GH_A07G2064	Os05g0567200	M1694_1.02	WRKY
GH_A07G2064	Os05g0567200	M1696_1.02	WRKY
GH_A07G2064	Os05g0567200	M1697_1.02	WRKY
GH_A07G2064	Os05g0567200	M1698_1.02	WRKY
GH_A07G2064	Os05g0567200	M1699_1.02	WRKY
GH_A07G2064	Os05g0567200	M1700_1.02	WRKY
GH_A07G2064	Os05g0567200	M1702_1.02	WRKY
GH_A07G2064	Os05g0567200	M1704_1.02	WRKY
GH_A07G0689	AT1G01060	MP00119	MYB_related
GH_A07G2255	Os07g0683200	M1400_1.02	NAC/NAM
GH_A07G2255	Os07g0683200	M1401_1.02	NAC/NAM
GH_A07G2270	AT1G19485	M0119_1.02	AT
GH_A07G2270	AT1G19485	M0120_1.02	AT
GH_A07G2270	AT1G19485	M0136_1.02	AT
GH_A07G2270	AT1G19485	M0137_1.02	AT
GH_A07G2270	AT1G19485	M0142_1.02	AT
GH_A07G2284	AT2G20180	MP00074	bHLH
GH_A07G2323	AT3G28910	M1329_1.02	Myb/SANT
GH_A07G2323	AT3G28910	MP00386	MYB
GH_A07G2372	Gh_A07G1912	MP00284	WRKY
GH_A07G2389	Gh_A07G1922	MP00309	LBD
GH_A07G2396	Os03g0150200	M0004_1.02	AP2
GH_A07G2396	Os03g0150200	M0005_1.02	AP2
GH_A07G2396	Os03g0150200	M0011_1.02	AP2
GH_A07G2396	Os03g0150200	M0017_1.02	AP2
GH_A07G2396	Os03g0150200	M0018_1.02	AP2
GH_A07G2396	Os03g0150200	M0020_1.02	AP2
GH_A07G2396	Os03g0150200	M0022_1.02	AP2
GH_A07G2396	Os03g0150200	M0024_1.02	AP2
GH_A07G2396	Os03g0150200	M0025_1.02	AP2
GH_A07G2396	Os03g0150200	M0027_1.02	AP2
GH_A07G2396	Os03g0150200	M0028_1.02	AP2
GH_A07G2396	Os03g0150200	M0036_1.02	AP2
GH_A07G2396	Os03g0150200	M0037_1.02	AP2
GH_A07G2396	Os03g0150200	M0038_1.02	AP2
GH_A07G2396	Os03g0150200	M0039_1.02	AP2
GH_A07G2396	Os03g0150200	M0040_1.02	AP2
GH_A07G2396	Os03g0150200	M0044_1.02	AP2
GH_A07G2396	Os03g0150200	M0076_1.02	AP2
GH_A07G2396	Os03g0150200	M2360_1.02	AP2
GH_A07G2398	AT2G31230	MP00286	ERF
GH_A07G2398	Os03g0860100	M0005_1.02	AP2
GH_A07G2398	Os03g0860100	M0011_1.02	AP2
GH_A07G2398	Os03g0860100	M0017_1.02	AP2
GH_A07G2398	Os03g0860100	M0024_1.02	AP2
GH_A07G2398	Os03g0860100	M0025_1.02	AP2
GH_A07G2398	Os03g0860100	M0027_1.02	AP2
GH_A07G2398	Os03g0860100	M0028_1.02	AP2
GH_A07G2398	Os03g0860100	M0037_1.02	AP2
GH_A07G2398	Os03g0860100	M0038_1.02	AP2
GH_A07G2398	Os03g0860100	M0039_1.02	AP2
GH_A07G2398	Os03g0860100	M0076_1.02	AP2
GH_A07G2398	Os03g0860100	M2360_1.02	AP2
GH_A07G2399	Os04g0257500	M0004_1.02	AP2
GH_A07G2399	Os04g0257500	M0005_1.02	AP2
GH_A07G2399	Os04g0257500	M0017_1.02	AP2
GH_A07G2399	Os04g0257500	M0018_1.02	AP2
GH_A07G2399	Os04g0257500	M0020_1.02	AP2
GH_A07G2399	Os04g0257500	M0022_1.02	AP2
GH_A07G2399	Os04g0257500	M0024_1.02	AP2
GH_A07G2399	Os04g0257500	M0025_1.02	AP2
GH_A07G2399	Os04g0257500	M0027_1.02	AP2
GH_A07G2399	Os04g0257500	M0028_1.02	AP2
GH_A07G2399	Os04g0257500	M0036_1.02	AP2
GH_A07G2399	Os04g0257500	M0037_1.02	AP2
GH_A07G2399	Os04g0257500	M0038_1.02	AP2
GH_A07G2399	Os04g0257500	M0039_1.02	AP2
GH_A07G2399	Os04g0257500	M0040_1.02	AP2
GH_A07G2399	Os04g0257500	M0044_1.02	AP2
GH_A07G2399	Os04g0257500	M0076_1.02	AP2
GH_A07G2399	Os04g0257500	M2360_1.02	AP2
GH_A07G2401	Os04g0257500	M0004_1.02	AP2
GH_A07G2401	Os04g0257500	M0005_1.02	AP2
GH_A07G2401	Os04g0257500	M0017_1.02	AP2
GH_A07G2401	Os04g0257500	M0018_1.02	AP2
GH_A07G2401	Os04g0257500	M0020_1.02	AP2
GH_A07G2401	Os04g0257500	M0022_1.02	AP2
GH_A07G2401	Os04g0257500	M0024_1.02	AP2
GH_A07G2401	Os04g0257500	M0025_1.02	AP2
GH_A07G2401	Os04g0257500	M0027_1.02	AP2
GH_A07G2401	Os04g0257500	M0028_1.02	AP2
GH_A07G2401	Os04g0257500	M0036_1.02	AP2
GH_A07G2401	Os04g0257500	M0037_1.02	AP2
GH_A07G2401	Os04g0257500	M0038_1.02	AP2
GH_A07G2401	Os04g0257500	M0039_1.02	AP2
GH_A07G2401	Os04g0257500	M0040_1.02	AP2
GH_A07G2401	Os04g0257500	M0044_1.02	AP2
GH_A07G2401	Os04g0257500	M0076_1.02	AP2
GH_A07G2401	Os04g0257500	M2360_1.02	AP2
GH_A07G2402	AT3G23240	MP00374	ERF
GH_A07G2402	Os03g0860100	M0005_1.02	AP2
GH_A07G2402	Os03g0860100	M0011_1.02	AP2
GH_A07G2402	Os03g0860100	M0017_1.02	AP2
GH_A07G2402	Os03g0860100	M0024_1.02	AP2
GH_A07G2402	Os03g0860100	M0025_1.02	AP2
GH_A07G2402	Os03g0860100	M0027_1.02	AP2
GH_A07G2402	Os03g0860100	M0028_1.02	AP2
GH_A07G2402	Os03g0860100	M0037_1.02	AP2
GH_A07G2402	Os03g0860100	M0038_1.02	AP2
GH_A07G2402	Os03g0860100	M0039_1.02	AP2
GH_A07G2402	Os03g0860100	M0076_1.02	AP2
GH_A07G2402	Os03g0860100	M2360_1.02	AP2
GH_A07G2403	AT3G23240	MP00374	ERF
GH_A07G2403	Os03g0860100	M0005_1.02	AP2
GH_A07G2403	Os03g0860100	M0011_1.02	AP2
GH_A07G2403	Os03g0860100	M0017_1.02	AP2
GH_A07G2403	Os03g0860100	M0024_1.02	AP2
GH_A07G2403	Os03g0860100	M0025_1.02	AP2
GH_A07G2403	Os03g0860100	M0027_1.02	AP2
GH_A07G2403	Os03g0860100	M0028_1.02	AP2
GH_A07G2403	Os03g0860100	M0037_1.02	AP2
GH_A07G2403	Os03g0860100	M0038_1.02	AP2
GH_A07G2403	Os03g0860100	M0039_1.02	AP2
GH_A07G2403	Os03g0860100	M0076_1.02	AP2
GH_A07G2403	Os03g0860100	M2360_1.02	AP2
GH_A07G2509	Gh_A07G2035	MP00385	MYB
GH_A07G2555	AT5G14340	MP00510	MYB
GH_A07G2604	AT3G01970	M1681_1.02	WRKY
GH_A07G2604	AT3G01970	M1702_1.02	WRKY
GH_A07G2604	Gh_A07G2119	MP00506	WRKY
GH_A07G2606	AT3G27010	M1647_1.02	TCP
GH_A07G2606	AT3G27010	MP00384	TCP
GH_A07G2609	AT3G26790	M2358_1.02	B3
GH_A07G2609	Gh_A07G2123	MP00382	B3
GH_A07G2618	AT5G13180	MP00507	NAC
GH_A07G2358	Os03g0797600	M0250_1.02	bHLH
GH_A07G1687	AT3G24650	M2357_1.02	B3
GH_A07G1687	AT3G24650	MP00083	B3
GH_A07G1619	AT3G23240	MP00374	ERF
GH_A07G1619	Os03g0860100	M0005_1.02	AP2
GH_A07G1619	Os03g0860100	M0011_1.02	AP2
GH_A07G1619	Os03g0860100	M0017_1.02	AP2
GH_A07G1619	Os03g0860100	M0024_1.02	AP2
GH_A07G1619	Os03g0860100	M0025_1.02	AP2
GH_A07G1619	Os03g0860100	M0027_1.02	AP2
GH_A07G1619	Os03g0860100	M0028_1.02	AP2
GH_A07G1619	Os03g0860100	M0037_1.02	AP2
GH_A07G1619	Os03g0860100	M0038_1.02	AP2
GH_A07G1619	Os03g0860100	M0039_1.02	AP2
GH_A07G1619	Os03g0860100	M0076_1.02	AP2
GH_A07G1619	Os03g0860100	M2360_1.02	AP2
GH_A07G1007	AT3G07340	M0153_1.02	bHLH
GH_A07G1007	AT3G07340	M0155_1.02	bHLH
GH_A07G1007	AT3G07340	M0161_1.02	bHLH
GH_A07G1007	AT3G07340	M0166_1.02	bHLH
GH_A07G1007	AT3G07340	M0252_1.02	bHLH
GH_A07G0916	AT1G62300	MP00209	WRKY
GH_A07G0916	Os05g0567200	M1678_1.02	WRKY
GH_A07G0916	Os05g0567200	M1679_1.02	WRKY
GH_A07G0916	Os05g0567200	M1680_1.02	WRKY
GH_A07G0916	Os05g0567200	M1681_1.02	WRKY
GH_A07G0916	Os05g0567200	M1682_1.02	WRKY
GH_A07G0916	Os05g0567200	M1683_1.02	WRKY
GH_A07G0916	Os05g0567200	M1684_1.02	WRKY
GH_A07G0916	Os05g0567200	M1686_1.02	WRKY
GH_A07G0916	Os05g0567200	M1688_1.02	WRKY
GH_A07G0916	Os05g0567200	M1689_1.02	WRKY
GH_A07G0916	Os05g0567200	M1690_1.02	WRKY
GH_A07G0916	Os05g0567200	M1691_1.02	WRKY
GH_A07G0916	Os05g0567200	M1692_1.02	WRKY
GH_A07G0916	Os05g0567200	M1693_1.02	WRKY
GH_A07G0916	Os05g0567200	M1694_1.02	WRKY
GH_A07G0916	Os05g0567200	M1696_1.02	WRKY
GH_A07G0916	Os05g0567200	M1697_1.02	WRKY
GH_A07G0916	Os05g0567200	M1698_1.02	WRKY
GH_A07G0916	Os05g0567200	M1699_1.02	WRKY
GH_A07G0916	Os05g0567200	M1700_1.02	WRKY
GH_A07G0916	Os05g0567200	M1702_1.02	WRKY
GH_A07G0916	Os05g0567200	M1704_1.02	WRKY
GH_A07G0604	AT3G48430	MP00608	C2H2
GH_A07G0463	AT2G33550	MP00288	Trihelix
GH_A07G0217	AT5G26170	M1681_1.02	WRKY
GH_A07G0217	AT5G26170	M1702_1.02	WRKY
GH_A07G0217	AT5G26170	MP00531	WRKY
GH_A07G0245	AT3G49690	MP00089	MYB
GH_A07G0203	Gh_A07G2343	MP00651	Trihelix
GH_A08G0042	AT3G55370	MP00407	Dof
GH_A07G1141	AT5G58620	MP00566	C3H
GH_A08G0208	AT3G13040	MP00354	G2-like
GH_A08G0283	AT1G50640	MP00194	ERF
GH_A08G0288	AT4G26640	MP00455	WRKY
GH_A08G0313	AT2G42280	MP00308	bHLH
GH_A08G0321	AT3G08500	MP00336	MYB
GH_A08G0330	AT4G35550	MP00617	WOX
GH_A08G0383	AT1G22640	MP00053	MYB
GH_A08G0412	AT2G47070	MP00603	SBP
GH_A08G0421	AT1G65910	MP00212	NAC
GH_A08G0448	AT3G62420	MP00419	bZIP
GH_A08G0461	AT3G16770	MP00109	ERF
GH_A08G0511	AT3G23240	MP00374	ERF
GH_A08G0580	Gh_A08G0476	MP00389	bZIP
GH_A08G0583	AT5G16600	MP00513	MYB
GH_A08G0639	AT2G44745	MP00618	WRKY
GH_A08G0649	AT2G44840	MP00311	ERF
GH_A08G0650	AT2G44840	MP00311	ERF
GH_A08G0652	AT2G44840	MP00311	ERF
GH_A08G0671	AT2G42430	MP00309	LBD
GH_A08G0706	AT3G22830	MP00371	HSF
GH_A08G0780	AT5G62000	MP00574	ARF
GH_A08G1111	AT3G48160	MP00397	E2F/DP
GH_A08G1188	AT2G46680	MP00320	HD-ZIP
GH_A08G1191	AT3G61890	MP00013	HD-ZIP
GH_A08G1318	AT3G49530	MP00398	NAC
GH_A08G1278	AT2G46770	MP00321	NAC
GH_A08G1413	AT3G16770	MP00109	ERF
GH_A08G1434	AT2G47260	MP00069	WRKY
GH_A08G1460	AT4G01680	MP00427	MYB
GH_A08G1478	AT4G01550	MP00426	NAC
GH_A08G1484	AT4G17880	MP00086	bHLH
GH_A08G1500	AT1G22640	MP00053	MYB
GH_A08G1503	AT1G22640	MP00053	MYB
GH_A08G1520	Gh_A08G1122	MP00318	bZIP
GH_A08G1538	AT2G46130	MP00317	WRKY
GH_A08G1545	AT2G45650	MP00315	MIKC_MADS
GH_A08G1565	AT3G61250	MP00114	MYB
GH_A08G1587	Gh_A08G1186	MP00423	MYB_related
GH_A08G1594	AT4G01250	MP00422	WRKY
GH_A08G1603	AT2G45420	MP00314	LBD
GH_A08G1632	AT3G60580	MP00416	C2H2
GH_A08G1638	Gh_A08G1235	MP00415	GATA
GH_A08G1646	AT2G44940	MP00312	ERF
GH_A08G1651	AT2G44840	MP00311	ERF
GH_A08G1661	AT2G44745	MP00618	WRKY
GH_A08G1679	AT5G13790	MP00508	MIKC_MADS
GH_A08G1713	Gh_A08G1308	MP00336	MYB
GH_A08G1774	AT5G45580	MP00544	G2-like
GH_A08G1789	Gh_A08G1385	MP00291	bZIP
GH_A08G1796	AT1G32240	MP00174	G2-like
GH_A08G1821	AT1G32640	MP00084	bHLH
GH_A08G1839	Gh_A08G1428	MP00439	NAC
GH_A08G1919	AT5G47230	MP00549	ERF
GH_A08G1929	AT5G47390	MP00551	MYB_related
GH_A08G1933	Gh_A08G1516	MP00292	ERF
GH_A08G1960	AT2G30590	MP00284	WRKY
GH_A08G1974	AT1G12260	MP00136	NAC
GH_A12G2447	AT5G51910	MP00064	TCP
GH_A08G2047	Gh_A08G1612	MP00558	ERF
GH_A08G2055	AT4G11660	MP00432	HSF
GH_A08G2170	AT3G23240	MP00374	ERF
GH_A08G2243	AT3G20770	MP00367	EIL
GH_A08G2259	AT5G48670	MP00553	M-type_MADS
GH_A08G2263	Gh_A08G1770	MP00130	GATA
GH_A08G2409	AT3G04030	MP00331	G2-like
GH_A08G2424	AT5G28770	MP00040	bZIP
GH_A08G2481	AT5G39660	MP00046	Dof
GH_A08G2532	AT3G03200	MP00329	NAC
GH_A08G2598	Gh_A08G2008	MP00610	AP2
GH_A08G2629	Gh_A08G2042	MP00431	NAC
GH_A08G2652	AT1G16490	MP00144	MYB
GH_A08G2659	AT2G43000	MP00310	NAC
GH_A08G2660	AT2G43000	MP00310	NAC
GH_A08G2661	AT2G43000	MP00310	NAC
GH_A08G2745	AT3G24520	MP00379	HSF
GH_A08G2801	AT1G19210	MP00151	ERF
GH_A08G2807	AT1G19210	MP00151	ERF
GH_A08G2831	AT5G25830	MP00530	GATA
GH_A08G2857	Gh_A08G2260	MP00553	M-type_MADS
GH_A08G2639	Gh_A08G2287	MP00350	MYB
GH_A08G2640	AT1G54330	MP00205	NAC
GH_A08G2641	AT1G79580	MP00250	NAC
GH_A08G2524	AT5G16820	MP00514	HSF
GH_A08G2159	AT2G42430	MP00309	LBD
GH_A08G1296	AT5G19790	MP00521	ERF
GH_A08G1248	AT5G49330	MP00598	MYB
GH_A08G1152	Gh_A08G2409	MP00027	ERF
GH_A08G1198	AT4G00730	MP00421	HD-ZIP
GH_A08G0301	AT5G56270	MP00071	WRKY
GH_A08G0016	AT2G28550	MP00615	AP2
GH_A09G0045	AT1G69490	MP00221	NAC
GH_A09G0077	AT4G18170	MP00440	WRKY
GH_A09G0082	Gh_A09G0075	MP00082	bHLH
GH_A09G0092	AT3G02150	MP00326	TCP
GH_A09G0132	AT5G19790	MP00521	ERF
GH_A09G0142	AT1G69560	MP00222	MYB
GH_A09G0145	AT5G39660	MP00046	Dof
GH_A09G0177	AT3G28920	MP00387	ZF-HD
GH_A09G0179	AT3G28910	MP00386	MYB_related
GH_A09G0182	Gh_A09G0159	MP00537	NAC
GH_A09G2713	Gh_A09G0195	MP00322	HD-ZIP
GH_A09G0413	AT5G14340	MP00510	MYB
GH_A09G0582	AT5G13080	MP00506	WRKY
GH_A09G0552	AT5G51990	MP00557	ERF
GH_A09G0531	AT4G00730	MP00421	HD-ZIP
GH_A09G0494	AT5G52660	M1303_1.02	Myb/SANT
GH_A09G0494	AT5G52660	MP00560	MYB_related
GH_A09G0633	Gh_A09G0455	MP00191	MYB
GH_A09G0656	AT3G18400	MP00364	NAC
GH_A09G0661	AT1G25340	MP00159	MYB
GH_A09G0716	Gh_A09G0518	MP00377	GATA
GH_A09G0834	Gh_A09G0631	MP00435	CAMTA
GH_A09G0848	AT3G06490	MP00334	MYB
GH_A09G0907	AT5G62020	MP00575	HSF
GH_A09G0915	AT1G28300	MP00032	B3
GH_A09G0918	AT5G44210	MP00542	ERF
GH_A09G0923	AT1G69490	MP00221	NAC
GH_A09G1000	AT5G25810	MP00529	ERF
GH_A09G1064	Gh_A09G0835	MP00522	C2H2
GH_A09G1077	AT5G58620	MP00566	C3H
GH_A09G1078	AT5G58620	MP00566	C3H
GH_A09G1130	Gh_A09G0903	MP00131	bZIP
GH_A09G1143	AT5G04760	MP00055	MYB
GH_A09G1154	AT5G22220	MP00661	E2F/DP
GH_A09G1196	AT5G04760	MP00055	MYB
GH_A09G1234	AT3G11440	MP00348	MYB
GH_A09G1264	AT1G46264	MP00187	HSF
GH_A09G1292	AT1G69490	MP00221	NAC
GH_A09G1305	AT5G12870	MP00599	MYB
GH_A09G1308	AT3G20840	MP00368	AP2
GH_A09G1336	AT1G34370	MP00196	C2H2
GH_A09G1390	AT3G04070	MP00333	NAC
GH_A09G1394	Gh_A09G1153	MP00306	C2H2
GH_A09G1417	AT2G42280	MP00308	bHLH
GH_A09G1427	AT5G06839	MP00491	bZIP
GH_A09G1497	AT3G52440	MP00405	Dof
GH_A09G1666	AT4G30080	MP00461	ARF
GH_A09G1677	AT5G03150	MP00485	C2H2
GH_A09G1726	Gh_A09G1458	MP00482	MYB
GH_A09G1735	AT2G37590	MP00295	Dof
GH_A09G1769	Gh_A09G1504	MP00338	MYB_related
GH_A09G1798	AT2G38090	MP00296	MYB
GH_A09G1814	AT2G01060	MP00252	G2-like
GH_A09G1876	AT5G62940	MP00580	Dof
GH_A09G1882	Gh_A09G1559	MP00363	NAC
GH_A09G1891	AT2G01940	MP00254	C2H2
GH_A09G1946	AT5G51910	MP00064	TCP
GH_A09G1948	AT5G52020	MP00558	ERF
GH_A09G1987	AT4G27950	MP00456	ERF
GH_A09G2020	AT3G49530	MP00398	NAC
GH_A09G2046	AT4G24020	MP00449	Nin-like
GH_A09G2066	AT4G23750	MP00027	ERF
GH_A09G2214	AT3G24120	MP00378	G2-like
GH_A09G2246	AT3G23690	MP00376	bHLH
GH_A09G2471	AT5G43410	MP00029	ERF
GH_A09G2472	AT5G43410	MP00029	ERF
GH_A09G2473	AT5G43410	MP00029	ERF
GH_A09G2474	AT5G43410	MP00029	ERF
GH_A09G2565	Gh_A09G2069	MP00054	ARR-B
GH_A09G2571	AT3G16770	MP00109	ERF
GH_A09G2612	AT5G18560	MP00520	ERF
GH_A09G2639	Gh_A09G2142	MP00234	Nin-like
GH_A09G2648	AT5G39820	MP00537	NAC
GH_A09G2657	AT5G60850	MP00570	Dof
GH_A09G2664	AT3G48430	MP00608	C2H2
GH_A09G2708	AT5G61620	MP00573	MYB_related
GH_A09G2400	AT3G22830	MP00371	HSF
GH_A09G2282	AT1G06070	MP00126	bZIP
GH_A09G2156	AT1G32640	MP00084	bHLH
GH_A09G2032	AT2G46770	MP00321	NAC
GH_A09G1907	AT1G22640	MP00053	MYB
GH_A09G1837	Gh_A09G2423	MP00298	ERF
GH_A09G1816	Gh_A09G2437	MP00481	Trihelix
GH_A09G1785	Gh_A09G2438	MP00337	MYB
GH_A09G0576	AT3G27010	MP00384	TCP
GH_A10G0009	Gh_A10G0008	MP00354	G2-like
GH_A10G0059	AT1G30650	MP00171	WRKY
GH_A10G0073	AT1G15720	MP00052	MYB_related
GH_A10G0109	AT1G62300	MP00209	WRKY
GH_A10G0179	AT4G21330	MP00091	bHLH
GH_A10G0251	AT1G51700	MP00199	Dof
GH_A10G0291	Gh_A10G0254	MP00645	ERF
GH_A10G0292	AT5G44210	MP00542	ERF
GH_A10G0300	AT1G69490	MP00221	NAC
GH_A10G0304	AT2G33860	MP00021	ARF
GH_A10G0310	AT4G18450	M0005_1.02	AP2
GH_A10G0310	AT4G18450	M0017_1.02	AP2
GH_A10G0310	AT4G18450	M0018_1.02	AP2
GH_A10G0310	AT4G18450	M0024_1.02	AP2
GH_A10G0310	AT4G18450	M0025_1.02	AP2
GH_A10G0310	AT4G18450	M0027_1.02	AP2
GH_A10G0310	AT4G18450	M0028_1.02	AP2
GH_A10G0310	AT4G18450	M0037_1.02	AP2
GH_A10G0310	AT4G18450	M0038_1.02	AP2
GH_A10G0310	AT4G18450	M0039_1.02	AP2
GH_A10G0310	AT4G18450	M0040_1.02	AP2
GH_A10G0310	AT4G18450	M0044_1.02	AP2
GH_A10G0310	AT4G18450	M2360_1.02	AP2
GH_A10G0310	AT4G18450	MP00441	ERF
GH_A06G2266	AT1G78700	MP00248	BES1
GH_A10G0355	AT4G18880	MP00443	HSF
GH_A10G0366	AT1G29280	MP00167	WRKY
GH_A10G0379	AT2G38300	MP00297	G2-like
GH_A10G0384	Gh_A10G0344	MP00413	Trihelix
GH_A10G0384	Gh_A10G0345	MP00413	Trihelix
GH_A10G0388	Gh_A10G0348	MP00166	Dof
GH_A10G0398	AT1G29860	MP00168	WRKY
GH_A10G0419	AT5G58850	MP00567	MYB
GH_A10G0437	AT4G18390	MP00063	TCP
GH_A10G0519	Gh_A10G0471	MP00204	ERF
GH_A10G0594	Gh_A10G0519	MP00206	C2H2
GH_A10G0619	Gh_A10G0541	MP00199	Dof
GH_A10G0669	AT4G32890	MP00048	GATA
GH_A10G0687	AT2G02450	MP00257	NAC
GH_A10G0710	AT5G13180	MP00507	NAC
GH_A10G0716	AT3G27010	MP00384	TCP
GH_A10G0720	AT5G13080	MP00506	WRKY
GH_A10G0814	AT2G20110	MP00269	CPP
GH_A10G0834	AT5G64750	MP00584	ERF
GH_A10G0852	AT5G25810	MP00529	ERF
GH_A10G0862	AT5G10030	MP00502	bZIP
GH_A10G0867	AT2G22430	MP00271	HD-ZIP
GH_A10G0885	AT5G10510	MP00504	AP2
GH_A10G0936	AT5G60850	MP00570	Dof
GH_A10G0937	Gh_A10G0838	MP00402	Dof
GH_A10G0983	Gh_A10G0884	MP00265	WOX
GH_A10G1062	AT5G18830	MP00604	SBP
GH_A10G1161	AT3G23240	MP00374	ERF
GH_A10G1165	AT4G14410	MP00102	bHLH
GH_A10G1235	Gh_A10G1028	MP00371	HSF
GH_A10G1510	AT1G06070	MP00126	bZIP
GH_A10G1729	AT2G02540	MP00258	ZF-HD
GH_A10G1731	AT1G59750	MP00097	ARF
GH_A10G1770	AT5G18560	MP00520	ERF
GH_A08G2259	AT5G48670	MP00553	M-type_MADS
GH_A10G1822	Gh_A10G1483	MP00109	ERF
GH_A10G1839	AT5G49330	MP00598	MYB
GH_A10G1852	AT4G16110	MP00054	ARR-B
GH_A10G1869	AT4G16150	MP00435	CAMTA
GH_A10G1914	Gh_A10G1563	MP00334	MYB
GH_A10G1921	AT5G09410	MP00501	CAMTA
GH_A10G1962	Gh_A10G1607	MP00303	bZIP
GH_A10G2045	Gh_A10G1678	MP00349	bZIP
GH_A10G2203	AT3G10480	MP00342	NAC
GH_A10G2205	Gh_A10G1798	MP00487	C2H2
GH_A10G2265	AT4G30080	MP00461	ARF
GH_A10G2291	AT2G38880	MP00300	NF-YB
GH_A10G2292	AT2G28550	MP00615	AP2
GH_A10G2399	AT5G13180	MP00507	NAC
GH_A10G2405	AT2G37590	MP00295	Dof
GH_A10G2470	AT1G01720	MP00121	NAC
GH_A10G2487	AT1G69490	MP00221	NAC
GH_A10G2487	AT1G69490	MP00221	NAC
GH_A10G2609	AT4G01500	MP00424	B3
GH_A10G2643	AT2G38300	MP00297	G2-like
GH_A10G2649	Gh_A10G2156	MP00674	ERF
GH_A10G0286	AT3G52440	MP00405	Dof
GH_A10G0288	Gh_A10G2217	MP00290	SBP
GH_A10G0347	Gh_A10G2220	MP00609	MIKC_MADS
GH_A10G0346	AT4G18960	MP00609	MIKC_MADS
GH_A11G0015	Gh_A11G0016	MP00145	MYB
GH_A11G0017	AT2G01940	MP00254	C2H2
GH_A11G0083	Gh_A11G0077	MP00576	MIKC_MADS
GH_A11G0086	Gh_A11G0080	MP00557	ERF
GH_A11G0087	AT5G52020	MP00558	ERF
GH_A11G0094	AT5G62020	MP00575	HSF
GH_A11G0117	Gh_A11G0102	MP00625	MYB_related
GH_A11G0118	AT5G52830	MP00561	WRKY
GH_A11G0152	AT2G46680	MP00320	HD-ZIP
GH_A11G0280	AT4G17980	MP00439	NAC
GH_A11G0331	AT3G47620	MP00396	TCP
GH_A11G0334	AT5G62470	MP00579	MYB
GH_A11G0366	AT5G60850	MP00570	Dof
GH_A11G0368	AT5G08130	MP00498	bHLH
GH_A11G0397	AT2G45650	MP00315	MIKC_MADS
GH_A11G0402	AT5G13180	MP00507	NAC
GH_A11G0412	AT5G62000	MP00574	ARF
GH_A11G0442	AT2G18060	MP00266	NAC
GH_A11G0466	AT2G18350	MP00268	ZF-HD
GH_A11G0471	AT4G36740	MP00473	HD-ZIP
GH_A11G2346	Gh_A11G0440	MP00476	MYB
GH_A11G0523	AT4G37790	MP00477	HD-ZIP
GH_A11G0550	AT1G34370	MP00196	C2H2
GH_A11G0551	AT1G34370	MP00196	C2H2
GH_A11G0631	Gh_A11G0562	MP00128	LBD
GH_A11G0685	AT5G63090	MP00581	LBD
GH_A11G0718	Gh_A11G0628	MP00046	Dof
GH_A11G0781	AT2G44840	MP00311	ERF
GH_A11G0782	AT2G44840	MP00311	ERF
GH_A11G0793	AT3G60490	MP00414	ERF
GH_A11G0802	AT2G33810	MP00290	SBP
GH_A11G0806	AT4G00050	MP00034	bHLH
GH_A11G0819	AT2G45190	MP00620	YABBY
GH_A11G0839	Gh_A11G0741	MP00313	LBD
GH_A11G0860	Gh_A11G0754	MP00315	MIKC_MADS
GH_A11G0861	AT2G45660	MP00076	MIKC_MADS
GH_A11G0865	Gh_A11G0759	MP00667	TCP
GH_A11G0883	AT4G00730	MP00421	HD-ZIP
GH_A11G0956	AT4G01280	MP00423	MYB_related
GH_A11G0961	Gh_A11G0833	MP00422	WRKY
GH_A11G0962	AT5G41570	MP00539	WRKY
GH_A11G0976	AT2G46270	MP00318	bZIP
GH_A11G0997	AT2G46400	MP00112	WRKY
GH_A11G1013	AT1G01260	MP00100	bHLH
GH_A11G1014	AT1G01250	MP00120	ERF
GH_A11G1040	Gh_A11G0906	MP00650	HD-ZIP
GH_A11G1043	AT5G46830	MP00547	bHLH
GH_A11G1050	AT2G46770	MP00321	NAC
GH_A11G1062	Gh_A11G0926	MP00654	MYB_related
GH_A11G1068	AT3G49530	MP00398	NAC
GH_A11G1080	Gh_A11G0943	MP00603	SBP
GH_A11G1091	AT4G01720	MP00115	WRKY
GH_A11G1097	AT4G01680	MP00427	MYB
GH_A11G1128	Gh_A11G0984	MP00069	WRKY
GH_A11G1158	AT5G49330	MP00598	MYB
GH_A11G1189	AT5G65310	MP00587	HD-ZIP
GH_A11G1213	AT3G50700	MP00403	C2H2
GH_A11G1232	AT1G59750	MP00097	ARF
GH_A11G1268	AT4G30980	MP00462	bHLH
GH_A11G1303	AT3G22830	MP00371	HSF
GH_A11G1326	AT2G30590	MP00284	WRKY
GH_A11G1334	AT4G16430	MP00099	bHLH
GH_A11G1341	AT2G42430	MP00309	LBD
GH_A11G1356	AT3G23240	MP00374	ERF
GH_A11G1408	AT2G20180	MP00074	bHLH
GH_A11G1479	Gh_A11G1301	MP00660	bHLH
GH_A11G1572	AT2G04880	MP00094	WRKY
GH_A11G1617	AT1G62300	MP00209	WRKY
GH_A11G1778	Gh_A11G1568	MP00212	NAC
GH_A11G1818	AT4G38620	MP00479	MYB
GH_A11G1857	Gh_A11G1635	MP00266	NAC
GH_A11G1874	AT3G51060	MP00613	SRS
GH_A11G1898	Gh_A11G1675	MP00267	bZIP
GH_A11G1915	AT2G18350	MP00268	ZF-HD
GH_A11G1939	AT5G66730	MP00592	C2H2
GH_A11G1947	AT4G36740	MP00473	HD-ZIP
GH_A11G2028	Gh_A11G1781	MP00035	bHLH
GH_A11G2050	AT2G23320	MP00275	WRKY
GH_A11G2071	AT5G26170	MP00531	WRKY
GH_A11G2131	AT1G34670	MP00180	MYB
GH_A11G2154	AT2G22430	MP00271	HD-ZIP
GH_A11G2244	Gh_A11G1913	MP00089	MYB
GH_A11G2251	AT4G37750	MP00088	AP2
GH_A11G2272	Gh_A11G1942	MP00626	MYB_related
GH_A11G2293	AT1G27730	MP00162	C2H2
GH_A11G2346	AT4G37260	MP00476	MYB
GH_A11G2346	AT4G37260	MP00476	MYB
GH_A11G2510	AT1G08810	MP00132	MYB
GH_A11G2516	AT1G69560	MP00222	MYB
GH_A11G2519	AT5G39660	MP00046	Dof
GH_A11G2583	AT5G19790	MP00521	ERF
GH_A11G2688	AT5G18270	MP00518	NAC
GH_A11G2692	AT3G04070	MP00333	NAC
GH_A11G2699	AT1G66370	MP00213	MYB
GH_A05G2584	AT5G18450	MP00519	ERF
GH_A11G2768	AT4G14770	MP00433	CPP
GH_A11G2769	AT5G29000	MP00532	G2-like
GH_A11G2785	Gh_A11G2240	MP00028	MYB
GH_A11G2791	AT5G28770	MP00040	bZIP
GH_A11G2828	AT3G23240	MP00374	ERF
GH_A11G2829	AT3G23240	MP00374	ERF
GH_A11G2831	AT3G23240	MP00374	ERF
GH_A11G2855	Gh_A11G2296	MP00011	Trihelix
GH_A11G2859	AT4G14770	MP00433	CPP
GH_A11G2891	Gh_A11G2334	MP00331	G2-like
GH_A11G2894	AT3G60530	MP00415	GATA
GH_A11G2978	AT1G09030	MP00133	NF-YB
GH_A11G2982	AT1G03840	MP00125	C2H2
GH_A11G3092	AT1G09530	MP00081	bHLH
GH_A11G3118	AT1G50640	MP00194	ERF
GH_A11G3119	AT2G32460	MP00287	MYB
GH_A11G3120	AT5G48670	MP00553	M-type_MADS
GH_A11G3250	AT5G53950	MP00562	NAC
GH_A11G3282	AT1G78700	MP00248	BES1
GH_A11G3426	Gh_A11G2676	MP00330	WOX
GH_A11G3427	Gh_A11G2677	MP00516	MYB
GH_A11G3479	AT1G65620	MP00211	LBD
GH_A11G3479	AT1G65620	MP00211	LBD
GH_A11G3502	AT3G12250	MP00349	bZIP
GH_A11G3585	AT3G57920	MP00412	SBP
GH_A11G3680	Gh_A11G2872	MP00340	Trihelix
GH_A11G3684	Gh_A11G2875	MP00630	MYB_related
GH_A11G3685	AT4G35550	MP00617	WOX
GH_A11G3746	AT2G38090	MP00296	MYB
GH_A11G3759	AT4G14770	MP00433	CPP
GH_A11G0257	AT2G35700	MP00292	ERF
GH_A11G0302	Gh_A11G2982	MP00631	MYB_related
GH_A11G0488	AT4G37180	MP00475	G2-like
GH_A11G1096	AT1G09530	MP00081	bHLH
GH_A11G1146	AT3G62420	MP00419	bZIP
GH_A11G2240	Gh_A11G3156	MP00477	HD-ZIP
GH_A12G0088	AT3G50700	MP00403	C2H2
GH_A12G0159	AT3G21175	MP00369	GATA
GH_A12G0184	AT1G27730	MP00162	C2H2
GH_A12G0192	AT3G19510	M0847_1.02	Homeodomain
GH_A12G0222	AT1G49720	MP00087	bZIP
GH_A12G0222	AT4G34000	M0267_1.02	bZIP
GH_A12G0227	AT4G34410	MP00469	ERF
GH_A12G0227	Os02g0764700	M0010_1.02	AP2
GH_A12G0227	Os02g0764700	M0018_1.02	AP2
GH_A12G0227	Os02g0764700	M0021_1.02	AP2
GH_A12G0227	Os02g0764700	M0022_1.02	AP2
GH_A12G0227	Os02g0764700	M0036_1.02	AP2
GH_A12G0227	Os02g0764700	M0037_1.02	AP2
GH_A12G0227	Os02g0764700	M0044_1.02	AP2
GH_A12G0227	Os02g0764700	M1943_1.02	AP2
GH_A12G0242	Gh_A12G0231	MP00193	G2-like
GH_A12G0251	AT4G01500	MP00424	B3
GH_A12G0252	AT4G01500	MP00424	B3
GH_A12G0272	Os02g0705500	M0153_1.02	bHLH
GH_A12G0272	Os02g0705500	M0155_1.02	bHLH
GH_A12G0272	Os02g0705500	M0156_1.02	bHLH
GH_A12G0272	Os02g0705500	M0161_1.02	bHLH
GH_A12G0272	Os02g0705500	M0166_1.02	bHLH
GH_A12G0272	Os02g0705500	M0250_1.02	bHLH
GH_A12G0272	Os02g0705500	M0252_1.02	bHLH
GH_A12G0272	Os02g0705500	M2345_1.02	bHLH
GH_A12G0309	AT1G68150	M1681_1.02	WRKY
GH_A12G0309	AT1G68150	M1702_1.02	WRKY
GH_A12G0368	AT4G38620	M1335_1.02	Myb/SANT
GH_A12G0368	AT4G38620	MP00479	MYB
GH_A12G0422	AT1G25560	MP00024	B3
GH_A12G0518	AT5G37020	M0147_1.02	B3
GH_A12G0518	Gh_A12G0483	MP00033	ARF
GH_A12G0570	Gh_A12G0527	MP00513	MYB
GH_A12G0600	AT2G17950	MP00265	WOX
GH_A12G0606	AT2G18060	MP00266	NAC
GH_A12G0619	AT3G54340	MP00077	MIKC_MADS
GH_A12G0619	Os06g0712700	M2348_1.02	MADS
GH_A12G0619	Os06g0712700	M2349_1.02	MADS
GH_A12G0623	AT1G75390	MP00239	bZIP
GH_A12G0648	AT4G36540	M0161_1.02	bHLH
GH_A12G0664	AT4G36730	M0268_1.02	bZIP
GH_A12G0664	AT4G36730	MP00039	bZIP
GH_A12G0690	AT3G50410	MP00402	Dof
GH_A12G0705	AT4G37180	MP00475	G2-like
GH_A12G0750	AT4G36930	MP00035	bHLH
GH_A12G0758	AT2G23340	MP00276	ERF
GH_A12G0758	AT5G67190	M0075_1.02	AP2
GH_A12G0877	AT3G49930	M0370_1.02	C2H2
GH_A12G0877	AT3G49930	M0372_1.02	C2H2
GH_A12G0877	AT3G49930	M0378_1.02	C2H2
GH_A12G0877	AT5G67450	MP00118	C2H2
GH_A12G0910	AT4G37750	M2364_1.02	AP2
GH_A12G0910	AT4G37750	M2631_1.02	AP2
GH_A12G0910	AT4G37750	MP00088	AP2
GH_A12G0914	AT3G49690	MP00089	MYB
GH_A12G0920	AT2G22800	M0845_1.02	Homeodomain
GH_A12G0920	AT2G22800	M0848_1.02	Homeodomain
GH_A12G0920	AT2G22800	M0851_1.02	Homeodomain
GH_A12G0920	AT4G37790	MP00477	HD-ZIP
GH_A12G0952	AT5G64750	M0004_1.02	AP2
GH_A12G0952	AT5G64750	M0009_1.02	AP2
GH_A12G0952	AT5G64750	M0010_1.02	AP2
GH_A12G0952	AT5G64750	M0011_1.02	AP2
GH_A12G0952	AT5G64750	M0012_1.02	AP2
GH_A12G0952	AT5G64750	M0018_1.02	AP2
GH_A12G0952	AT5G64750	M0021_1.02	AP2
GH_A12G0952	AT5G64750	M0022_1.02	AP2
GH_A12G0952	AT5G64750	M0023_1.02	AP2
GH_A12G0952	AT5G64750	M0028_1.02	AP2
GH_A12G0952	AT5G64750	M0036_1.02	AP2
GH_A12G0952	AT5G64750	M0038_1.02	AP2
GH_A12G0952	AT5G64750	M0039_1.02	AP2
GH_A12G0952	AT5G64750	M0044_1.02	AP2
GH_A12G0952	AT5G64750	MP00584	ERF
GH_A12G1007	AT4G40060	MP00051	HD-ZIP
GH_A12G1017	Gh_A12G0775	MP00272	MIKC_MADS
GH_A12G0832	Os02g0164900	M0147_1.02	B3
GH_A12G1109	AT2G45120	M0372_1.02	C2H2
GH_A12G1109	AT2G45120	M0378_1.02	C2H2
GH_A12G1109	AT3G60580	MP00416	C2H2
GH_A12G1119	AT1G02065	M2371_1.02	SBP
GH_A12G1119	AT1G02065	MP00090	SBP
GH_A12G1122	AT2G44940	MP00312	ERF
GH_A12G1122	Os02g0657000	M0019_1.02	AP2
GH_A12G1122	Os02g0657000	M0026_1.02	AP2
GH_A12G1122	Os02g0657000	M0030_1.02	AP2
GH_A12G1122	Os02g0657000	M0031_1.02	AP2
GH_A12G1122	Os02g0657000	M0032_1.02	AP2
GH_A12G1122	Os02g0657000	M0034_1.02	AP2
GH_A12G1122	Os02g0657000	M0073_1.02	AP2
GH_A12G1122	Os02g0657000	M0075_1.02	AP2
GH_A12G1122	Os02g0657000	M1943_1.02	AP2
GH_A12G1123	AT3G60390	M0848_1.02	Homeodomain
GH_A12G1127	AT2G44840	MP00311	ERF
GH_A12G1127	Os02g0654700	M0004_1.02	AP2
GH_A12G1127	Os02g0654700	M0005_1.02	AP2
GH_A12G1127	Os02g0654700	M0010_1.02	AP2
GH_A12G1127	Os02g0654700	M0011_1.02	AP2
GH_A12G1127	Os02g0654700	M0017_1.02	AP2
GH_A12G1127	Os02g0654700	M0018_1.02	AP2
GH_A12G1127	Os02g0654700	M0020_1.02	AP2
GH_A12G1127	Os02g0654700	M0021_1.02	AP2
GH_A12G1127	Os02g0654700	M0024_1.02	AP2
GH_A12G1127	Os02g0654700	M0025_1.02	AP2
GH_A12G1127	Os02g0654700	M0027_1.02	AP2
GH_A12G1127	Os02g0654700	M0028_1.02	AP2
GH_A12G1127	Os02g0654700	M0035_1.02	AP2
GH_A12G1127	Os02g0654700	M0036_1.02	AP2
GH_A12G1127	Os02g0654700	M0037_1.02	AP2
GH_A12G1127	Os02g0654700	M0038_1.02	AP2
GH_A12G1127	Os02g0654700	M0039_1.02	AP2
GH_A12G1127	Os02g0654700	M0040_1.02	AP2
GH_A12G1127	Os02g0654700	M0044_1.02	AP2
GH_A12G1127	Os02g0654700	M0076_1.02	AP2
GH_A12G1127	Os02g0654700	M2360_1.02	AP2
GH_A12G1128	AT2G44840	MP00311	ERF
GH_A12G1128	Os02g0654700	M0004_1.02	AP2
GH_A12G1128	Os02g0654700	M0005_1.02	AP2
GH_A12G1128	Os02g0654700	M0010_1.02	AP2
GH_A12G1128	Os02g0654700	M0011_1.02	AP2
GH_A12G1128	Os02g0654700	M0017_1.02	AP2
GH_A12G1128	Os02g0654700	M0018_1.02	AP2
GH_A12G1128	Os02g0654700	M0020_1.02	AP2
GH_A12G1128	Os02g0654700	M0021_1.02	AP2
GH_A12G1128	Os02g0654700	M0024_1.02	AP2
GH_A12G1128	Os02g0654700	M0025_1.02	AP2
GH_A12G1128	Os02g0654700	M0027_1.02	AP2
GH_A12G1128	Os02g0654700	M0028_1.02	AP2
GH_A12G1128	Os02g0654700	M0035_1.02	AP2
GH_A12G1128	Os02g0654700	M0036_1.02	AP2
GH_A12G1128	Os02g0654700	M0037_1.02	AP2
GH_A12G1128	Os02g0654700	M0038_1.02	AP2
GH_A12G1128	Os02g0654700	M0039_1.02	AP2
GH_A12G1128	Os02g0654700	M0040_1.02	AP2
GH_A12G1128	Os02g0654700	M0044_1.02	AP2
GH_A12G1128	Os02g0654700	M0076_1.02	AP2
GH_A12G1128	Os02g0654700	M2360_1.02	AP2
GH_A12G1129	AT2G33710	M0018_1.02	AP2
GH_A12G1129	AT2G44840	MP00311	ERF
GH_A12G1139	AT2G44745	M1681_1.02	WRKY
GH_A12G1139	AT2G44745	M1702_1.02	WRKY
GH_A12G1139	AT2G44745	MP00618	WRKY
GH_A12G1165	Gh_A12G0910	MP00508	MIKC_MADS
GH_A11G0861	Gh_A12G0936	MP00076	MIKC_MADS
GH_A03G0209	AT2G45660	MP00076	M-type_MADS
GH_A12G1203	AT5G19790	MP00521	ERF
GH_A12G1265	AT2G46270	M0264_1.02	bZIP
GH_A12G1265	AT2G46270	MP00318	bZIP
GH_A12G1267	Os01g0657400	M0011_1.02	AP2
GH_A12G1267	Os01g0657400	M0024_1.02	AP2
GH_A12G1267	Os01g0657400	M0029_1.02	AP2
GH_A12G1267	Os01g0657400	M0033_1.02	AP2
GH_A12G1267	Os01g0657400	M0037_1.02	AP2
GH_A12G1267	Os01g0657400	M0039_1.02	AP2
GH_A12G1267	Os01g0657400	M0040_1.02	AP2
GH_A12G1267	Os01g0657400	M0041_1.02	AP2
GH_A12G1267	Os01g0657400	M0044_1.02	AP2
GH_A12G1290	AT1G01250	M0026_1.02	AP2
GH_A12G1290	AT1G01250	M0034_1.02	AP2
GH_A12G1290	AT1G01250	M0072_1.02	AP2
GH_A12G1290	AT1G01250	M0073_1.02	AP2
GH_A12G1290	AT1G01250	M0075_1.02	AP2
GH_A12G1290	Gh_A12G1015	MP00120	ERF
GH_A12G1309	AT2G46680	MP00320	HD-ZIP
GH_A12G1326	AT2G46770	MP00321	NAC
GH_A12G1338	AT1G01060	M1365_1.02	Myb/SANT
GH_A12G1338	AT1G01060	MP00119	MYB_related
GH_A12G1339	AT1G01060	M1365_1.02	Myb/SANT
GH_A12G1339	AT1G01060	MP00119	MYB_related
GH_A12G1363	AT4G04450	MP00428	WRKY
GH_A12G1379	AT3G60030	MP00060	SBP
GH_A12G1379	Os03g0833300	M1559_1.02	SBP
GH_A12G1379	Os03g0833300	M1560_1.02	SBP
GH_A12G1379	Os03g0833300	M1561_1.02	SBP
GH_A12G1379	Os03g0833300	M1563_1.02	SBP
GH_A12G1379	Os03g0833300	M1564_1.02	SBP
GH_A12G1379	Os03g0833300	M1565_1.02	SBP
GH_A12G1379	Os03g0833300	M1566_1.02	SBP
GH_A12G1379	Os03g0833300	M1568_1.02	SBP
GH_A12G1379	Os03g0833300	M1569_1.02	SBP
GH_A12G1379	Os03g0833300	M1570_1.02	SBP
GH_A12G1379	Os03g0833300	M1571_1.02	SBP
GH_A12G1379	Os03g0833300	M1572_1.02	SBP
GH_A12G1379	Os03g0833300	M2370_1.02	SBP
GH_A12G1379	Os03g0833300	M2371_1.02	SBP
GH_A12G1379	Os03g0833300	M2379_1.02	SBP
GH_A12G1401	AT2G47260	MP00069	WRKY
GH_A12G1401	Os05g0583000	M1678_1.02	WRKY
GH_A12G1401	Os05g0583000	M1679_1.02	WRKY
GH_A12G1401	Os05g0583000	M1680_1.02	WRKY
GH_A12G1401	Os05g0583000	M1681_1.02	WRKY
GH_A12G1401	Os05g0583000	M1682_1.02	WRKY
GH_A12G1401	Os05g0583000	M1683_1.02	WRKY
GH_A12G1401	Os05g0583000	M1684_1.02	WRKY
GH_A12G1401	Os05g0583000	M1686_1.02	WRKY
GH_A12G1401	Os05g0583000	M1688_1.02	WRKY
GH_A12G1401	Os05g0583000	M1689_1.02	WRKY
GH_A12G1401	Os05g0583000	M1690_1.02	WRKY
GH_A12G1401	Os05g0583000	M1691_1.02	WRKY
GH_A12G1401	Os05g0583000	M1692_1.02	WRKY
[truncated: 3,010 more rows]
